# Supplementary material for: USP8 prevents aberrant NF-κB and Nrf2 activation by counteracting ubiquitin signals from endosomes
Source: J Cell Biol. 2024 Jan 5;223(3):e202306013. doi: 10.1083/jcb.202306013 (PMC10783432; doi:10.1083/jcb.202306013)
Supplement: Table S1 — shows a list of ubiquitinated proteins identified by MS analysis. [file JCB_202306013_TableS1.xlsx]

## Sheet: Identified
Accession	Description	# Peptides	# PSMs	Abundance Ratio: (siUSP8) / (siControl)	Abundance Ratio (log2): (siUSP8) / (siControl)	Abundance Ratio P-Value: (siUSP8) / (siControl)	Abundances (Grouped): siControl	Abundances (Grouped): siUSP8	Abundance: F1: Sample, siControl	Abundance: F3: Sample, siControl	Abundance: F2: Sample, siUSP8	Abundance: F4: Sample, siUSP8
Q9C0C9	(E3-independent) E2 ubiquitin-conjugating enzyme [OS=Homo sapiens]	45	191	0.342	-1.55	0.204292	149	51	4.52633e+08	2.0385e+08	1.17131e+08	9.22391e+07
O14874	[3-methyl-2-oxobutanoate dehydrogenase [lipoamide]] kinase, mitochondrial [OS=Homo sapiens]	4	9	0.746	-0.42	0.164335	114.5	85.5	4.79294e+06	3.89925e+06	3.51021e+06	2.96673e+06
O94851	[F-actin]-monooxygenase MICAL2 [OS=Homo sapiens]	7	17	1.009	0.01	0.983795	99.6	100.4	5.63118e+06	2.79129e+06	3.69915e+06	4.32628e+06
Q04446	1,4-alpha-glucan-branching enzyme [OS=Homo sapiens]	3	8	1.146	0.2	0.809487	93.2	106.8	4354184	1.87339e+06	4.09393e+06	2.61607e+06
P61604	10 kDa heat shock protein, mitochondrial [OS=Homo sapiens]	1	1	0.333	-1.59	0.0610547	150	50	310752	465383	111923	143542
Q15029	116 kDa U5 small nuclear ribonucleoprotein component [OS=Homo sapiens]	39	145	0.696	-0.52	0.532757	117.9	82.1	2.00337e+08	8.91339e+07	1.14234e+08	7.57676e+07
Q9NRX4	14 kDa phosphohistidine phosphatase [OS=Homo sapiens]	1	2	0.75	-0.41	0.57604	114.3	85.7	1.7513e+06	855289	1.13949e+06	739647
P62258-1	14-3-3 protein epsilon [OS=Homo sapiens]	21	72	0.772	-0.37	0.738633	112.9	87.1	1.93501e+08	5.97734e+07	1.04008e+08	6.62533e+07
Q04917	14-3-3 protein eta [OS=Homo sapiens]	16	69	0.607	-0.72	0.392751	124.5	75.5	3.26849e+07	1.54097e+07	1.60123e+07	1.15776e+07
P61981	14-3-3 protein gamma [OS=Homo sapiens]	21	117	1.084	0.12	0.925934	96	104	2.12076e+08	5.42376e+07	1.45648e+08	9.28533e+07
P31947-1	14-3-3 protein sigma [OS=Homo sapiens]	7	37	0.904	-0.15	0.890128	105	95	1.37097e+06	430889	736585	655325
P27348	14-3-3 protein theta [OS=Homo sapiens]	15	67	0.823	-0.28	0.767918	109.7	90.3	2.58862e+07	9.37721e+06	1.46576e+07	1.12197e+07
P63104-1	14-3-3 protein zeta/delta [OS=Homo sapiens]	17	101	0.72	-0.47	0.654976	116.3	83.7	1.51744e+08	5.09706e+07	7.34045e+07	5.46839e+07
Q9C0C2	182 kDa tankyrase-1-binding protein [OS=Homo sapiens]	16	45	0.807	-0.31	0.664497	110.7	89.3	2.05884e+07	9.85796e+06	1.19054e+07	1.11083e+07
Q99943	1-acyl-sn-glycerol-3-phosphate acyltransferase alpha [OS=Homo sapiens]	1	4	0.992	-0.01	0.987926	100.4	99.6	383340	160104	268529	224782
O15120	1-acyl-sn-glycerol-3-phosphate acyltransferase beta [OS=Homo sapiens]	2	5	1.351	0.43	0.767071	85.1	114.9	4.75876e+06	993356	3.48762e+06	2474441
Q8N3E9	1-phosphatidylinositol 4,5-bisphosphate phosphodiesterase delta-3 [OS=Homo sapiens]	8	17	1.632	0.71	0.360752	76	124	4.6113e+06	2.52951e+06	7.44328e+06	4.1761e+06
Q9BQC3	2-(3-amino-3-carboxypropyl)histidine synthase subunit 2 [OS=Homo sapiens]	2	5	0.454	-1.14	0.104858	137.6	62.4	1.19553e+06	783480	514985	374095
P09543-1	2',3'-cyclic-nucleotide 3'-phosphodiesterase [OS=Homo sapiens]	32	105	1.559	0.64	0.608893	78.1	121.9	1.58701e+08	4.48097e+07	1.6489e+08	1.04865e+08
Q16698	2,4-dienoyl-CoA reductase, mitochondrial [OS=Homo sapiens]	1	8	1.207	0.27	0.548938	90.6	109.4	1.02808e+06	1.59602e+06	1.55586e+06	1.53729e+06
Q6L8Q7-1	2',5'-phosphodiesterase 12 [OS=Homo sapiens]	8	30	0.738	-0.44	0.521093	115.1	84.9	3.02307e+07	1.55967e+07	1.858e+07	1.38031e+07
P29728	2'-5'-oligoadenylate synthase 2 [OS=Homo sapiens]	2	3	5.881	2.56	0.0346294	29.1	170.9	307392	455332	2.82496e+06	1.71354e+06
Q9Y6K5	2'-5'-oligoadenylate synthase 3 [OS=Homo sapiens]	18	45	2.103	1.07	0.397121	64.5	135.5	1.78995e+07	5.81926e+06	2.62616e+07	1.75387e+07
Q15646-1	2'-5'-oligoadenylate synthase-like protein [OS=Homo sapiens]	17	38	14.234	3.83	0.0312123	13.1	186.9	4.00941e+06	3.89548e+06	6.45567e+07	4.90179e+07
Q99460	26S proteasome non-ATPase regulatory subunit 1 [OS=Homo sapiens]	64	585	0.564	-0.83	0.333458	127.9	72.1	2.33314e+09	1.14434e+09	1.04881e+09	8.08913e+08
O75832	26S proteasome non-ATPase regulatory subunit 10 [OS=Homo sapiens]	14	108	0.457	-1.13	0.220119	137.3	62.7	2.35382e+08	1.18175e+08	9.17079e+07	6.32375e+07
O00231	26S proteasome non-ATPase regulatory subunit 11 [OS=Homo sapiens]	39	313	0.561	-0.83	0.294045	128.1	71.9	2.22027e+09	1.1597e+09	1.05662e+09	7.66779e+08
O00232-1	26s proteasome non-atpase regulatory subunit 12 [OS=Homo sapiens]	44	427	0.616	-0.7	0.401452	123.8	76.2	1.62827e+09	7.69683e+08	8.23249e+08	5.7761e+08
Q9UNM6	26S proteasome non-ATPase regulatory subunit 13 [OS=Homo sapiens]	29	278	0.615	-0.7	0.467516	123.9	76.1	1.30839e+09	5.28033e+08	6.18638e+08	4.22073e+08
O00487	26S proteasome non-ATPase regulatory subunit 14 [OS=Homo sapiens]	18	282	0.56	-0.84	0.302915	128.2	71.8	1.14761e+09	5.86575e+08	5.68353e+08	3.71853e+08
Q13200	26S proteasome non-ATPase regulatory subunit 2 [OS=Homo sapiens]	77	716	0.638	-0.65	0.502847	122.1	77.9	3.56087e+09	1.41092e+09	1.7634e+09	1.16093e+09
O43242	26S proteasome non-ATPase regulatory subunit 3 [OS=Homo sapiens]	56	492	0.594	-0.75	0.389817	125.5	74.5	2.96365e+09	1.36333e+09	1.41187e+09	1.0104e+09
P55036-1	26S proteasome non-ATPase regulatory subunit 4 [OS=Homo sapiens]	23	187	0.591	-0.76	0.317861	125.7	74.3	1.34431e+09	7.1129e+08	6.74759e+08	4.94656e+08
Q16401	26S proteasome non-ATPase regulatory subunit 5 [OS=Homo sapiens]	18	91	0.607	-0.72	0.328924	124.5	75.5	1.59046e+08	8.50316e+07	8.31857e+07	5.99103e+07
Q15008	26S proteasome non-ATPase regulatory subunit 6 [OS=Homo sapiens]	45	258	0.613	-0.71	0.45802	124	76	1.4119e+09	5.80876e+08	6.8293e+08	4.51344e+08
P51665	26S proteasome non-ATPase regulatory subunit 7 [OS=Homo sapiens]	27	224	0.526	-0.93	0.284704	131	69	1.32017e+09	6.57283e+08	5.79149e+08	4.1524e+08
P48556	26S proteasome non-ATPase regulatory subunit 8 [OS=Homo sapiens]	22	179	0.577	-0.79	0.364046	126.9	73.1	5.48603e+08	2.56287e+08	2.54502e+08	1.8362e+08
O00233-1	26S proteasome non-ATPase regulatory subunit 9 [OS=Homo sapiens]	10	33	0.598	-0.74	0.5992	125.1	74.9	1.1865e+08	2.87918e+07	4.04406e+07	3.02541e+07
P62333	26S proteasome regulatory subunit 10B [OS=Homo sapiens]	41	376	0.576	-0.79	0.405041	126.9	73.1	2.64213e+09	1.12229e+09	1.1734e+09	8.39474e+08
P62191	26S proteasome regulatory subunit 4 [OS=Homo sapiens]	49	541	0.619	-0.69	0.452295	123.5	76.5	3.063e+09	1.30375e+09	1.45172e+09	1.05439e+09
P17980	26S proteasome regulatory subunit 6A [OS=Homo sapiens]	43	661	0.516	-0.96	0.128913	132	68	2.26609e+09	1.51744e+09	1.08915e+09	8.39237e+08
P43686	26S proteasome regulatory subunit 6B [OS=Homo sapiens]	45	682	0.605	-0.73	0.397174	124.6	75.4	2.92444e+09	1.35755e+09	1.42621e+09	1.01753e+09
P35998	26S proteasome regulatory subunit 7 [OS=Homo sapiens]	45	403	0.568	-0.82	0.325342	127.6	72.4	2.2259e+09	1.10264e+09	1.0639e+09	7.43097e+08
P62195-1	26S proteasome regulatory subunit 8 [OS=Homo sapiens]	42	490	0.539	-0.89	0.263193	129.9	70.1	2.29494e+09	1.25466e+09	1.02208e+09	8.19329e+08
P82664	28S ribosomal protein S10, mitochondrial [OS=Homo sapiens]	7	19	0.866	-0.21	0.812662	107.2	92.8	1.63639e+07	2.7613e+07	1.17492e+07	2.88188e+07
P82912-1	28S ribosomal protein S11, mitochondrial [OS=Homo sapiens]	4	9	1.734	0.79	0.419322	73.1	126.9	9.85613e+06	4.03057e+06	1.38937e+07	8.60073e+06
O15235	28S ribosomal protein S12, mitochondrial [OS=Homo sapiens]	3	7	1.376	0.46	0.755577	84.2	115.8	2.00941e+07	4.1642e+06	1.51955e+07	1.04209e+07
O60783	28S ribosomal protein S14, mitochondrial [OS=Homo sapiens]	2	9	0.974	-0.04	0.96151	101.3	98.7	2.23199e+07	9.59923e+06	1.70675e+07	1.19092e+07
P82914	28S ribosomal protein S15, mitochondrial [OS=Homo sapiens]	10	23	1.461	0.55	0.629993	81.3	118.7	4.15708e+07	1.31152e+07	4.26945e+07	2.72605e+07
Q9Y3D3	28S ribosomal protein S16, mitochondrial [OS=Homo sapiens]	6	24	1.031	0.04	0.951892	98.5	101.5	3.62919e+07	1.65647e+07	2.94098e+07	2.17227e+07
Q9Y2R5	28S ribosomal protein S17, mitochondrial [OS=Homo sapiens]	5	21	0.856	-0.22	0.671561	107.7	92.3	3.29182e+07	1.90585e+07	2.34648e+07	1.95991e+07
Q9Y676	28S ribosomal protein S18b, mitochondrial [OS=Homo sapiens]	11	33	1.056	0.08	0.941437	97.3	102.7	5.31158e+07	1.65749e+07	3.84218e+07	2.55638e+07
Q9Y399	28S ribosomal protein S2, mitochondrial [OS=Homo sapiens]	13	50	1.185	0.24	0.801911	91.6	108.4	5.37424e+07	1.9269e+07	4.78502e+07	3.03682e+07
P82921	28S ribosomal protein S21, mitochondrial [OS=Homo sapiens]	2	6	1.283	0.36	0.727633	87.6	112.4	9907728	3.34548e+06	8.83579e+06	6.17523e+06
P82650	28S ribosomal protein S22, mitochondrial [OS=Homo sapiens]	20	85	0.793	-0.33	0.58557	111.5	88.5	1.40707e+08	7.71042e+07	9.70672e+07	7.03729e+07
Q9Y3D9	28S ribosomal protein S23, mitochondrial [OS=Homo sapiens]	14	67	1.092	0.13	0.828174	95.6	104.4	8.56954e+07	4.63463e+07	7.96821e+07	5.94411e+07
Q96EL2	28S ribosomal protein S24, mitochondrial [OS=Homo sapiens]	6	16	1.106	0.14	0.911842	95	105	2.72791e+07	6.75415e+06	2.03198e+07	1.10826e+07
P82663	28S ribosomal protein S25, mitochondrial [OS=Homo sapiens]	8	31	1.143	0.19	0.839963	93.3	106.7	2.53055e+07	8.99436e+06	1.95169e+07	15234289
Q9BYN8	28S ribosomal protein S26, mitochondrial [OS=Homo sapiens]	12	39	1.12	0.16	0.866565	94.4	105.6	2.78472e+07	9.89308e+06	2.31323e+07	1.49327e+07
Q9Y2Q9	28S ribosomal protein S28, mitochondrial [OS=Homo sapiens]	10	31	1.125	0.17	0.877524	94.1	105.9	4.51475e+07	1.37249e+07	3.37521e+07	2.32208e+07
P51398-1	28S ribosomal protein S29, mitochondrial [OS=Homo sapiens]	20	70	0.88	-0.18	0.754306	106.4	93.6	1.038e+08	5.65668e+07	7.90251e+07	5.75113e+07
Q92665	28S ribosomal protein S31, mitochondrial [OS=Homo sapiens]	17	71	1.085	0.12	0.916964	95.9	104.1	6.66239e+07	2.01171e+07	5.24348e+07	3.00861e+07
Q9Y291	28S ribosomal protein S33, mitochondrial [OS=Homo sapiens]	4	8	0.998	0	0.996189	100.1	99.9	8.79854e+06	4.82065e+06	8.44577e+06	5.00041e+06
P82930	28S ribosomal protein S34, mitochondrial [OS=Homo sapiens]	15	63	1.005	0.01	0.994094	99.7	100.3	1.14182e+08	3.81518e+07	8.39974e+07	5.24089e+07
P82673-1	28S ribosomal protein S35, mitochondrial [OS=Homo sapiens]	13	55	0.943	-0.08	0.933324	102.9	97.1	5.61438e+07	1.90034e+07	3.9017e+07	2.43114e+07
P82675	28S ribosomal protein S5, mitochondrial [OS=Homo sapiens]	15	56	1.079	0.11	0.929969	96.2	103.8	8.76284e+07	2.32893e+07	65175764	3.64229e+07
P82932	28S ribosomal protein S6, mitochondrial [OS=Homo sapiens]	5	14	0.97	-0.04	0.972154	101.5	98.5	2.07028e+07	5.15328e+06	11883665	8.44332e+06
Q9Y2R9	28S ribosomal protein S7, mitochondrial [OS=Homo sapiens]	15	84	1.053	0.07	0.871155	97.4	102.6	1.09124e+08	6.76248e+07	1.01827e+08	8.02853e+07
P82933	28S ribosomal protein S9, mitochondrial [OS=Homo sapiens]	26	123	0.978	-0.03	0.966124	101.1	98.9	1.44883e+08	6.3993e+07	1.09243e+08	8.11821e+07
Q16880	2-hydroxyacylsphingosine 1-beta-galactosyltransferase [OS=Homo sapiens]	2	3	0.478	-1.06	0.455541	135.3	64.7	645230	473656	137520	508364
Q5HYK3-1	2-methoxy-6-polyprenyl-1,4-benzoquinol methylase, mitochondrial [OS=Homo sapiens]	1	1
Q02218	2-oxoglutarate dehydrogenase, mitochondrial [OS=Homo sapiens]	21	51	1.452	0.54	0.607605	81.6	118.4	1.91949e+07	6.76793e+06	2.14757e+07	1.27455e+07
P12694	2-oxoisovalerate dehydrogenase subunit alpha, mitochondrial [OS=Homo sapiens]	7	18	0.509	-0.97	0.117556	132.5	67.5	1.28123e+07	9.07519e+06	5.92762e+06	5.08921e+06
O95861-1	3'(2'),5'-bisphosphate nucleotidase 1 [OS=Homo sapiens]	2	3	1.241	0.31	0.791793	89.2	110.8	2.81727e+06	795959	2.21837e+06	1.55663e+06
Q8IV48	3'-5' exoribonuclease 1 [OS=Homo sapiens]	1	2	1.1	0.14	0.927819	95.2	104.8	1.80216e+06	360842	1.31375e+06	599221
Q9BYD6	39S ribosomal protein L1, mitochondrial [OS=Homo sapiens]	6	14	1.151	0.2	0.873935	93	107	8.83825e+06	2.21286e+06	6389190	4.05768e+06
Q9Y3B7-1	39S ribosomal protein L11, mitochondrial [OS=Homo sapiens]	7	30	0.947	-0.08	0.933779	102.7	97.3	5.02597e+07	1.85125e+07	36491415	2.28796e+07
P52815	39S ribosomal protein L12, mitochondrial [OS=Homo sapiens]	6	15	0.728	-0.46	0.62398	115.7	84.3	1.91276e+07	7.41426e+06	1.03197e+07	7.28622e+06
Q9BYD1	39S ribosomal protein L13, mitochondrial [OS=Homo sapiens]	7	23	0.965	-0.05	0.942719	101.8	98.2	1.83177e+07	8.46204e+06	1.36397e+07	1.05876e+07
Q6P1L8	39S ribosomal protein L14, mitochondrial [OS=Homo sapiens]	2	6	0.507	-0.98	0.665776	132.7	67.3	7.55614e+06	721428	1.42293e+06	984203
Q9P015	39S ribosomal protein L15, mitochondrial [OS=Homo sapiens]	16	59	0.912	-0.13	0.782861	104.6	95.4	5.95781e+07	3.67811e+07	4.98984e+07	3.65127e+07
Q9NX20	39S ribosomal protein L16, mitochondrial [OS=Homo sapiens]	5	18	0.986	-0.02	0.983564	100.7	99.3	14048622	4.86798e+06	1.06541e+07	6.23735e+06
Q9NRX2	39S ribosomal protein L17, mitochondrial [OS=Homo sapiens]	6	17	1.724	0.79	0.612076	73.4	126.6	15909327	3.32541e+06	1.4229e+07	1.10527e+07
Q9H0U6	39S ribosomal protein L18, mitochondrial [OS=Homo sapiens]	3	7	1.198	0.26	0.680892	91	109	5.62359e+06	2.93669e+06	5.65315e+06	4.19433e+06
P49406	39S ribosomal protein L19, mitochondrial [OS=Homo sapiens]	4	20	2.542	1.35	0.545456	56.5	143.5	1.32582e+07	1.52597e+06	1.31824e+07	9.9208e+06
Q5T653	39S ribosomal protein L2, mitochondrial [OS=Homo sapiens]	5	9	0.936	-0.09	0.830628	103.3	96.7	9.12382e+06	5.7024e+06	7.48545e+06	6.09294e+06
Q9BYC9	39S ribosomal protein L20, mitochondrial [OS=Homo sapiens]	4	11	1.16	0.21	0.797242	92.6	107.4	7.42028e+06	3.07577e+06	6.6862e+06	4.59496e+06
Q7Z2W9	39S ribosomal protein L21, mitochondrial [OS=Homo sapiens]	5	14	1.127	0.17	0.707722	94	106	9.98333e+06	6.83162e+06	1.13712e+07	7.61471e+06
Q9NWU5	39S ribosomal protein L22, mitochondrial [OS=Homo sapiens]	6	12	0.956	-0.07	0.90683	102.3	97.7	1.7686e+07	9.56659e+06	1.32425e+07	1.16649e+07
Q16540	39S ribosomal protein L23, mitochondrial [OS=Homo sapiens]	3	16	0.779	-0.36	0.420555	112.4	87.6	1.26593e+07	8.48748e+06	8.55159e+06	7.63288e+06
Q96A35	39S ribosomal protein L24, mitochondrial [OS=Homo sapiens]	5	14	1.084	0.12	0.931003	96	104	1.3266e+07	3.35047e+06	1.10473e+07	4.72985e+06
Q9P0M9	39S ribosomal protein L27, mitochondrial [OS=Homo sapiens]	3	10	1.103	0.14	0.864234	95.1	104.9	8.38991e+06	3.40106e+06	6.55794e+06	5.29724e+06
Q13084	39S ribosomal protein L28, mitochondrial [OS=Homo sapiens]	9	42	1.043	0.06	0.953331	97.9	102.1	1.79877e+07	5.73453e+06	1.23791e+07	9.07027e+06
P09001	39S ribosomal protein L3, mitochondrial [OS=Homo sapiens]	10	39	0.782	-0.35	0.622305	112.2	87.8	54261359	2.72138e+07	3.79556e+07	2.38071e+07
Q9BYC8	39S ribosomal protein L32, mitochondrial [OS=Homo sapiens]	3	8	0.871	-0.2	0.811447	106.9	93.1	5.16965e+06	2.1552e+06	3.56739e+06	2.37089e+06
Q9BQ48	39S ribosomal protein L34, mitochondrial [OS=Homo sapiens]	2	4	1.201	0.26	0.816057	90.9	109.1	6.56568e+06	1.93627e+06	5184634	3.53859e+06
Q9NZE8	39S ribosomal protein L35, mitochondrial [OS=Homo sapiens]	1	2	1.022	0.03	0.987929	98.9	101.1	1.29155e+06	173329	1067594	219107
Q9BZE1	39S ribosomal protein L37, mitochondrial [OS=Homo sapiens]	7	18	0.736	-0.44	0.390931	115.2	84.8	1.54901e+07	1.00486e+07	9.19652e+06	9.16121e+06
Q96DV4	39S ribosomal protein L38, mitochondrial [OS=Homo sapiens]	8	23	1.043	0.06	0.934942	97.9	102.1	1.84256e+07	8.17941e+06	1.44528e+07	1.13452e+07
Q9BYD3	39S ribosomal protein L4, mitochondrial [OS=Homo sapiens]	9	43	0.883	-0.18	0.787535	106.2	93.8	3.61495e+07	1.87858e+07	2.87937e+07	1.8407e+07
Q9NQ50	39S ribosomal protein L40, mitochondrial [OS=Homo sapiens]	4	6	1.095	0.13	0.794669	95.5	104.5	6.65209e+06	3.892e+06	6.15744e+06	5043770
Q8IXM3	39S ribosomal protein L41, mitochondrial [OS=Homo sapiens]	4	18	0.997	0	0.992491	100.2	99.8	1.00591e+07	6.25016e+06	9.34676e+06	6.68454e+06
Q9Y6G3	39S ribosomal protein L42, mitochondrial [OS=Homo sapiens]	2	5	1.703	0.77	0.583608	74	126	262891	297047	237419	954155
Q9H9J2	39S ribosomal protein L44, mitochondrial [OS=Homo sapiens]	6	21	1.095	0.13	0.782736	95.5	104.5	1.3768e+07	8.94354e+06	1.46677e+07	1.00586e+07
Q9BRJ2	39S ribosomal protein L45, mitochondrial [OS=Homo sapiens]	11	34	1.132	0.18	0.874419	93.8	106.2	4.79824e+07	1.39467e+07	3.42392e+07	2.50656e+07
Q9H2W6	39S ribosomal protein L46, mitochondrial [OS=Homo sapiens]	7	28	1.023	0.03	0.975635	98.8	101.2	1.60771e+07	5.14145e+06	1.26518e+07	6.84217e+06
Q9HD33-1	39S ribosomal protein L47, mitochondrial [OS=Homo sapiens]	6	18	1.217	0.28	0.826607	90.2	109.8	2.17421e+07	5.77831e+06	2.00488e+07	9.28339e+06
Q96GC5-1	39S ribosomal protein L48, mitochondrial [OS=Homo sapiens]	3	7	1.167	0.22	0.788747	92.3	107.7	6.54118e+06	2.80603e+06	6.39217e+06	3.90911e+06
Q13405	39S ribosomal protein L49, mitochondrial [OS=Homo sapiens]	4	12	0.819	-0.29	0.451256	110	90	9877956	7.29689e+06	8.10077e+06	5.96828e+06
Q8N5N7	39S ribosomal protein L50, mitochondrial [OS=Homo sapiens]	3	17	0.968	-0.05	0.959355	101.6	98.4	1.20076e+07	4.43785e+06	8.27985e+06	6.03332e+06
Q4U2R6	39S ribosomal protein L51, mitochondrial [OS=Homo sapiens]	4	6	1.074	0.1	0.862094	96.4	103.6	4.22873e+06	2.52627e+06	4.53153e+06	2.71941e+06
Q96EL3	39S ribosomal protein L53, mitochondrial [OS=Homo sapiens]	3	11	1.036	0.05	0.953318	98.2	101.8	4.9897e+06	2.18526e+06	4.82387e+06	2.4273e+06
Q6P161	39S ribosomal protein L54, mitochondrial [OS=Homo sapiens]	1	6	1.527	0.61	0.816572	79.2	120.8	3.47244e+06	209892	2.20908e+06	769059
Q9BYD2	39S ribosomal protein L9, mitochondrial [OS=Homo sapiens]	3	12	0.867	-0.21	0.743624	107.1	92.9	4.69178e+06	2.39694e+06	3.00943e+06	2.80692e+06
Q9NVS2	39S ribosomal protein S18a, mitochondrial [OS=Homo sapiens]	3	8	1.176	0.23	0.856674	91.9	108.1	6.50181e+06	1.6056e+06	4.81132e+06	3.00305e+06
Q9NP92	39S ribosomal protein S30, mitochondrial [OS=Homo sapiens]	7	20	0.85	-0.23	0.751053	108.1	91.9	2.40564e+07	1.09939e+07	1.54126e+07	1.2406e+07
Q15125	3-beta-hydroxysteroid-delta(8),delta(7)-isomerase [OS=Homo sapiens]	1	7	1.739	0.8	0.57077	73	127	1.21309e+07	3.03339e+06	1.48097e+07	7.51547e+06
Q99714-1	3-hydroxyacyl-CoA dehydrogenase type-2 [OS=Homo sapiens]	4	10	1.23	0.3	0.848203	89.7	110.3	387626	70367.3	208372	198189
P31937	3-hydroxyisobutyrate dehydrogenase, mitochondrial [OS=Homo sapiens]	12	52	0.528	-0.92	0.271575	130.9	69.1	7.76919e+07	4.03355e+07	3.81783e+07	2.29221e+07
P42765	3-ketoacyl-CoA thiolase, mitochondrial [OS=Homo sapiens]	31	193	1.011	0.02	0.980845	99.4	100.6	4.50423e+08	2.16613e+08	3.63805e+08	2.74308e+08
P09110-1	3-ketoacyl-CoA thiolase, peroxisomal [OS=Homo sapiens]	8	24	0.782	-0.35	0.619338	112.2	87.8	1.39549e+07	6.82382e+06	9.05837e+06	6.43161e+06
P56937-1	3-keto-steroid reductase [OS=Homo sapiens]	6	14	1.181	0.24	0.736679	91.7	108.3	1.3017e+07	6.15082e+06	1.20398e+07	9.26886e+06
O15530-1	3-phosphoinositide-dependent protein kinase 1 [OS=Homo sapiens]	2	2	0.335	-1.58	0.0336778	149.8	50.2	1.42677e+06	1.05878e+06	369640	458644
P46783	40S ribosomal protein S10 [OS=Homo sapiens]	19	182	0.979	-0.03	0.966631	101.1	98.9	6.27644e+08	2.84282e+08	4.64042e+08	3.68673e+08
P62280	40S ribosomal protein S11 [OS=Homo sapiens]	21	104	1.543	0.63	0.658611	78.7	121.3	1.24547e+09	2.89292e+08	1.14594e+09	7.48258e+08
P25398	40S ribosomal protein S12 [OS=Homo sapiens]	6	37	1.012	0.02	0.984671	99.4	100.6	1.99357e+08	73863891	1.51348e+08	9.97206e+07
P62277	40S ribosomal protein S13 [OS=Homo sapiens]	16	149	1.15	0.2	0.765873	93	107	1.1756e+09	5.77677e+08	1.10718e+09	8.11568e+08
P62263	40S ribosomal protein S14 [OS=Homo sapiens]	14	191	1.215	0.28	0.745253	90.3	109.7	9.28125e+08	3.72819e+08	8.32364e+08	6.13409e+08
P62841	40S ribosomal protein S15 [OS=Homo sapiens]	9	298	1.058	0.08	0.924053	97.2	102.8	6.69788e+08	2.6275e+08	5.08348e+08	3.87786e+08
P62244	40S ribosomal protein S15a [OS=Homo sapiens]	15	138	1.048	0.07	0.941727	97.6	102.4	7.20684e+08	2.64167e+08	5.61455e+08	3.72753e+08
P62249	40S ribosomal protein S16 [OS=Homo sapiens]	20	144	1.105	0.14	0.859407	95	105	1.20064e+09	5.0406e+08	1.02496e+09	7.20885e+08
P08708	40S ribosomal protein S17 [OS=Homo sapiens]	13	157	1.149	0.2	0.748563	93.1	106.9	5.39177e+08	2.83853e+08	5.3397e+08	3.78606e+08
P62269	40S ribosomal protein S18 [OS=Homo sapiens]	23	134	1.449	0.53	0.662328	81.7	118.3	1.85671e+09	5.27044e+08	1.81182e+09	1.13347e+09
P39019	40S ribosomal protein S19 [OS=Homo sapiens]	18	208	1.395	0.48	0.718149	83.5	116.5	1.51784e+09	3.7833e+08	1.37351e+09	8.1327e+08
P15880	40S ribosomal protein S2 [OS=Homo sapiens]	20	236	1.216	0.28	0.782935	90.2	109.8	1.59099e+09	5.38609e+08	1.40257e+09	9.03984e+08
P63220	40S ribosomal protein S21 [OS=Homo sapiens]	4	9	0.498	-1.01	0.230318	133.5	66.5	1.16378e+07	6.14045e+06	3.50971e+06	5.04421e+06
P62266	40S ribosomal protein S23 [OS=Homo sapiens]	10	81	1.492	0.58	0.665649	80.3	119.7	9.64644e+08	2.42517e+08	8.76253e+08	5.94019e+08
P62847-1	40S ribosomal protein S24 [OS=Homo sapiens]	11	121	1.114	0.16	0.813055	94.6	105.4	4.69665e+08	2.34706e+08	4.29168e+08	3.185e+08
P62851	40S ribosomal protein S25 [OS=Homo sapiens]	13	67	1.188	0.25	0.803716	91.4	108.6	8.11646e+08	2.78891e+08	678182031	4.71075e+08
P62854	40S ribosomal protein S26 [OS=Homo sapiens]	7	66	1.264	0.34	0.753776	88.3	111.7	4.73996e+08	1.51113e+08	4.05165e+08	2.82587e+08
P42677	40S ribosomal protein S27 [OS=Homo sapiens]	6	40	1.036	0.05	0.958089	98.2	101.8	3.82049e+08	1.33087e+08	2.90366e+08	1.8809e+08
Q71UM5	40S ribosomal protein S27-like [OS=Homo sapiens]	5	35	1.627	0.7	0.613656	76.1	123.9	63909456	1.56325e+07	6.13796e+07	4.30694e+07
P62857	40S ribosomal protein S28 [OS=Homo sapiens]	5	18	0.708	-0.5	0.559182	117.1	82.9	4.13606e+07	1.78658e+07	2.28765e+07	1.62138e+07
P62273-1	40S ribosomal protein S29 [OS=Homo sapiens]	4	18	1.485	0.57	0.578467	80.5	119.5	1.02561e+08	3.69098e+07	1.1172e+08	7.47279e+07
P23396-1	40S ribosomal protein S3 [OS=Homo sapiens]	34	276	0.896	-0.16	0.833562	105.5	94.5	2.22083e+09	9.93078e+08	1.5652e+09	1.13054e+09
P62861	40S ribosomal protein S30 [OS=Homo sapiens]	5	34	1.395	0.48	0.600597	83.5	116.5	224794024	8.92124e+07	2.29898e+08	169820976
P61247	40S ribosomal protein S3a [OS=Homo sapiens]	32	305	1.353	0.44	0.693749	85	115	2397718264	7.59152e+08	2.25223e+09	1.47893e+09
P62701	40S ribosomal protein S4, X isoform [OS=Homo sapiens]	32	280	1.358	0.44	0.681461	84.8	115.2	2.77024e+09	9.1462e+08	2.72224e+09	1.71669e+09
P46782	40S ribosomal protein S5 [OS=Homo sapiens]	19	176	1.224	0.29	0.840788	89.9	110.1	5.62936e+08	1.17633e+08	4.03387e+08	2.46041e+08
P62753	40S RIBOSOMAL PROTEIN S6 [OS=Homo sapiens]	26	210	1.322	0.4	0.702897	86.1	113.9	1.26137e+09	4.19758e+08	1.17741e+09	7.86148e+08
P62081	40S ribosomal protein S7 [OS=Homo sapiens]	28	337	0.938	-0.09	0.889524	103.2	96.8	1.67504e+09	8.22207e+08	1.27531e+09	9.50062e+08
P62241	40S ribosomal protein S8 [OS=Homo sapiens]	17	153	1.241	0.31	0.715497	89.3	110.7	1.54304e+09	6.33269e+08	1.45496e+09	1.0338e+09
P46781	40S ribosomal protein S9 [OS=Homo sapiens]	24	159	1.249	0.32	0.744485	88.9	111.1	2.00304e+09	7.10631e+08	1.79944e+09	1.23402e+09
P08865	40S ribosomal protein SA [OS=Homo sapiens]	13	59	0.774	-0.37	0.597583	112.7	87.3	1.26392e+08	6.30149e+07	8.19859e+07	5.81786e+07
Q9BRK5-1	45 kDa calcium-binding protein [OS=Homo sapiens]	14	65	0.839	-0.25	0.771131	108.7	91.3	5.89654e+07	2.4384e+07	4.11082e+07	2.46427e+07
P08195	4F2 cell-surface antigen heavy chain [OS=Homo sapiens]	44	477	1.267	0.34	0.529184	88.2	111.8	4.05618e+09	2.40588e+09	4.53523e+09	3.45245e+09
P32754-1	4-hydroxyphenylpyruvate dioxygenase [OS=Homo sapiens]	3	5	0.444	-1.17	0.107269	138.5	61.5	4.82785e+06	3.12541e+06	2.07171e+06	1.43531e+06
Q96IR7	4-hydroxyphenylpyruvate dioxygenase-like protein [OS=Homo sapiens]	2	2	1.137	0.19	0.823966	93.6	106.4	1.30074e+06	526865	1.03647e+06	855395
P49189	4-trimethylaminobutyraldehyde dehydrogenase [OS=Homo sapiens]	15	62	1.055	0.08	0.932091	97.3	102.7	2.68848e+08	1.01391e+08	2.14288e+08	1.41655e+08
Q8TCD5	5'(3')-deoxyribonucleotidase, cytosolic type [OS=Homo sapiens]	5	24	0.648	-0.63	0.107436	121.3	78.7	7.73024e+06	6.32816e+06	4.03899e+06	5.08869e+06
Q8IZH2-1	5'-3' exoribonuclease 1 [OS=Homo sapiens]	3	5	1.278	0.35	0.807952	87.8	112.2	1.8877e+06	389187	1.08016e+06	1.11173e+06
Q9H0D6-1	5'-3' exoribonuclease 2 [OS=Homo sapiens]	19	44	0.931	-0.1	0.902387	103.6	96.4	4.27729e+07	1.78041e+07	3.23971e+07	2.03829e+07
P13196	5-aminolevulinate synthase, nonspecific, mitochondrial [OS=Homo sapiens]	3	3
Q9Y478	5'-AMP-activated protein kinase subunit beta-1 [OS=Homo sapiens]	1	1
P49914	5-formyltetrahydrofolate cyclo-ligase [OS=Homo sapiens]	2	4	0.644	-0.63	0.630597	121.6	78.4	385559	116195	223880	83011.5
Q96CB9	5-methylcytosine rRNA methyltransferase NSUN4 [OS=Homo sapiens]	1	7	1.246	0.32	0.196188	89	111	2.40546e+06	2.82956e+06	3.34496e+06	3.1593e+06
Q5TFE4	5'-nucleotidase domain-containing protein 1 [OS=Homo sapiens]	14	47	0.891	-0.17	0.802981	105.8	94.2	3.76062e+07	1.86711e+07	2.77029e+07	2.01284e+07
P56378-1	6.8 kDa mitochondrial proteolipid [OS=Homo sapiens]	3	9	1.096	0.13	0.897952	95.4	104.6	1.21098e+07	4.08011e+06	1.01134e+07	5.87142e+06
P10809	60 kDa heat shock protein, mitochondrial [OS=Homo sapiens]	58	774	0.86	-0.22	0.765355	107.5	92.5	2.06541e+09	9.60512e+08	1.42602e+09	1.02863e+09
P10155-1	60 kDa SS-A/Ro ribonucleoprotein [OS=Homo sapiens]	9	31	0.607	-0.72	0.210138	124.5	75.5	2.22008e+07	1.47079e+07	1.30923e+07	9.18507e+06
P05388	60S acidic ribosomal protein P0 [OS=Homo sapiens]	25	193	1.131	0.18	0.795997	93.8	106.2	1.33881e+09	6.43611e+08	1.20052e+09	9.18616e+08
P05386	60S acidic ribosomal protein P1 [OS=Homo sapiens]	3	45	0.82	-0.29	0.771543	109.9	90.1	8.34465e+07	3.1778e+07	5.91348e+07	3.01604e+07
P05387	60S acidic ribosomal protein P2 [OS=Homo sapiens]	14	132	0.84	-0.25	0.592915	108.7	91.3	1.29631e+09	8.14487e+08	9.70109e+08	7.6877e+08
Q96D46	60S ribosomal export protein NMD3 [OS=Homo sapiens]	6	20	1.041	0.06	0.962591	98	102	1.86766e+07	4.87634e+06	1.2474e+07	7.91221e+06
P27635	60S ribosomal protein L10 [OS=Homo sapiens]	24	177	1.23	0.3	0.723097	89.7	110.3	1.23589e+09	5.14515e+08	1.18697e+09	8.10837e+08
P62906	60S ribosomal protein L10A [OS=Homo sapiens]	18	210	1.168	0.22	0.753419	92.2	107.8	1.19704e+09	5.65935e+08	1.12391e+09	8.22809e+08
P62913	60S ribosomal protein L11 [OS=Homo sapiens]	11	48	1.216	0.28	0.772372	90.2	109.8	7.07621e+08	2.5016e+08	6.02543e+08	4.34687e+08
P30050-1	60S ribosomal protein L12 [OS=Homo sapiens]	11	121	1.04	0.06	0.938407	98	102	7.89341e+08	3.64013e+08	684859370	4.54132e+08
P26373-1	60S ribosomal protein L13 [OS=Homo sapiens]	23	243	1.434	0.52	0.62491	82.2	117.8	2078878829	7.0456e+08	2.09466e+09	1.43875e+09
P40429	60S ribosomal protein L13a [OS=Homo sapiens]	25	169	1.495	0.58	0.634452	80.2	119.8	1.341e+09	3.87917e+08	1.37533e+09	8.44918e+08
P50914	60S ribosomal protein L14 [OS=Homo sapiens]	15	127	1.382	0.47	0.587897	84	116	8.67378e+08	3.66737e+08	9.27614e+08	6.55252e+08
P61313-1	60S ribosomal protein L15 [OS=Homo sapiens]	20	155	1.519	0.6	0.648623	79.4	120.6	1.84221e+09	4.72259e+08	1.70666e+09	1.17679e+09
Q07020	60S ribosomal protein L18 [OS=Homo sapiens]	14	101	1.439	0.52	0.545889	82	118	1.495e+09	6.38917e+08	1.70133e+09	1.16235e+09
Q02543	60S ribosomal protein L18a [OS=Homo sapiens]	20	136	1.585	0.66	0.657148	77.4	122.6	1.16318e+09	2.4926e+08	1.10701e+09	6.57983e+08
P84098	60S ribosomal protein L19 [OS=Homo sapiens]	18	144	1.483	0.57	0.693209	80.5	119.5	1.4094e+09	3.14236e+08	1.27588e+09	7.63829e+08
P46778	60S ribosomal protein L21 [OS=Homo sapiens]	14	140	1.235	0.3	0.741775	89.5	110.5	1177637941	4.54133e+08	1148250216	7.10628e+08
P35268	60S ribosomal protein L22 [OS=Homo sapiens]	9	55	1.231	0.3	0.751772	89.6	110.4	4.31875e+08	1.58876e+08	3.87631e+08	2.68314e+08
Q6P5R6	60S ribosomal protein L22-like 1 [OS=Homo sapiens]	4	20	1.18	0.24	0.720171	91.8	108.2	1.53497e+07	7.61887e+06	1.39953e+07	1.16259e+07
P62829	60S ribosomal protein L23 [OS=Homo sapiens]	14	151	1.186	0.25	0.784104	91.5	108.5	6.7752e+08	2.64905e+08	6.22354e+08	4.05363e+08
P62750	60S ribosomal protein L23a [OS=Homo sapiens]	23	230	1.425	0.51	0.650007	82.5	117.5	1.48013e+09	4.64593e+08	1.39693e+09	1.00022e+09
P83731	60S ribosomal protein L24 [OS=Homo sapiens]	18	116	1.217	0.28	0.767295	90.2	109.8	7.42267e+08	2.66776e+08	6.0909e+08	4.81572e+08
P61254	60S ribosomal protein L26 [OS=Homo sapiens]	18	193	1.574	0.65	0.641446	77.7	122.3	1.74162e+09	4.12453e+08	1.65885e+09	1.07339e+09
Q9UNX3	60S ribosomal protein L26-like 1 [OS=Homo sapiens]	17	160	1.96	0.97	0.553797	67.6	132.4	5.63303e+07	1.12125e+07	63243840	3.8366e+07
P61353	60S ribosomal protein L27 [OS=Homo sapiens]	14	139	1.228	0.3	0.679149	89.8	110.2	1.24933e+09	6.02273e+08	1.27e+09	8.92982e+08
P46776	60S ribosomal protein L27a [OS=Homo sapiens]	12	70	1.272	0.35	0.704953	88	112	7.32831e+08	2.81918e+08	6.873e+08	4.8626e+08
P46779	60S ribosomal protein L28 [OS=Homo sapiens]	17	160	1.561	0.64	0.684525	78.1	121.9	1.13227e+09	2.18159e+08	9.70636e+08	6.20147e+08
P47914	60S ribosomal protein L29 [OS=Homo sapiens]	8	49	1.766	0.82	0.625121	72.3	127.7	7.6459e+08	1.385e+08	7.04764e+08	4.68358e+08
P39023	60S ribosomal protein L3 [OS=Homo sapiens]	46	530	1.344	0.43	0.665179	85.3	114.7	2.52587e+09	9.16147e+08	2.45494e+09	1.7015e+09
P62888	60S ribosomal protein L30 [OS=Homo sapiens]	10	94	1.269	0.34	0.699157	88.1	111.9	6.2109e+08	2.4704e+08	6.01667e+08	4.10904e+08
P62910	60S ribosomal protein L32 [OS=Homo sapiens]	13	124	1.357	0.44	0.698151	84.9	115.1	7.81777e+08	2.40023e+08	7.2847e+08	4.74157e+08
P49207	60S ribosomal protein L34 [OS=Homo sapiens]	9	44	1.485	0.57	0.68033	80.5	119.5	5.86094e+08	1.41318e+08	5.84622e+08	3.12585e+08
P42766	60S ribosomal protein L35 [OS=Homo sapiens]	9	76	1.454	0.54	0.594672	81.5	118.5	1.1494e+09	4.1519e+08	1.20892e+09	8.34471e+08
P18077	60S ribosomal protein L35a [OS=Homo sapiens]	14	121	1.448	0.53	0.693708	81.7	118.3	7.22997e+08	1.75552e+08	6.40666e+08	4.15593e+08
Q9Y3U8	60S ribosomal protein L36 [OS=Homo sapiens]	6	72	1.253	0.33	0.683096	88.8	111.2	4.08186e+08	1.79823e+08	4.05871e+08	2.83985e+08
P83881	60S ribosomal protein L36a [OS=Homo sapiens]	13	71	1.637	0.71	0.624094	75.8	124.2	1.78749e+08	4.09004e+07	1.81223e+08	1.08159e+08
Q969Q0	60S ribosomal protein L36a-like [OS=Homo sapiens]	11	58	1.724	0.79	0.607532	73.4	126.6	71427835	1.52573e+07	74947864	43214800
P61927	60S ribosomal protein L37 [OS=Homo sapiens]	6	18	1.669	0.74	0.660049	74.9	125.1	6.03231e+07	1.0634e+07	5.17628e+07	3.45298e+07
P61513	60S ribosomal protein L37a [OS=Homo sapiens]	6	80	1.542	0.63	0.72168	78.7	121.3	2.62224e+08	4.15378e+07	2.18724e+08	1.18478e+08
P63173	60s ribosomal protein l38 [OS=Homo sapiens]	8	100	0.867	-0.21	0.583154	107.1	92.9	4.51466e+08	3.10923e+08	3.4889e+08	3.02762e+08
P62891	60S ribosomal protein L39 [OS=Homo sapiens]	2	16	1.509	0.59	0.733052	79.7	120.3	2.09539e+08	3.43927e+07	192777423	8.51373e+07
Q92901	60S ribosomal protein L3-like [OS=Homo sapiens]	5	16
P36578	60S ribosomal protein L4 [OS=Homo sapiens]	61	486	1.24	0.31	0.723998	89.3	110.7	2.86865e+09	1.16364e+09	2.8308e+09	1.81183e+09
P46777	60S ribosomal protein L5 [OS=Homo sapiens]	33	352	1.312	0.39	0.700241	86.5	113.5	1.00054e+09	3.47423e+08	9.47902e+08	6.31379e+08
Q02878	60S ribosomal protein L6 [OS=Homo sapiens]	35	323	1.323	0.4	0.622852	86.1	113.9	2.23848e+09	9.72834e+08	2.28061e+09	1.67188e+09
P18124	60S ribosomal protein L7 [OS=Homo sapiens]	25	243	1.287	0.36	0.705745	87.4	112.6	1.75163e+09	6.40835e+08	1.64607e+09	1.13026e+09
P62424	60S ribosomal protein L7a [OS=Homo sapiens]	30	255	1.445	0.53	0.60405	81.8	118.2	2.38447e+09	8.53709e+08	2.55744e+09	1.66094e+09
Q6DKI1	60S ribosomal protein L7-like 1 [OS=Homo sapiens]	4	9	0.823	-0.28	0.708589	109.7	90.3	6.3918e+06	3.03566e+06	4598999	2.85605e+06
P62917	60S ribosomal protein L8 [OS=Homo sapiens]	29	261	1.508	0.59	0.637945	79.7	120.3	1.96418e+09	5.41981e+08	1.93927e+09	1.24907e+09
P32969	60S ribosomal protein L9 [OS=Homo sapiens]	17	261	0.983	-0.02	0.962635	100.8	99.2	6.53421e+08	3.73028e+08	5.44511e+08	4.32732e+08
Q9Y221-1	60S ribosome subunit biogenesis protein NIP7 homolog [OS=Homo sapiens]	5	17	0.767	-0.38	0.667195	113.2	86.8	2.43004e+07	1.01138e+07	1.58006e+07	9.15225e+06
O60825-1	6-phosphofructo-2-kinase/fructose-2,6-bisphosphatase 2 [OS=Homo sapiens]	50	256	2.076	1.05	0.342271	65	135	6.09968e+08	2.3648e+08	9.74242e+08	6.38383e+08
P52209	6-phosphogluconate dehydrogenase, decarboxylating [OS=Homo sapiens]	20	79	1.016	0.02	0.971533	99.2	100.8	1.17772e+08	6.08071e+07	1.02205e+08	7.22862e+07
O95336	6-phosphogluconolactonase [OS=Homo sapiens]	10	35	0.768	-0.38	0.495126	113.1	86.9	3.52421e+07	2.08835e+07	2.16623e+07	2.00432e+07
Q03393	6-pyruvoyl tetrahydrobiopterin synthase [OS=Homo sapiens]	5	13	1.736	0.8	0.458508	73.1	126.9	1.83274e+07	6.75813e+06	2.28476e+07	1.63381e+07
P11021	78 kDa glucose-regulated protein [OS=Homo sapiens]	63	619	1.38	0.46	0.60031	84	116	3.54533e+09	1.45508e+09	3.70648e+09	2.64888e+09
Q9UBM7	7-dehydrocholesterol reductase [OS=Homo sapiens]	8	29	1.544	0.63	0.594525	78.6	121.4	8.50813e+07	2.60968e+07	8.75569e+07	6.04289e+07
Q7L2J0-1	7SK snRNA methylphosphate capping enzyme [OS=Homo sapiens]	8	34	0.696	-0.52	0.438303	117.9	82.1	1.97637e+07	1.06658e+07	9.13562e+06	1.11782e+07
O75173	A disintegrin and metalloproteinase with thrombospondin motifs 4 [OS=Homo sapiens]	2	2
P42684	Abelson tyrosine-protein kinase 2 [OS=Homo sapiens]	1	1	0.17	-2.56	0.0709531	170.9	29.1	970658	499965	140418	99914
Q96K21	Abscission/NoCut checkpoint regulator [OS=Homo sapiens]	1	1	0.803	-0.32	0.772054	110.9	89.1	1.84654e+06	584515	1.06332e+06	654089
Q86V21-1	acetoacetyl-CoA synthetase [OS=Homo sapiens]	2	2
A1L0T0	Acetolactate synthase-like protein [OS=Homo sapiens]	14	125	0.606	-0.72	0.174518	124.6	75.4	5.36748e+07	3.89533e+07	2.90353e+07	2.64233e+07
Q9BWD1	Acetyl-CoA acetyltransferase, cytosolic [OS=Homo sapiens]	10	63	0.761	-0.39	0.546	113.6	86.4	5.64835e+07	2.97972e+07	3.60348e+07	2.70185e+07
P24752	Acetyl-CoA acetyltransferase, mitochondrial [OS=Homo sapiens]	33	241	1.075	0.1	0.872735	96.4	103.6	5.37071e+08	2.70385e+08	4.83639e+08	3.46976e+08
Q13085-1	Acetyl-CoA carboxylase 1 [OS=Homo sapiens]	37	86	0.586	-0.77	0.345101	126.1	73.9	7.5351e+07	3.74083e+07	3.86263e+07	2.50691e+07
O00400	Acetyl-coenzyme A transporter 1 [OS=Homo sapiens]	4	5	1.906	0.93	0.520968	68.8	131.2	2.34017e+06	575165	2.95682e+06	1.65358e+06
O43427	Acidic fibroblast growth factor intracellular-binding protein [OS=Homo sapiens]	2	7	0.236	-2.08	0.218935	161.8	38.2	3.30962e+06	2.72654e+06	1.21716e+06	413253
P39687	Acidic leucine-rich nuclear phosphoprotein 32 family member A [OS=Homo sapiens]	2	5	1.11	0.15	0.91971	94.8	105.2	3.79788e+06	741638	2316298	1498722
Q9BTT0	Acidic leucine-rich nuclear phosphoprotein 32 family member E [OS=Homo sapiens]	9	35	0.401	-1.32	0.0795791	142.8	57.2	8.43745e+07	5.94249e+07	3.07351e+07	2.62183e+07
Q99798	Aconitate hydratase, mitochondrial [OS=Homo sapiens]	6	10	0.01	-6.64	0.0840248	199.3	0.7	2.0758e+08	8.43783e+07	1.34819e+06	153276
P68032	Actin, alpha cardiac muscle 1 [OS=Homo sapiens]	18	230	0.812	-0.3	0.862155	110.4	89.6	2.88354e+08	4.92884e+07	165397575	5.66298e+07
P60709	Actin, cytoplasmic 1 [OS=Homo sapiens]	29	373	1.027	0.04	0.961685	98.6	101.4	4.34306e+09	1.83397e+09	3.57542e+09	2.35185e+09
O14639-1	Actin-binding LIM protein 1 [OS=Homo sapiens]	1	1
O96019-1	Actin-like protein 6A [OS=Homo sapiens]	11	43	0.762	-0.39	0.556656	113.5	86.5	4.3943e+07	2.29342e+07	2.85708e+07	2.0497e+07
Q9H568	Actin-like protein 8 [OS=Homo sapiens]	19	97	0.408	-1.29	0.31269	142	58	3.53491e+08	1.34883e+08	9.24791e+07	8.59392e+07
Q9NZ32	Actin-related protein 10 [OS=Homo sapiens]	8	14	1.376	0.46	0.635176	84.2	115.8	9.63663e+06	3.57581e+06	9.36522e+06	6.96441e+06
P61160-1	Actin-related protein 2 [OS=Homo sapiens]	17	64	0.777	-0.36	0.74315	112.5	87.5	8.28032e+07	2.5872e+07	4.53934e+07	2.85066e+07
Q92747	Actin-related protein 2/3 complex subunit 1A [OS=Homo sapiens]	2	3	2.155	1.11	0.28678	63.4	136.6	225556	449555	1.02554e+06	459165
O15143	Actin-related protein 2/3 complex subunit 1B [OS=Homo sapiens]	11	47	1.176	0.23	0.862734	91.9	108.1	1.04609e+08	2.46112e+07	7.98135e+07	4.46222e+07
O15144	Actin-related protein 2/3 complex subunit 2 [OS=Homo sapiens]	7	18	0.707	-0.5	0.594644	117.2	82.8	9396575	3.66319e+06	4.98992e+06	3.4481e+06
O15145	Actin-related protein 2/3 complex subunit 3 [OS=Homo sapiens]	9	28	0.869	-0.2	0.698113	107	93	6.90491e+07	4.02474e+07	5.11896e+07	4.10192e+07
Q9BPX5	actin-related protein 2/3 complex subunit 5-like protein [OS=Homo sapiens]	2	2
P61158	actin-related protein 3 [OS=Homo sapiens]	17	80	0.787	-0.35	0.619741	111.9	88.1	1.12205e+08	5.55536e+07	7.20313e+07	5.36034e+07
Q9GZN1	Actin-related protein 6 [OS=Homo sapiens]	23	236	0.925	-0.11	0.879384	103.9	96.1	7.10078e+08	3.22552e+08	5.30557e+08	3.69096e+08
Q8TDG2	actin-related protein T1 [OS=Homo sapiens]	1	4	2.023	1.02	0.42952	66.2	133.8	1.42254e+06	439177	1.15499e+06	2.21398e+06
P53999	Activated RNA polymerase II transcriptional coactivator p15 [OS=Homo sapiens]	12	41	1.601	0.68	0.653461	76.9	123.1	5.85446e+07	1.24005e+07	5.70733e+07	3.26046e+07
Q15650	Activating signal cointegrator 1 [OS=Homo sapiens]	2	3	0.893	-0.16	0.651973	105.7	94.3	1.23778e+06	851552	939608	893666
Q9H1I8-1	Activating signal cointegrator 1 complex subunit 2 [OS=Homo sapiens]	5	13	0.802	-0.32	0.755659	111	89	5.04771e+06	1.701e+06	2.6443e+06	2.09064e+06
Q8N3C0	Activating signal cointegrator 1 complex subunit 3 [OS=Homo sapiens]	12	25	0.991	-0.01	0.984688	100.5	99.5	1.36786e+07	7.03853e+06	1.25898e+07	7.50816e+06
Q6VMQ6	activating transcription factor 7-interacting protein 1 [OS=Homo sapiens]	8	21	0.41	-1.29	0.131223	141.8	58.2	2.75756e+07	1.62175e+07	1.00576e+07	7.48154e+06
O95433	activator of 90 kDa heat shock protein ATPase homolog 1 [OS=Homo sapiens]	2	4	0.754	-0.41	0.890956	114	86	178211	2161333	124555	1.75823e+06
Q9ULW3	activator of basal transcription 1 [OS=Homo sapiens]	2	3	0.753	-0.41	0.626484	114.1	85.9	1.86109e+06	816812	1.1951e+06	720625
Q12979	active breakpoint cluster region-related protein [OS=Homo sapiens]	3	3	0.308	-1.7	0.0427084	152.9	47.1	583619	507613	144589	194084
Q86WX3	Active regulator of SIRT1 [OS=Homo sapiens]	2	2	0.878	-0.19	0.5628	106.5	93.5	5.67308e+06	4.12765e+06	4249784	4245357
Q04771	Activin receptor type-1 [OS=Homo sapiens]	1	1	9.193	3.2	0.0211933	19.6	180.4	160312	100895	1.47532e+06	926511
Q9H2P0	Activity-dependent neuroprotector homeobox protein [OS=Homo sapiens]	29	84	0.781	-0.36	0.669072	112.3	87.7	9.50363e+07	4.03745e+07	5.82739e+07	4.01232e+07
P13798	Acylamino-acid-releasing enzyme [OS=Homo sapiens]	3	6	0.383	-1.38	0.329108	144.6	55.4	2.66776e+06	2.38023e+06	1.67414e+06	557080
Q709F0-1	acyl-CoA dehydrogenase family member 11 [OS=Homo sapiens]	2	2
Q9H845	Acyl-CoA dehydrogenase family member 9, mitochondrial [OS=Homo sapiens]	18	44	0.857	-0.22	0.806948	107.7	92.3	3.84302e+07	1.50033e+07	2.6476e+07	1.60008e+07
O00767	acyl-CoA desaturase [OS=Homo sapiens]	7	43	1.271	0.35	0.664787	88.1	111.9	6.03642e+07	2.68322e+07	62110055	4.21083e+07
Q4G176	Acyl-CoA synthetase family member 3, mitochondrial [OS=Homo sapiens]	7	17	0.723	-0.47	0.53323	116.1	83.9	1.0131e+07	5.1527e+06	6.81996e+06	3.99781e+06
Q92604	Acyl-CoA:lysophosphatidylglycerol acyltransferase 1 [OS=Homo sapiens]	9	27	0.9	-0.15	0.852187	105.2	94.8	2.3733e+07	1.05422e+07	1.86761e+07	1.08604e+07
P49753-1	Acyl-coenzyme A thioesterase 2, mitochondrial [OS=Homo sapiens]	13	32	1.063	0.09	0.933268	97	103	2.57381e+07	8.37716e+06	1.9796e+07	1.23008e+07
O14734	Acyl-coenzyme A thioesterase 8 [OS=Homo sapiens]	3	13	1.041	0.06	0.706384	98	102	2.9158e+06	2.48419e+06	2.90457e+06	2.70422e+06
Q53H12	Acylglycerol kinase, mitochondrial [OS=Homo sapiens]	1	4	0.585	-0.77	0.0180389	126.2	73.8	3.52307e+06	3.43482e+06	1.97265e+06	2099791
O75608	Acyl-protein thioesterase 1 [OS=Homo sapiens]	4	10	0.707	-0.5	0.685418	117.1	82.9	9.85926e+06	3.18901e+06	6.35361e+06	2.47654e+06
O95372	acyl-protein thioesterase 2 [OS=Homo sapiens]	4	10	1.397	0.48	0.786628	83.4	116.6	12814278	1.94431e+06	10178914	4.77985e+06
Q8TB61	Adenosine 3'-phospho 5'-phosphosulfate transporter 1 [OS=Homo sapiens]	8	24	1.558	0.64	0.601652	78.2	121.8	4.60484e+07	1.35844e+07	5.23998e+07	2.89844e+07
P23526-1	Adenosylhomocysteinase [OS=Homo sapiens]	27	179	1.117	0.16	0.880941	94.5	105.5	6.26435e+08	2.01214e+08	5.10503e+08	3.08227e+08
Q96HN2	Adenosylhomocysteinase 3 [OS=Homo sapiens]	8	28	0.539	-0.89	0.651773	129.9	70.1	263770	243976	377132	49642.1
O43306	Adenylate cyclase type 6 [OS=Homo sapiens]	3	5	1.619	0.7	0.276578	76.4	123.6	316109	520367	802873	537075
O60503	Adenylate cyclase type 9 [OS=Homo sapiens]	7	15	0.993	-0.01	0.991387	100.4	99.6	7.98074e+06	2.81306e+06	5.46948e+06	4.04646e+06
P54819	Adenylate kinase 2, mitochondrial [OS=Homo sapiens]	2	3	0.941	-0.09	0.87064	103.1	96.9	826588	462221	653469	517174
P27144	Adenylate kinase 4, mitochondrial [OS=Homo sapiens]	10	49	0.843	-0.25	0.722954	108.5	91.5	5.11267e+07	2.46207e+07	3.39238e+07	2.63498e+07
P00568	Adenylate kinase isoenzyme 1 [OS=Homo sapiens]	1	2	0.841	-0.25	0.821488	108.6	91.4	316637	101910	209811	108771
Q9Y3D8	Adenylate kinase isoenzyme 6 [OS=Homo sapiens]	4	13	0.735	-0.44	0.682154	115.3	84.7	1.14908e+07	4.1703e+06	7.58333e+06	3.41057e+06
P30566	adenylosuccinate lyase [OS=Homo sapiens]	15	63	0.775	-0.37	0.628402	112.7	87.3	94652607	4.36837e+07	5.66184e+07	4.38796e+07
P30520	adenylosuccinate synthetase isozyme 2 [OS=Homo sapiens]	8	22	0.608	-0.72	0.30778	124.4	75.6	2.30123e+07	1.28448e+07	1.1994e+07	9.09677e+06
Q01518-1	adenylyl cyclase-associated protein 1 [OS=Homo sapiens]	4	13	1.07	0.1	0.927246	96.6	103.4	8.03247e+06	2.54345e+06	6.1124e+06	3.82769e+06
Q8IWK6	Adhesion G protein-coupled receptor A3 [OS=Homo sapiens]	1	4	0.526	-0.93	0.0879083	131.1	68.9	6.47603e+06	5.41583e+06	3.61274e+06	2.68513e+06
Q9Y653	Adhesion G-protein coupled receptor G1 [OS=Homo sapiens]	6	13	1.652	0.72	0.240766	75.4	124.6	1.08015e+07	6.70073e+06	1.61357e+07	1.22348e+07
Q86SQ4	Adhesion G-protein coupled receptor G6 [OS=Homo sapiens]	4	8	1.529	0.61	0.597885	79.1	120.9	4.28075e+06	1.33959e+06	3.78475e+06	3.54339e+06
Q9HDC9	Adipocyte plasma membrane-associated protein [OS=Homo sapiens]	1	3
Q96A54	adiponectin receptor protein 1 [OS=Homo sapiens]	1	2	2.351	1.23	0.494895	59.7	140.3	1.22653e+06	227032	1.33353e+06	1.1545e+06
P12235	ADP/ATP translocase 1 [OS=Homo sapiens]	24	292	0.892	-0.17	0.861026	105.7	94.3	2.17186e+07	7.84505e+06	1.37814e+07	9.83171e+06
P05141	ADP/ATP translocase 2 [OS=Homo sapiens]	33	374	1.114	0.16	0.87984	94.6	105.4	4.19089e+09	1.39585e+09	3.40287e+09	2.13355e+09
P12236	ADP/ATP translocase 3 [OS=Homo sapiens]	32	374	0.96	-0.06	0.917013	102	98	2.47276e+08	1.37023e+08	2.06339e+08	1.51365e+08
Q9BRR6-1	ADP-dependent glucokinase [OS=Homo sapiens]	1	1
P61204	ADP-ribosylation factor 3 [OS=Homo sapiens]	15	107	0.79	-0.34	0.538117	111.7	88.3	1.40599e+08	8.19346e+07	9.30761e+07	7.72207e+07
P18085	ADP-ribosylation factor 4 [OS=Homo sapiens]	12	72	1.264	0.34	0.775107	88.3	111.7	8.50218e+07	2.55125e+07	8.35397e+07	4.14945e+07
P84085	ADP-ribosylation factor 5 [OS=Homo sapiens]	10	60	1.269	0.34	0.767927	88.1	111.9	2.93549e+07	8.61097e+06	2.60202e+07	1.56536e+07
P62330	ADP-ribosylation factor 6 [OS=Homo sapiens]	4	8	0.865	-0.21	0.876994	107.3	92.7	4.7494e+06	1.09166e+06	2.44964e+06	1.58227e+06
Q9UJY4	ADP-ribosylation factor-binding protein GGA2 [OS=Homo sapiens]	2	10	0.574	-0.8	0.353059	127.1	72.9	862827	422897	376555	318745
Q9NZ52	ADP-ribosylation factor-binding protein GGA3 [OS=Homo sapiens]	2	2	0.534	-0.9	0.400391	130.4	69.6	1.96208e+06	781900	946676	462415
P40616	ADP-ribosylation factor-like protein 1 [OS=Homo sapiens]	8	35	0.846	-0.24	0.704839	108.3	91.7	3.58489e+07	1.90527e+07	2.68835e+07	1.81979e+07
P36404	ADP-ribosylation factor-like protein 2 [OS=Homo sapiens]	5	12	0.463	-1.11	0.225324	136.7	63.3	17324939	8.6491e+06	6.97218e+06	4.61326e+06
Q15041	ADP-ribosylation factor-like protein 6-interacting protein 1 [OS=Homo sapiens]	1	4	1.504	0.59	0.777641	79.9	120.1	3146075	336572	1.96774e+06	1.21748e+06
Q9NVJ2	ADP-ribosylation factor-like protein 8B [OS=Homo sapiens]	6	22	0.978	-0.03	0.958115	101.1	98.9	1.94007e+07	1.09682e+07	1.83429e+07	1.10882e+07
Q13795	ADP-ribosylation factor-related protein 1 [OS=Homo sapiens]	1	3
Q9UKK9	ADP-sugar pyrophosphatase [OS=Homo sapiens]	1	1	0.434	-1.21	0.430668	139.5	60.5	2.27407e+06	578963	577241	429107
Q9UHB7-1	AF4/FMR2 family member 4 [OS=Homo sapiens]	3	5	1.001	0	0.999232	99.9	100.1	438799	72219.8	178799	177625
Q8WV93	AFG1-like ATPase [OS=Homo sapiens]	1	1
Q9Y4W6	AFG3-like protein 2 [OS=Homo sapiens]	36	123	0.916	-0.13	0.899024	104.4	95.6	2.30908e+08	7.96494e+07	1.57735e+08	9.77779e+07
O43488	aflatoxin B1 aldehyde reductase member 2 [OS=Homo sapiens]	1	4	1.046	0.07	0.409888	97.7	102.3	1.12165e+06	1.05147e+06	1.16972e+06	1.10344e+06
Q6ULP2	Aftiphilin [OS=Homo sapiens]	3	4	0.846	-0.24	0.820492	108.4	91.6	1.93769e+06	609223	922897	914821
Q9BSE5	Agmatinase, mitochondrial [OS=Homo sapiens]	6	25	0.923	-0.12	0.788141	104	96	1.40438e+07	8.91553e+06	1.12851e+07	9.4564e+06
O00170	AH receptor-interacting protein [OS=Homo sapiens]	2	4	0.564	-0.83	0.190925	127.9	72.1	2.28326e+06	1.51537e+06	1295333	849646
Q92667	A-kinase anchor protein 1, mitochondrial [OS=Homo sapiens]	3	8	0.348	-1.52	0.0657152	148.3	51.7	776568	602522	231889	244749
Q02952-1	A-kinase anchor protein 12 [OS=Homo sapiens]	1	1
O43823	A-kinase anchor protein 8 [OS=Homo sapiens]	8	13	1.267	0.34	0.61434	88.2	111.8	4.78923e+06	2.4096e+06	4.83431e+06	3.83437e+06
Q9ULX6	A-kinase anchor protein 8-like [OS=Homo sapiens]	6	10	0.932	-0.1	0.925665	103.5	96.5	6.98401e+06	2.22635e+06	4.96592e+06	2.71875e+06
Q9NRG9-1	Aladin [OS=Homo sapiens]	17	69	0.715	-0.48	0.576682	116.6	83.4	1.12724e+08	4.79403e+07	6.51922e+07	4.23244e+07
P49588	Alanine--tRNA ligase, cytoplasmic [OS=Homo sapiens]	30	94	0.82	-0.29	0.778434	109.9	90.1	6.93807e+07	2.36767e+07	4.14435e+07	2.66278e+07
Q5JTZ9	alanine--tRNA ligase, mitochondrial [OS=Homo sapiens]	18	60	0.876	-0.19	0.810627	106.6	93.4	3.56392e+07	1.55078e+07	2.52866e+07	1.67737e+07
P11766	alcohol dehydrogenase class-3 [OS=Homo sapiens]	4	5	1.596	0.67	0.563201	77	123	3.12297e+06	987660	3.19905e+06	2.45629e+06
P47895	Aldehyde dehydrogenase family 1 member A3 [OS=Homo sapiens]	3	5	0.31	-1.69	0.11777	152.7	47.3	1.28574e+06	2.12761e+06	545936	481068
Q8IZ83	Aldehyde dehydrogenase family 16 member A1 [OS=Homo sapiens]	11	31	1.034	0.05	0.96929	98.3	101.7	3.12857e+07	7.91792e+06	2.10652e+07	1.25849e+07
P43353-1	Aldehyde dehydrogenase family 3 member B1 [OS=Homo sapiens]	13	58	0.944	-0.08	0.892243	102.9	97.1	7.21718e+07	3.79963e+07	5.83031e+07	4.19279e+07
P30837	Aldehyde dehydrogenase X, mitochondrial [OS=Homo sapiens]	2	4	0.734	-0.45	0.230232	115.4	84.6	594045	460084	397280	370214
P15121	aldose reductase [OS=Homo sapiens]	3	6	2.764	1.47	0.432445	53.1	146.9	4.94488e+06	890847	8.26803e+06	4.06921e+06
P05187	alkaline phosphatase, placental type [OS=Homo sapiens]	6	9	3.44	1.78	0.21055	45	155	161516	61594.7	292004	403171
O00116	Alkyldihydroxyacetonephosphate synthase, peroxisomal [OS=Homo sapiens]	29	119	0.918	-0.12	0.823549	104.3	95.7	9.50241e+07	5.58011e+07	8.19478e+07	5.45133e+07
Q6NUM9-1	all-trans-retinol 13,14-reductase [OS=Homo sapiens]	9	22	1.395	0.48	0.60068	83.5	116.5	5.11518e+06	2.0316e+06	5.2226e+06	3.87075e+06
Q9BYC5	Alpha-(1,6)-fucosyltransferase [OS=Homo sapiens]	1	1	2.463	1.3	0.548334	57.8	142.2	102952	840258	716441	732343
Q9H553-1	Alpha-1,3/1,6-mannosyltransferase ALG2 [OS=Homo sapiens]	5	16	1.108	0.15	0.718034	94.9	105.1	8.12166e+06	5.27746e+06	7.69696e+06	6.83613e+06
P26572	alpha-1,3-mannosyl-glycoprotein 2-beta-N-acetylglucosaminyltransferase [OS=Homo sapiens]	1	1	11.7	3.55	0.0265678	15.7	184.3	52604.9	93212.4	1.0973e+06	611718
Q10469	Alpha-1,6-mannosyl-glycoprotein 2-beta-N-acetylglucosaminyltransferase [OS=Homo sapiens]	1	3	0.915	-0.13	0.8247	104.4	95.6	2.20812e+06	1.20157e+06	1.72419e+06	1.28778e+06
Q9UBT7	Alpha-catulin [OS=Homo sapiens]	3	7	1.119	0.16	0.865133	94.4	105.6	2.85851e+06	1.02012e+06	2.27725e+06	1.60366e+06
P61163	Alpha-centractin [OS=Homo sapiens]	18	131	1.103	0.14	0.811507	95.1	104.9	1.7116e+08	9.28794e+07	1.6463e+08	1.17494e+08
P06733-1	alpha-enolase [OS=Homo sapiens]	35	222	0.806	-0.31	0.656382	110.7	89.3	5.62747e+08	2.77688e+08	3.79682e+08	2.67535e+08
P06280	alpha-galactosidase A [OS=Homo sapiens]	2	4	1.522	0.61	0.223909	79.3	120.7	1.74745e+06	1.21343e+06	1.90026e+06	2.58542e+06
Q12800-1	Alpha-globin transcription factor CP2 [OS=Homo sapiens]	2	3	0.499	-1	0.119875	133.4	66.6	2.27843e+06	1.6163e+06	1.02307e+06	896893
Q16352	alpha-internexin [OS=Homo sapiens]	2	3
Q9C0B1-1	alpha-ketoglutarate-dependent dioxygenase FTO [OS=Homo sapiens]	1	3	0.404	-1.31	0.104983	142.4	57.6	329201	332915	115036	155689
Q16706	Alpha-mannosidase 2 [OS=Homo sapiens]	2	6	1.061	0.09	0.83235	97	103	651079	529891	504142	770584
Q9NVD7	alpha-parvin [OS=Homo sapiens]	2	2	0.446	-1.16	0.56727	138.3	61.7	958580	128082	196269	124473
P54920	alpha-soluble nsf attachment protein [OS=Homo sapiens]	7	13	1.193	0.26	0.760333	91.2	108.8	6.35311e+06	2.66913e+06	6.07048e+06	3.9782e+06
P40222	alpha-taxilin [OS=Homo sapiens]	1	8	0.393	-1.35	0.0661147	143.5	56.5	716604	669400	241006	308177
Q13155	aminoacyl tRNA synthase complex-interacting multifunctional protein 2 [OS=Homo sapiens]	11	76	0.861	-0.22	0.845828	107.5	92.5	1.12724e+08	3.39821e+07	6.35004e+07	4.47281e+07
Q03154-1	Aminoacylase-1 [OS=Homo sapiens]	1	2
Q9H4A4	aminopeptidase B [OS=Homo sapiens]	10	25	0.714	-0.49	0.482706	116.7	83.3	2.35296e+07	1.22374e+07	1.35678e+07	1.08288e+07
Q08117	amino-terminal enhancer of split [OS=Homo sapiens]	1	1	0.476	-1.07	0.667152	135.5	64.5	4.28981e+06	759258	2805136	263543
Q01433-1	AMP deaminase 2 [OS=Homo sapiens]	2	4	3.207	1.68	0.492752	47.5	152.5	125440	623925	2.73145e+06	294735
Q86SJ2	Amphoterin-induced protein 2 [OS=Homo sapiens]	1	2	1.34	0.42	0.769311	85.5	114.5	6.16705e+06	1.67399e+06	7.66676e+06	2.41708e+06
P05067-1	Amyloid-beta A4 protein [OS=Homo sapiens]	8	17	1.066	0.09	0.918248	96.8	103.2	2.99322e+06	1.11061e+06	2.11949e+06	1.78345e+06
Q06481	Amyloid-like protein 2 [OS=Homo sapiens]	15	47	2.509	1.33	0.288783	57	143	2.60787e+07	9.46444e+06	5.02284e+07	3.09398e+07
Q8TCF1-1	AN1-type zinc finger protein 1 [OS=Homo sapiens]	1	1	0.747	-0.42	0.211334	114.5	85.5	1.08267e+06	1.09896e+06	736262	901767
Q8WV99	AN1-type zinc finger protein 2B [OS=Homo sapiens]	1	1	0.928	-0.11	0.954628	103.7	96.3	987518	122945	361152	289657
O76080	AN1-type zinc finger protein 5 [OS=Homo sapiens]	1	1	0.297	-1.75	0.488327	154.2	45.8	659699	764577	680941	65388.6
Q6FIF0	AN1-type zinc finger protein 6 [OS=Homo sapiens]	1	1	0.08	-3.64	0.0960898	185.2	14.8	211445	692016	55853	16740.6
Q9H1A4	anaphase-promoting complex subunit 1 [OS=Homo sapiens]	14	28	0.643	-0.64	0.231208	121.7	78.3	2.21653e+07	1.49379e+07	1.37791e+07	9.92774e+06
Q9UJX6	anaphase-promoting complex subunit 2 [OS=Homo sapiens]	1	1	0.112	-3.16	0.106038	179.9	20.1	1.04066e+06	874786	161152	70815.5
Q9UJX4	Anaphase-promoting complex subunit 5 [OS=Homo sapiens]	5	8	0.481	-1.06	0.116544	135.1	64.9	3.65316e+06	2.42094e+06	1.62596e+06	1.25791e+06
Q9UJX3-1	Anaphase-promoting complex subunit 7 [OS=Homo sapiens]	6	9	0.442	-1.18	0.413246	138.7	61.3	1.10534e+07	2996388	3.4387e+06	1.88185e+06
Q13685	angio-associated migratory cell protein [OS=Homo sapiens]	4	9	1.124	0.17	0.876334	94.2	105.8	1.01576e+07	3.20942e+06	8.24406e+06	4.99449e+06
Q8N302-1	angiogenic factor with G patch and FHA domains 1 [OS=Homo sapiens]	2	2
Q9BY76	Angiopoietin-related protein 4 [OS=Homo sapiens]	4	8	8.973	3.17	0.0262298	20.1	179.9	606938	427994	4.92076e+06	4.24999e+06
Q9NQW6	Anillin [OS=Homo sapiens]	1	1
P04920-1	Anion exchange protein 2 [OS=Homo sapiens]	22	85	1.52	0.6	0.493537	79.3	120.7	6.03971e+07	2.60589e+07	7.36358e+07	4.9414e+07
Q8N961-1	Ankyrin repeat and BTB/POZ domain-containing protein 2 [OS=Homo sapiens]	4	18	0.992	-0.01	0.981674	100.4	99.6	3.46214e+06	2.07621e+06	3.23259e+06	2.18657e+06
Q9P2G1	Ankyrin repeat and IBR domain-containing protein 1 [OS=Homo sapiens]	7	8	1.325	0.41	0.521431	86	114	2.98882e+06	1.62671e+06	3.11256e+06	2.74291e+06
Q86XL3-1	ankyrin repeat and LEM domain-containing protein 2 [OS=Homo sapiens]	10	23	1.107	0.15	0.84187	94.9	105.1	9.36093e+06	4.30189e+06	8.43308e+06	5.85627e+06
Q8IV38	Ankyrin repeat and MYND domain-containing protein 2 [OS=Homo sapiens]	5	6	0.776	-0.37	0.704598	112.6	87.4	6.83228e+06	2.61891e+06	4.436e+06	2.42586e+06
Q92625	Ankyrin repeat and SAM domain-containing protein 1A [OS=Homo sapiens]	1	1
Q96DX5	Ankyrin repeat and SOCS box protein 9 [OS=Homo sapiens]	2	6	0.537	-0.9	0.188585	130.2	69.8	2.83958e+06	1.9409e+06	1.25341e+06	1.26577e+06
Q9H8Y5	Ankyrin repeat and zinc finger domain-containing protein 1 [OS=Homo sapiens]	12	27	1.148	0.2	0.753454	93.1	106.9	8.43082e+06	4.49603e+06	8.6747e+06	5.75744e+06
Q8IZ07	ankyrin repeat domain-containing protein 13A [OS=Homo sapiens]	26	97	0.375	-1.41	0.263558	145.4	54.6	1.929e+08	7.0553e+07	5.84819e+07	3.28005e+07
Q86YJ7-1	Ankyrin repeat domain-containing protein 13B [OS=Homo sapiens]	2	4	0.455	-1.13	0.351737	137.4	62.6	1.93688e+06	1.53286e+06	1.29655e+06	474986
O75179-1	Ankyrin repeat domain-containing protein 17 [OS=Homo sapiens]	17	35	0.808	-0.31	0.698714	110.6	89.4	2.53665e+07	1.11891e+07	1.62581e+07	1.14105e+07
Q86SG2	ankyrin repeat domain-containing protein 23 [OS=Homo sapiens]	1	3	1.145	0.19	0.903542	93.3	106.7	6.18013e+06	1.07903e+06	3.87074e+06	2.25675e+06
Q9BXX3	Ankyrin repeat domain-containing protein 30A [OS=Homo sapiens]	1	1	0.031	-5.02	0.0674473	194	6	10851681	3642641	240531	156859
P04083	annexin A1 [OS=Homo sapiens]	3	4	0.311	-1.68	0.0420431	152.5	47.5	3.8769e+06	3.40332e+06	980871	1.30154e+06
P50995	annexin A11 [OS=Homo sapiens]	7	15	0.788	-0.34	0.56812	111.8	88.2	1.04635e+07	5.76249e+06	6841576	5.4746e+06
P09525	annexin A4 [OS=Homo sapiens]	5	9	0.927	-0.11	0.886548	103.8	96.2	6.47646e+06	2.86881e+06	4.83357e+06	3.30139e+06
P08133-1	annexin A6 [OS=Homo sapiens]	5	8	0.522	-0.94	0.0727231	131.4	68.6	2.94435e+06	2.38951e+06	1.4381e+06	1.33312e+06
Q9H6X2	Anthrax toxin receptor 1 [OS=Homo sapiens]	15	88	2.767	1.47	0.312531	53.1	146.9	5.01948e+07	1.52017e+07	9.7593e+07	5.98678e+07
Q03518	Antigen peptide transporter 1 [OS=Homo sapiens]	12	56	1.548	0.63	0.360263	78.5	121.5	4.04016e+07	2.21945e+07	5.5302e+07	3.88351e+07
Q03519-1	antigen peptide transporter 2 [OS=Homo sapiens]	11	43	1.301	0.38	0.647991	86.9	113.1	6.8992e+07	2.99248e+07	7.36094e+07	4.74936e+07
O75843	AP-1 complex subunit gamma-like 2 [OS=Homo sapiens]	2	4	2.867	1.52	0.399827	51.7	148.3	56790.2	262980	335157	366302
P61966	AP-1 complex subunit sigma-1A [OS=Homo sapiens]	3	9	0.832	-0.26	0.735364	109.2	90.8	1.59761e+07	7.05078e+06	1.04874e+07	7.43977e+06
O95782	AP-2 complex subunit alpha-1 [OS=Homo sapiens]	30	117	1.045	0.06	0.939091	97.8	102.2	1.70281e+08	6.89382e+07	1.32343e+08	9.68925e+07
Q96CW1	AP-2 complex subunit mu [OS=Homo sapiens]	25	115	1.903	0.93	0.54211	68.9	131.1	2.62058e+06	618982	3.83024e+06	1.53339e+06
P53680	AP-2 complex subunit sigma [OS=Homo sapiens]	4	19	1.033	0.05	0.965185	98.4	101.6	42526502	1.32509e+07	2.90886e+07	2.06655e+07
Q2M2I8-1	AP2-associated protein kinase 1 [OS=Homo sapiens]	2	3	0.932	-0.1	0.6942	103.5	96.5	1.03074e+06	1.04418e+06	1.10717e+06	843813
O00203-1	AP-3 complex subunit beta-1 [OS=Homo sapiens]	23	65	0.813	-0.3	0.712912	110.3	89.7	5.47584e+07	2.40927e+07	3.72952e+07	2.33582e+07
Q9Y2T2	ap-3 complex subunit mu-1 [OS=Homo sapiens]	12	37	0.712	-0.49	0.396047	116.8	83.2	2.73388e+07	1.64353e+07	1.78405e+07	1.27752e+07
Q92572	AP-3 complex subunit sigma-1 [OS=Homo sapiens]	2	5	0.283	-1.82	0.310783	155.9	44.1	2.56939e+06	617573	195620	647626
Q9Y587-1	AP-4 complex subunit sigma-1 [OS=Homo sapiens]	1	1	0.619	-0.69	0.122542	123.6	76.4	345599	419522	238329	232839
Q9BQE5	apolipoprotein L2 [OS=Homo sapiens]	4	18	1.808	0.85	0.572016	71.2	128.8	1.55162e+07	3.45454e+06	1.63911e+07	1.06941e+07
Q9BWW8	apolipoprotein L6 [OS=Homo sapiens]	1	2
Q9BZZ5-4	Apoptosis inhibitor 5 [OS=Homo sapiens]	6	18	0.801	-0.32	0.186064	111	89	8.06169e+06	7.38978e+06	6.73081e+06	5.68534e+06
O95831-1	Apoptosis-inducing factor 1, mitochondrial [OS=Homo sapiens]	35	197	1.153	0.21	0.811586	92.9	107.1	3.52988e+08	1.41015e+08	3.05773e+08	2.16396e+08
O14727	apoptotic protease-activating factor 1 [OS=Homo sapiens]	1	1	0.728	-0.46	0.0348143	115.8	84.2	200210	186062	146913	134235
Q7Z2E3-1	Aprataxin [OS=Homo sapiens]	3	6	1.406	0.49	0.70839	83.1	116.9	5171458	1.30522e+06	4.56017e+06	2.92754e+06
P55064	Aquaporin-5 [OS=Homo sapiens]	1	4
Q14161-1	ARF GTPase-activating protein GIT2 [OS=Homo sapiens]	3	5
P53367	Arfaptin-1 [OS=Homo sapiens]	1	1
O95081	Arf-GAP domain and FG repeat-containing protein 2 [OS=Homo sapiens]	5	9	1.378	0.46	0.230897	84.1	115.9	1.6335e+06	1.52694e+06	2.48131e+06	1.90822e+06
Q96P48-6	Arf-GAP with Rho-GAP domain, ANK repeat and PH domain-containing protein 1 [OS=Homo sapiens]	3	3	0.285	-1.81	0.470687	155.7	44.3	294145	663790	38731.4	408757
O43150-1	Arf-GAP with SH3 domain, ANK repeat and PH domain-containing protein 2 [OS=Homo sapiens]	3	8
Q8TDY4-1	Arf-GAP with SH3 domain, ANK repeat and PH domain-containing protein 3 [OS=Homo sapiens]	1	1	0.395	-1.34	0.621835	143.3	56.7	3.02759e+06	207463	670320	146485
P54136-1	arginine--tRNA ligase, cytoplasmic [OS=Homo sapiens]	39	190	1.021	0.03	0.966993	99	101	3.07174e+08	1.4356e+08	2.51042e+08	1.82945e+08
P00966	Argininosuccinate synthase [OS=Homo sapiens]	36	306	0.956	-0.07	0.938908	102.3	97.7	1.09496e+09	4.38634e+08	8.05339e+08	5.44617e+08
O95260	Arginyl-tRNA--protein transferase 1 [OS=Homo sapiens]	3	3	0.486	-1.04	0.55406	134.6	65.4	1.05233e+06	189224	194196	242538
Q8N8R7	ARL14 effector protein [OS=Homo sapiens]	1	2	0.952	-0.07	0.928706	102.4	97.6	754993	429361	796524	369200
Q96C12	Armadillo repeat-containing protein 5 [OS=Homo sapiens]	2	4	0.861	-0.22	0.666282	107.5	92.5	483513	288143	318880	323911
Q6NXE6-1	Armadillo repeat-containing protein 6 [OS=Homo sapiens]	6	14	0.619	-0.69	0.547652	123.6	76.4	9.73271e+06	3.17028e+06	4.56001e+06	2.58948e+06
Q8IUR7-1	Armadillo repeat-containing protein 8 [OS=Homo sapiens]	1	1	0.796	-0.33	0.768181	111.4	88.6	1.0996e+06	338505	617734	381358
Q8N5I2	arrestin domain-containing protein 1 [OS=Homo sapiens]	1	2	0.749	-0.42	0.355167	114.4	85.6	513438	757870	527910	413403
Q96B67	Arrestin domain-containing protein 3 [OS=Homo sapiens]	1	1
P27540	Aryl hydrocarbon receptor nuclear translocator [OS=Homo sapiens]	1	1
P08243-1	Asparagine synthetase [glutamine-hydrolyzing] [OS=Homo sapiens]	5	12	0.705	-0.5	0.569366	117.3	82.7	7.10429e+06	2.9686e+06	3.3777e+06	3.10285e+06
O43776	Asparagine--tRNA ligase, cytoplasmic [OS=Homo sapiens]	30	133	0.803	-0.32	0.654933	110.9	89.1	2.71134e+08	1.33548e+08	1.85394e+08	1.26028e+08
Q5U4P2	Aspartate beta-hydroxylase domain-containing protein 1 [OS=Homo sapiens]	3	11	1.729	0.79	0.108435	73.3	126.7	1.75302e+06	1.43805e+06	2.70759e+06	2.78317e+06
P14868	Aspartate--tRNA ligase, cytoplasmic [OS=Homo sapiens]	28	112	0.978	-0.03	0.970491	101.1	98.9	2.47206e+08	9.84866e+07	1.81981e+08	1.28066e+08
Q6PI48	Aspartate--tRNA ligase, mitochondrial [OS=Homo sapiens]	8	22	0.828	-0.27	0.617366	109.4	90.6	15641306	9.60139e+06	1.25111e+07	8.22235e+06
Q9ULA0	Aspartyl aminopeptidase [OS=Homo sapiens]	2	4	0.526	-0.93	0.784157	131.1	68.9	455028	34012.9	318513	13432.5
Q12797	Aspartyl/Asparaginyl beta-hydroxylase [OS=Homo sapiens]	33	166	1.267	0.34	0.74877	88.2	111.8	3.05727e+08	1.00719e+08	2.85076e+08	1.73342e+08
Q9UBB4-1	Ataxin-10 [OS=Homo sapiens]	14	57	0.446	-1.17	0.261089	138.4	61.6	8.87965e+07	4.13091e+07	3.03118e+07	2.40253e+07
Q99700-1	Ataxin-2 [OS=Homo sapiens]	5	10
P54252	Ataxin-3 [OS=Homo sapiens]	13	51	0.443	-1.18	0.277136	138.6	61.4	5.55616e+07	2.44769e+07	1.84796e+07	1.44117e+07
Q6SPF0	Atherin [OS=Homo sapiens]	11	44	0.456	-1.13	0.331236	137.3	62.7	3.57575e+07	1.34714e+07	1.2171e+07	8.23451e+06
Q8NHH9	Atlastin-2 [OS=Homo sapiens]	16	70	0.876	-0.19	0.846345	106.6	93.4	6.69179e+07	2.34247e+07	4.32731e+07	2.77861e+07
Q6DD88	Atlastin-3 [OS=Homo sapiens]	20	103	0.802	-0.32	0.747699	111	89	1.1162e+08	3.95526e+07	6.60857e+07	4.29468e+07
P24539	ATP synthase F(0) complex subunit B1, mitochondrial [OS=Homo sapiens]	11	39	1.566	0.65	0.571319	78	122	42212747	1.35944e+07	4.70316e+07	2.99048e+07
P00846	ATP synthase subunit A [OS=Homo sapiens]	2	5	2.36	1.24	0.604807	59.5	140.5	19845424	1.77382e+06	20320066	9646288
P25705-1	ATP synthase subunit alpha, mitochondrial [OS=Homo sapiens]	42	266	1.065	0.09	0.894875	96.8	103.2	1.0793e+09	5.17427e+08	9.30534e+08	6.80803e+08
P06576	ATP synthase subunit beta, mitochondrial [OS=Homo sapiens]	25	276	1.125	0.17	0.670084	94.1	105.9	3.36926e+08	2.23349e+08	3.34336e+08	2.84946e+08
O75947-1	ATP synthase subunit d, mitochondrial [OS=Homo sapiens]	3	11	1.007	0.01	0.995634	99.7	100.3	287902	313689	111354	822234
P30049	ATP synthase subunit delta, mitochondrial [OS=Homo sapiens]	3	13	1.403	0.49	0.628411	83.2	116.8	1.24445e+07	4.45374e+06	12293829	8.86933e+06
P56385	ATP synthase subunit e, mitochondrial [OS=Homo sapiens]	4	5	1.196	0.26	0.858332	91.1	108.9	1.80956e+07	3.76595e+06	1.20956e+07	8.05822e+06
P56381	ATP synthase subunit epsilon, mitochondrial [OS=Homo sapiens]	3	9	1.248	0.32	0.836184	89	111	1.50306e+07	3.17944e+06	14247628	5.22461e+06
P56134	ATP synthase subunit f, mitochondrial [OS=Homo sapiens]	2	9	2.077	1.05	0.604134	65	135	16578562	2.14234e+06	14685642	1.04314e+07
O75964	ATP synthase subunit g, mitochondrial [OS=Homo sapiens]	5	13	1.383	0.47	0.712743	83.9	116.1	1.96264e+07	5.17037e+06	1.6871e+07	1.15027e+07
P36542-1	ATP synthase subunit gamma, mitochondrial [OS=Homo sapiens]	14	72	1.312	0.39	0.555786	86.5	113.5	1.21507e+08	6.31121e+07	1.29887e+08	1.01592e+08
P48047	ATP synthase subunit O, mitochondrial [OS=Homo sapiens]	13	53	1.234	0.3	0.741118	89.5	110.5	1.01972e+08	3.89534e+07	9.38989e+07	6.43975e+07
O43681	ATPase ASNA1 [OS=Homo sapiens]	3	7	0.627	-0.67	0.543219	122.9	77.1	4.82959e+06	1.71794e+06	2.57708e+06	1.26769e+06
Q8NBU5	ATPase family aaa domain-containing protein 1 [OS=Homo sapiens]	3	13	1.005	0.01	0.978795	99.8	100.2	1.91571e+06	1.53716e+06	1.54819e+06	1.9197e+06
Q5T9A4	ATPase family AAA domain-containing protein 3B [OS=Homo sapiens]	28	106	1.393	0.48	0.374814	83.6	116.4	4.59161e+06	2.93476e+06	5.26288e+06	4.97023e+06
Q96S55-1	ATPase WRNIP1 [OS=Homo sapiens]	30	173	0.478	-1.06	0.284655	135.3	64.7	5.10317e+08	2.29288e+08	1.97092e+08	1.35757e+08
Q99758	ATP-binding cassette sub-family A member 3 [OS=Homo sapiens]	1	3	1.277	0.35	0.271235	87.8	112.2	4.77269e+06	4643980	6731758	5371406
Q9NRK6	ATP-binding cassette sub-family B member 10, mitochondrial [OS=Homo sapiens]	3	8	0.536	-0.9	0.0369372	130.2	69.8	312234	269422	161382	149761
Q9NP58	ATP-binding cassette sub-family B member 6, mitochondrial [OS=Homo sapiens]	17	74	0.526	-0.93	0.0580829	131.1	68.9	5.3143e+07	4.29422e+07	2.83065e+07	2.22846e+07
P33897	ATP-binding cassette sub-family D member 1 [OS=Homo sapiens]	15	40	1.302	0.38	0.666882	86.9	113.1	4.83374e+07	1.98778e+07	5.1337e+07	3.17175e+07
P28288	ATP-binding cassette sub-family D member 3 [OS=Homo sapiens]	17	63	0.675	-0.57	0.444616	119.4	80.6	4.32322e+07	2.2217e+07	2.6309e+07	1.66485e+07
P61221	ATP-binding cassette sub-family E member 1 [OS=Homo sapiens]	8	27	1.025	0.04	0.969111	98.8	101.2	1.39753e+07	5.13247e+06	1.03989e+07	7.24861e+06
Q8NE71-1	ATP-binding cassette sub-family F member 1 [OS=Homo sapiens]	28	99	1.15	0.2	0.769291	93	107	5.15654e+07	2.56392e+07	5.13072e+07	3.40911e+07
Q9NUQ8	ATP-binding cassette sub-family F member 3 [OS=Homo sapiens]	7	13	0.619	-0.69	0.521694	123.5	76.5	1.00624e+07	3.60628e+06	3.68838e+06	3.77333e+06
Q9UNQ0-1	ATP-binding cassette sub-family G member 2 [OS=Homo sapiens]	16	66	1.031	0.04	0.947874	98.5	101.5	1.09837e+08	5.30121e+07	8.81712e+07	7.01665e+07
P53396-1	ATP-citrate synthase [OS=Homo sapiens]	65	472	1.011	0.02	0.983165	99.5	100.5	1.36473e+09	6.26744e+08	1.10194e+09	7.92852e+08
P17858-1	ATP-dependent 6-phosphofructokinase, liver type [OS=Homo sapiens]	21	91	0.775	-0.37	0.59275	112.7	87.3	7.18721e+07	3.60414e+07	4.46408e+07	3.48314e+07
Q01813	ATP-dependent 6-phosphofructokinase, platelet type [OS=Homo sapiens]	43	223	0.816	-0.29	0.749945	110.1	89.9	6.16577e+08	2.33322e+08	3.68066e+08	2.60175e+08
O76031	ATP-dependent Clp protease ATP-binding subunit clpX-like, mitochondrial [OS=Homo sapiens]	26	108	0.99	-0.01	0.985339	100.5	99.5	1.70764e+08	7.60024e+07	1.33646e+08	9.52636e+07
Q96FC9-1	ATP-dependent DNA helicase DDX11 [OS=Homo sapiens]	3	5	0.556	-0.85	0.368705	128.6	71.4	535674	240891	221733	179585
P46063	ATP-dependent DNA helicase Q1 [OS=Homo sapiens]	27	136	0.639	-0.65	0.518738	122	78	2.36744e+08	8.99498e+07	1.16022e+08	7.48711e+07
Q08211	Atp-dependent rna helicase a [OS=Homo sapiens]	65	336	1.235	0.3	0.73009	89.5	110.5	5.80613e+08	2.3079e+08	5.40869e+08	3.7769e+08
Q92499	ATP-dependent RNA helicase DDX1 [OS=Homo sapiens]	28	117	1.348	0.43	0.53718	85.2	114.8	8.80301e+07	4.45266e+07	9.44872e+07	7.5384e+07
Q9NVP1	ATP-dependent RNA helicase DDX18 [OS=Homo sapiens]	20	68	1.064	0.09	0.891128	96.9	103.1	5.23973e+07	2.62548e+07	4.70585e+07	3.31231e+07
Q9NUU7	ATP-dependent RNA helicase DDX19A [OS=Homo sapiens]	16	68	0.625	-0.68	0.502992	123.1	76.9	1.19693e+08	4.65606e+07	6.31522e+07	3.44601e+07
Q9UMR2-1	ATP-dependent RNA helicase DDX19B [OS=Homo sapiens]	14	51	0.577	-0.79	0.434272	126.8	73.2	3.05821e+06	1.21803e+06	1.4797e+06	838654
Q9GZR7	ATP-dependent RNA helicase DDX24 [OS=Homo sapiens]	23	80	1.227	0.3	0.715969	89.8	110.2	5.78408e+07	2.46003e+07	5.07618e+07	4.2208e+07
O00148	ATP-dependent RNA helicase DDX39A [OS=Homo sapiens]	21	99	0.724	-0.47	0.431453	116	84	2.44026e+08	1.4164e+08	1.51823e+08	1.19287e+08
O00571	ATP-dependent RNA helicase DDX3X [OS=Homo sapiens]	39	210	1.181	0.24	0.770971	91.7	108.3	4.44623e+08	1.87012e+08	4.10459e+08	2.82621e+08
Q86XP3-1	ATP-dependent RNA helicase DDX42 [OS=Homo sapiens]	5	5	0.609	-0.72	0.610942	124.3	75.7	950455	1.07921e+06	1.25302e+06	303328
Q9BQ39	ATP-dependent RNA helicase DDX50 [OS=Homo sapiens]	9	30	0.847	-0.24	0.616725	108.3	91.7	1.29113e+07	8.06379e+06	9.89078e+06	7.55634e+06
Q8N8A6	ATP-dependent RNA helicase DDX51 [OS=Homo sapiens]	3	3	1.069	0.1	0.941952	96.7	103.3	3.07311e+06	727370	1.8649e+06	1.36847e+06
Q8NHQ9	ATP-dependent RNA helicase DDX55 [OS=Homo sapiens]	12	44	1.116	0.16	0.8523	94.5	105.5	1.47847e+07	5.97799e+06	1.26593e+07	8.69433e+06
Q7Z478	ATP-dependent RNA helicase Dhx29 [OS=Homo sapiens]	9	15	0.88	-0.18	0.804358	106.4	93.6	4.37802e+06	2.16011e+06	3.57693e+06	2.04742e+06
Q9H2U1	ATP-dependent RNA helicase DHX36 [OS=Homo sapiens]	11	27	0.929	-0.11	0.902064	103.7	96.3	2.57941e+07	1.00451e+07	1.72087e+07	1.29855e+07
Q14562	ATP-dependent RNA helicase dhx8 [OS=Homo sapiens]	2	5	0.811	-0.3	0.857188	110.5	89.5	3.38855e+06	560637	1.59053e+06	785116
Q8IYB8	ATP-dependent RNA helicase SUPV3L1, mitochondrial [OS=Homo sapiens]	14	37	1.137	0.19	0.783526	93.6	106.4	2.98832e+07	1.50414e+07	2.95302e+07	1.969e+07
Q96TA2-1	ATP-dependent zinc metalloprotease YME1L1 [OS=Homo sapiens]	17	56	1.032	0.05	0.947551	98.4	101.6	6.48926e+07	3.03821e+07	5.24433e+07	4.00742e+07
P16066	Atrial natriuretic peptide receptor 1 [OS=Homo sapiens]	7	13	0.737	-0.44	0.611982	115.1	84.9	9.15545e+06	3.82147e+06	4.34731e+06	4.37292e+06
O14497	AT-rich interactive domain-containing protein 1A [OS=Homo sapiens]	3	3	0.412	-1.28	0.381887	141.7	58.3	2.57843e+06	1.31446e+06	1.45089e+06	396334
Q68CP9-1	AT-rich interactive domain-containing protein 2 [OS=Homo sapiens]	8	22	0.908	-0.14	0.823418	104.8	95.2	8.31153e+06	4.2397e+06	5.75332e+06	5053588
Q4LE39-1	AT-rich interactive domain-containing protein 4B [OS=Homo sapiens]	25	73	1.092	0.13	0.875956	95.6	104.4	9.13077e+07	3.83234e+07	7.76645e+07	5.37355e+07
O75882-1	Attractin [OS=Homo sapiens]	1	1
Q8NI60-1	Atypical kinase COQ8A, mitochondrial [OS=Homo sapiens]	7	16	0.408	-1.29	0.242063	142.1	57.9	1.21975e+07	1.2296e+07	7.14702e+06	3.48817e+06
Q96D53-1	Atypical kinase COQ8B, mitochondrial [OS=Homo sapiens]	4	9	0.95	-0.07	0.654462	102.6	97.4	4.69916e+06	4.38969e+06	3.96395e+06	4.6958e+06
Q9NWT8	Aurora kinase A-interacting protein [OS=Homo sapiens]	1	4	2.503	1.32	0.588194	57.1	142.9	3488674	307291	4.53853e+06	1479323
Q9H1Y0-1	Autophagy protein 5 [OS=Homo sapiens]	3	6	0.499	-1	0.356653	133.4	66.6	3.93906e+06	1.57405e+06	1.74627e+06	885537
Q676U5	Autophagy-related protein 16-1 [OS=Homo sapiens]	1	4	0.507	-0.98	0.0829154	132.7	67.3	879682	1.03183e+06	559252	417941
Q7Z3C6	autophagy-related protein 9A [OS=Homo sapiens]	4	8	0.918	-0.12	0.818176	104.3	95.7	3.89032e+06	2.20927e+06	3.07361e+06	2.35511e+06
Q13490-1	Baculoviral IAP repeat-containing protein 2 [OS=Homo sapiens]	1	1	1.38	0.46	0.74901	84	116	311713	195379	735310	157767
Q9NR09	Baculoviral IAP repeat-containing protein 6 [OS=Homo sapiens]	90	301	0.489	-1.03	0.216067	134.4	65.6	2.45963e+08	1.3285e+08	1.03367e+08	7.54442e+07
Q99933	BAG family molecular chaperone regulator 1 [OS=Homo sapiens]	6	32	0.428	-1.22	0.377148	140	60	1.98008e+07	5.87458e+06	5.91592e+06	3.60775e+06
O95816	BAG family molecular chaperone regulator 2 [OS=Homo sapiens]	16	66	0.604	-0.73	0.453991	124.7	75.3	1.7684e+08	7.16639e+07	8.12752e+07	5.69127e+07
O95817	BAG family molecular chaperone regulator 3 [OS=Homo sapiens]	14	32	0.876	-0.19	0.846853	106.6	93.4	4.40552e+07	1.57862e+07	3.023e+07	1.76718e+07
O43491-1	band 4.1-like protein 2 [OS=Homo sapiens]	28	86	0.638	-0.65	0.335371	122.1	77.9	7.57638e+07	4.26313e+07	4.28439e+07	3.06614e+07
Q9H329	Band 4.1-like protein 4B [OS=Homo sapiens]	1	1
Q9Y6E2	Basic leucine zipper and W2 domain-containing protein 2 [OS=Homo sapiens]	6	13	1.039	0.05	0.867813	98.1	101.9	1.6223e+06	2.31942e+06	1.92141e+06	2.11286e+06
P35613	Basigin [OS=Homo sapiens]	4	41	1.019	0.03	0.978569	99	101	6.37779e+07	2.06673e+07	4.36723e+07	3.13642e+07
Q13286-1	Battenin [OS=Homo sapiens]	1	1	1.285	0.36	0.888025	87.5	112.5	719892	53557.3	578646	110022
Q8WUZ0-1	B-cell CLL/lymphoma 7 protein family member C [OS=Homo sapiens]	5	13
Q12983	BCL2/adenovirus E1B 19 kDa protein-interacting protein 3 [OS=Homo sapiens]	4	11	3.362	1.75	0.302132	45.8	154.2	8.69482e+06	2.274e+06	1.85302e+07	1.20641e+07
O60238	Bcl2/adenovirus e1b 19 kDa protein-interacting protein 3-like [OS=Homo sapiens]	2	4	14.592	3.87	0.322691	12.8	187.2	55124.5	1.15344e+06	4.70258e+06	2.8789e+06
Q9NYF8-1	Bcl-2-associated transcription factor 1 [OS=Homo sapiens]	36	136	1.46	0.55	0.612542	81.3	118.7	1.75454e+08	5.89583e+07	1.76859e+08	1.24628e+08
Q6W2J9-1	BCL-6 corepressor [OS=Homo sapiens]	4	7	0.305	-1.71	0.198963	153.2	46.8	3236224	1.25909e+06	773343	490911
P15291	Beta-1,4-galactosyltransferase 1 [OS=Homo sapiens]	4	18	2.381	1.25	0.108491	59.2	140.8	3.07976e+06	1.98244e+06	6.5909e+06	5.25067e+06
O60513	Beta-1,4-galactosyltransferase 4 [OS=Homo sapiens]	1	1
Q9UBV7	Beta-1,4-galactosyltransferase 7 [OS=Homo sapiens]	2	4	7.052	2.82	0.0816156	24.8	175.2	219226	471834	2.70278e+06	1.90351e+06
O43505	beta-1,4-glucuronyltransferase 1 [OS=Homo sapiens]	2	2
P61769	Beta-2-microglobulin [OS=Homo sapiens]	3	15	3.013	1.59	0.260772	49.8	150.2	1.74691e+07	6.04837e+06	3.72039e+07	2.57865e+07
Q13425-1	Beta-2-syntrophin [OS=Homo sapiens]	7	16	0.974	-0.04	0.953408	101.3	98.7	1.81241e+07	9.20944e+06	1.50851e+07	1.04997e+07
P49407-1	Beta-arrestin-1 [OS=Homo sapiens]	5	14	0.605	-0.72	0.320895	124.6	75.4	5.54462e+06	3.06378e+06	3.15084e+06	1.97405e+06
Q8WYA6	Beta-catenin-like protein 1 [OS=Homo sapiens]	10	31	0.904	-0.15	0.814649	105	95	1.72573e+07	8.99674e+06	1.31165e+07	9.67641e+06
P42025	Beta-centractin [OS=Homo sapiens]	10	60	0.744	-0.43	0.255722	114.7	85.3	6.15462e+06	6.53178e+06	4.13197e+06	5.3861e+06
Q9Y5Z0-1	Beta-secretase 2 [OS=Homo sapiens]	1	2
O43252	bifunctional 3'-phosphoadenosine 5'-phosphosulfate synthase 1 [OS=Homo sapiens]	4	14	0.861	-0.22	0.756831	107.5	92.5	1.78674e+06	3.69428e+06	2.62088e+06	1.86632e+06
O95340	bifunctional 3'-phosphoadenosine 5'-phosphosulfate synthase 2 [OS=Homo sapiens]	30	125	1.308	0.39	0.707173	86.7	113.3	2.7078e+08	9.23103e+07	2.51159e+08	1.70298e+08
P07814	Bifunctional glutamate/proline--tRNA ligase [OS=Homo sapiens]	102	575	0.984	-0.02	0.981772	100.8	99.2	1.28275e+09	4.38974e+08	9.0237e+08	6.04725e+08
P31939	bifunctional purine biosynthesis protein purH [OS=Homo sapiens]	4	10	0.696	-0.52	0.30854	117.9	82.1	2.92769e+06	1.99309e+06	1.65451e+06	1.70667e+06
P53004	Biliverdin reductase A [OS=Homo sapiens]	5	10	0.843	-0.25	0.678547	108.5	91.5	6.95932e+06	3.87533e+06	5.27223e+06	3.63457e+06
Q8NFC6	Biorientation of chromosomes in cell division protein 1-like 1 [OS=Homo sapiens]	6	10	1.108	0.15	0.852704	94.9	105.1	2.01481e+06	869062	1.77602e+06	1.20981e+06
P50583	Bis(5'-nucleosyl)-tetraphosphatase [asymmetrical] [OS=Homo sapiens]	3	10	1.055	0.08	0.960629	97.3	102.7	7.76749e+06	1.59727e+06	6.10164e+06	2.26138e+06
Q13145	BMP and activin membrane-bound inhibitor homolog [OS=Homo sapiens]	1	13	10.65	3.41	0.026236	17.2	182.8	114668	189408	1.82205e+06	1.35191e+06
Q10589	bone marrow stromal antigen 2 [OS=Homo sapiens]	5	18	4.99	2.32	0.184082	33.4	166.6	2.48268e+07	8.32506e+06	8.5054e+07	6.04975e+07
P36894	Bone morphogenetic protein receptor type-1A [OS=Homo sapiens]	3	5	1.96	0.97	0.203298	67.6	132.4	1.11858e+06	869041	2.53411e+06	1.47395e+06
Q9NWK9	Box C/D snoRNA protein 1 [OS=Homo sapiens]	2	4	1.167	0.22	0.505446	92.3	107.7	861226	731123	1.08624e+06	789361
P80723	Brain acid soluble protein 1 [OS=Homo sapiens]	14	61	0.455	-1.14	0.346599	137.5	62.5	8.7597e+07	3.2073e+07	2.79357e+07	2.07887e+07
O95415	Brain protein I3 [OS=Homo sapiens]	1	1	7.839	2.97	0.472722	22.6	177.4	17549.1	804549	1.33437e+06	650273
Q9UHR4	Brain-specific angiogenesis inhibitor 1-associated protein 2-like protein 1 [OS=Homo sapiens]	9	24	1.006	0.01	0.991531	99.7	100.3	1.06221e+07	4.57582e+06	7.44402e+06	6.60314e+06
Q96RL1	BRCA1-A complex subunit RAP80 [OS=Homo sapiens]	12	29	0.966	-0.05	0.968595	101.8	98.2	1.85515e+07	4.51464e+06	1.02394e+07	7.62527e+06
Q6PJG6-1	BRCA1-associated ATM activator 1 [OS=Homo sapiens]	7	10	0.696	-0.52	0.357246	117.9	82.1	6.6119e+06	4.03166e+06	4094521	3.15091e+06
Q7Z569	BRCA1-associated protein [OS=Homo sapiens]	20	43	0.518	-0.95	0.405459	131.8	68.2	6.38757e+07	2.33303e+07	2.30281e+07	1.73604e+07
Q9P287	BRCA2 and CDKN1A-interacting protein [OS=Homo sapiens]	10	29	0.697	-0.52	0.336198	117.9	82.1	4.66111e+07	2.95818e+07	2.82097e+07	2.37261e+07
Q5PSV4	Breast cancer metastasis-suppressor 1-like protein [OS=Homo sapiens]	1	3
Q9Y6D6	Brefeldin A-inhibited guanine nucleotide-exchange protein 1 [OS=Homo sapiens]	3	7	0.651	-0.62	0.342568	121.1	78.9	1.70634e+06	1.02273e+06	855837	865185
Q9Y6D5	Brefeldin A-inhibited guanine nucleotide-exchange protein 2 [OS=Homo sapiens]	6	15	1.017	0.02	0.981434	99.2	100.8	6.38821e+06	2.10292e+06	4.51355e+06	3.07625e+06
Q8WY22	BRI3-binding protein [OS=Homo sapiens]	4	17	1.128	0.17	0.777271	94	106	1.54619e+07	8.11634e+06	1.44625e+07	1.10322e+07
Q9NWV8	BRISC and BRCA1-A complex member 1 [OS=Homo sapiens]	5	9	0.958	-0.06	0.968171	102.2	97.8	1.08083e+07	1.98692e+06	6.00581e+06	3.27959e+06
Q9NXR7-2	BRISC and BRCA1-A complex member 2 [OS=Homo sapiens]	6	13	0.497	-1.01	0.0185582	133.6	66.4	7.92013e+06	8.81011e+06	4.45016e+06	3.87137e+06
Q15018	BRISC complex subunit Abraxas 2 [OS=Homo sapiens]	6	18	0.762	-0.39	0.576124	113.5	86.5	1.58655e+07	7.87979e+06	9.63735e+06	7.52291e+06
Q5VW32	BRO1 domain-containing protein BROX [OS=Homo sapiens]	2	3	2.594	1.38	0.0186024	55.7	144.3	590908	633147	1.70042e+06	1.48023e+06
Q9NRL2	Bromodomain adjacent to zinc finger domain protein 1A [OS=Homo sapiens]	5	9	0.854	-0.23	0.447064	107.9	92.1	1.89073e+06	1.45517e+06	1.56825e+06	1.27994e+06
Q15059	bromodomain-containing protein 3 [OS=Homo sapiens]	1	1
Q9H8M2-5	Bromodomain-containing protein 9 [OS=Homo sapiens]	3	4	1.452	0.54	0.555027	81.6	118.4	566086	608409	1.32907e+06	546420
Q9Y597	BTB/POZ domain-containing protein KCTD3 [OS=Homo sapiens]	3	3	0.522	-0.94	0.278736	131.4	68.6	227115	193953	151176	79478.7
Q7KYR7	Butyrophilin subfamily 2 member A1 [OS=Homo sapiens]	4	10	2.383	1.25	0.190792	59.1	140.9	1.30982e+06	659782	2.69371e+06	1.82207e+06
Q13895	Bystin [OS=Homo sapiens]	14	37	1.133	0.18	0.804245	93.8	106.2	1.72583e+07	7.88282e+06	1.42988e+07	1.22121e+07
P11586	C-1-tetrahydrofolate synthase, cytoplasmic [OS=Homo sapiens]	47	175	0.674	-0.57	0.509035	119.4	80.6	4.46595e+08	1.95237e+08	2.38095e+08	1.66581e+08
Q9Y426	C2 domain-containing protein 2 [OS=Homo sapiens]	2	3	0.701	-0.51	0.217011	117.6	82.4	1.84308e+06	1.36839e+06	1.26885e+06	976176
O75844	caax prenyl protease 1 homolog [OS=Homo sapiens]	3	7	0.747	-0.42	0.784376	114.5	85.5	1.88096e+06	359991	525095	719269
Q9Y256	CAAX prenyl protease 2 [OS=Homo sapiens]	1	1	0.602	-0.73	0.127461	124.9	75.1	1.34037e+06	1.78025e+06	805713	1.07173e+06
P27708	CAD protein [OS=Homo sapiens]	59	229	0.539	-0.89	0.358552	130	70	3.61892e+08	1.56349e+08	1.52597e+08	1.07621e+08
Q9NYQ6-1	cadherin EGF LAG seven-pass G-type receptor 1 [OS=Homo sapiens]	1	3	1.265	0.34	0.290808	88.3	111.7	314033	258591	410072	316984
Q9HCU4	cadherin EGF LAG seven-pass G-type receptor 2 [OS=Homo sapiens]	6	9	0.713	-0.49	0.523315	116.8	83.2	2.51187e+06	1.2122e+06	1.2672e+06	1.22145e+06
Q99653	Calcineurin B homologous protein 1 [OS=Homo sapiens]	6	15	1.059	0.08	0.931592	97.1	102.9	9.52402e+06	3.35446e+06	7.26402e+06	4.93399e+06
Q8IWX8	Calcium homeostasis endoplasmic reticulum protein [OS=Homo sapiens]	8	37	0.923	-0.12	0.890133	104	96	2.15337e+07	8.74349e+06	1.50866e+07	1.06271e+07
Q9UM00-1	Calcium load-activated calcium channel [OS=Homo sapiens]	6	37	1.32	0.4	0.700138	86.2	113.8	5.63832e+07	1.90226e+07	5.17628e+07	3.61257e+07
Q96D31	Calcium release-activated calcium channel protein 1 [OS=Homo sapiens]	3	5	1.13	0.18	0.734289	93.9	106.1	1.88088e+06	1.23481e+06	1.36619e+06	2.16996e+06
Q8NE86	Calcium uniporter protein, mitochondrial [OS=Homo sapiens]	4	19	0.941	-0.09	0.85335	103.1	96.9	1.19935e+07	7.3198e+06	1.01046e+07	7.68787e+06
Q8IYU8	calcium uptake protein 2, mitochondrial [OS=Homo sapiens]	2	4	3.392	1.76	0.458522	45.5	154.5	76811.2	670766	924007	641638
Q8IU85-1	calcium/calmodulin-dependent protein kinase type 1D [OS=Homo sapiens]	1	2	0.778	-0.36	0.826358	112.5	87.5	1.90622e+06	324241	825346	453189
Q96NX5	Calcium/calmodulin-dependent protein kinase type 1G [OS=Homo sapiens]	1	1
O75746	Calcium-binding mitochondrial carrier protein Aralar1 [OS=Homo sapiens]	25	88	0.861	-0.22	0.746326	107.5	92.5	5.35306e+07	2.7339e+07	4.03958e+07	2.68409e+07
Q6NUK1	Calcium-binding mitochondrial carrier protein SCaMC-1 [OS=Homo sapiens]	2	2	1.378	0.46	0.763618	84.1	115.9	2.97093e+06	587551	2.51466e+06	1.31861e+06
Q9NP80-1	Calcium-independent phospholipase A2-gamma [OS=Homo sapiens]	2	3	1.457	0.54	0.332001	81.4	118.6	733302	488600	1.08216e+06	702946
Q9HB71	Calcyclin-binding protein [OS=Homo sapiens]	3	4	0.408	-1.29	0.3081	142	58	3.95098e+06	1.38382e+06	1.22039e+06	745958
Q96CP7	Calfacilitin [OS=Homo sapiens]	1	1	0.627	-0.67	0.0475145	122.9	77.1	712130	801163	485680	461805
P62158	Calmodulin [OS=Homo sapiens]	2	10	0.189	-2.4	0.451653	168.2	31.8	4.30606e+06	3.1415e+06	165170	2.92754e+06
P04632	Calpain small subunit 1 [OS=Homo sapiens]	2	8	0.624	-0.68	0.552179	123.1	76.9	735762	256164	399075	184179
P07384	Calpain-1 catalytic subunit [OS=Homo sapiens]	4	7	1.219	0.29	0.834763	90.1	109.9	3.92112e+06	916425	3.11777e+06	1.71136e+06
O75808-1	Calpain-15 [OS=Homo sapiens]	2	4	0.485	-1.04	0.440843	134.7	65.3	475472	144403	198920	81212.7
P17655-1	Calpain-2 catalytic subunit [OS=Homo sapiens]	3	8	0.812	-0.3	0.808285	110.4	89.6	2.96768e+06	784418	1.51896e+06	1.00972e+06
Q9Y6W3	Calpain-7 [OS=Homo sapiens]	2	3	2.105	1.07	0.0635792	64.4	135.6	124312	104876	276376	209008
Q99439	Calponin-2 [OS=Homo sapiens]	1	2	0.935	-0.1	0.944254	103.3	96.7	2137402	508945	1445418	658572
P27797	Calreticulin [OS=Homo sapiens]	14	53	1.295	0.37	0.721475	87.1	112.9	4.87242e+07	1.67013e+07	4.87655e+07	2.79921e+07
P10644	cAMP-dependent protein kinase type I-alpha regulatory subunit [OS=Homo sapiens]	7	13	0.515	-0.96	0.329775	132	68	1.13242e+07	4.93444e+06	5.01038e+06	2.96032e+06
P31321	cAMP-dependent protein kinase type I-beta regulatory subunit [OS=Homo sapiens]	3	5	0.362	-1.47	0.239551	146.9	53.1	377910	277175	183645	74646
P13861	cAMP-dependent protein kinase type II-alpha regulatory subunit [OS=Homo sapiens]	2	6
Q08499-1	cAMP-specific 3',5'-cyclic phosphodiesterase 4D [OS=Homo sapiens]	2	6	0.586	-0.77	0.238725	126.1	73.9	1.23012e+06	802974	594124	570058
Q92887	canalicular multispecific organic anion transporter 1 [OS=Homo sapiens]	13	36	1.351	0.43	0.559271	85.1	114.9	2.97596e+07	1.4308e+07	3.26489e+07	2.38078e+07
O75638	Cancer/testis antigen 2 [OS=Homo sapiens]	5	25	0.47	-1.09	0.260495	136	64	2.00986e+07	9.40762e+06	7.80848e+06	5.35463e+06
Q9BSD7	Cancer-related nucleoside-triphosphatase [OS=Homo sapiens]	5	26	1.075	0.1	0.859384	96.4	103.6	1.68817e+07	9.18786e+06	1.58333e+07	1.13168e+07
P30622-3	CAP-Gly domain-containing linker protein 1 [OS=Homo sapiens]	11	19	0.774	-0.37	0.701309	112.7	87.3	8.73236e+06	3.19395e+06	4.81857e+06	3.46836e+06
Q14444-1	Caprin-1 [OS=Homo sapiens]	20	129	0.92	-0.12	0.893447	104.2	95.8	1.75136e+08	6.63542e+07	1.17986e+08	8.33432e+07
Q8N1G2	Cap-specific mRNA (nucleoside-2'-O-)-methyltransferase 1 [OS=Homo sapiens]	4	5	1.048	0.07	0.948411	97.7	102.3	1.35882e+06	447929	1.05164e+06	635434
Q9NPF2-1	Carbohydrate sulfotransferase 11 [OS=Homo sapiens]	2	6	3.59	1.84	0.135138	43.6	156.4	230536	181992	1.0322e+06	523928
P16152	Carbonyl reductase [NADPH] 1 [OS=Homo sapiens]	14	70	0.705	-0.5	0.430469	117.3	82.7	1.40674e+08	78350574	8.69104e+07	6.29964e+07
O75828	Carbonyl reductase [NADPH] 3 [OS=Homo sapiens]	5	22	1.083	0.11	0.934154	96	104	2.49569e+06	547949	1.57366e+06	1.01894e+06
O75052	Carboxyl-terminal PDZ ligand of neuronal nitric oxide synthase protein [OS=Homo sapiens]	1	3	0.713	-0.49	0.568869	116.7	83.3	1.07468e+06	464428	407000	624055
Q96DG6	Carboxymethylenebutenolidase homolog [OS=Homo sapiens]	7	32	1.064	0.09	0.948295	96.9	103.1	5.99702e+07	1.34524e+07	3.91754e+07	2.33096e+07
O75976	Carboxypeptidase D [OS=Homo sapiens]	24	61	3.897	1.96	0.108129	40.8	159.2	1.75154e+07	8.74129e+06	5.79634e+07	4.01197e+07
P16870	Carboxypeptidase E [OS=Homo sapiens]	1	1
P50416	Carnitine O-palmitoyltransferase 1, liver isoform [OS=Homo sapiens]	32	166	1.288	0.37	0.707373	87.4	112.6	1.8591e+08	6.76051e+07	1.76013e+08	1.18444e+08
O75718	Cartilage-associated protein [OS=Homo sapiens]	5	8	2.523	1.33	0.292009	56.8	143.2	3.37673e+06	1.2619e+06	6.06506e+06	4.47081e+06
P48729-1	Casein kinase I isoform alpha [OS=Homo sapiens]	8	20	1.211	0.28	0.697856	90.5	109.5	1.32671e+07	6.37452e+06	1.31315e+07	9.44559e+06
P48730-1	Casein kinase I isoform delta [OS=Homo sapiens]	1	1
Q9HCP0-1	Casein kinase I isoform gamma-1 [OS=Homo sapiens]	3	3	1.061	0.08	0.936627	97.1	102.9	3.01409e+06	969531	2.36615e+06	1.38936e+06
P19784	casein kinase II subunit alpha' [OS=Homo sapiens]	9	24	1.064	0.09	0.914661	96.9	103.1	1.01702e+07	4.1339e+06	8.29415e+06	5.74203e+06
P68400	Casein kinase II subunit alpha [OS=Homo sapiens]	20	89	0.961	-0.06	0.924888	102	98	1.23867e+08	6.45159e+07	9.9294e+07	7.42983e+07
P67870	Casein kinase II subunit beta [OS=Homo sapiens]	7	50	0.943	-0.08	0.926298	102.9	97.1	4.57242e+07	1.75275e+07	3.4397e+07	2.07169e+07
Q9BXL6-1	Caspase recruitment domain-containing protein 14 [OS=Homo sapiens]	2	4
P55211-1	caspase-9 [OS=Homo sapiens]	3	6	0.833	-0.26	0.735921	109.1	90.9	1939518	1.17333e+06	1.85076e+06	853209
P21964-1	Catechol O-methyltransferase [OS=Homo sapiens]	18	62	1.145	0.2	0.868441	93.2	106.8	1.25036e+08	3.5338e+07	9.78236e+07	5.92342e+07
Q86VU5	Catechol O-methyltransferase domain-containing protein 1 [OS=Homo sapiens]	4	13	0.743	-0.43	0.584766	114.7	85.3	4.53641e+06	2.11768e+06	2.88313e+06	1.84001e+06
P35221	Catenin alpha-1 [OS=Homo sapiens]	14	30	0.517	-0.95	0.266263	131.9	68.1	1.84728e+07	9.42063e+06	7.9827e+06	5.82162e+06
P35222	Catenin beta-1 [OS=Homo sapiens]	6	15	1.367	0.45	0.781999	84.5	115.5	3.17841e+06	552437	2.20536e+06	1.48885e+06
P20645	Cation-dependent mannose-6-phosphate receptor [OS=Homo sapiens]	2	3	4.367	2.13	0.262696	37.3	162.7	1.04044e+06	250734	2.83512e+06	1.755e+06
P11717	Cation-independent mannose-6-phosphate receptor [OS=Homo sapiens]	33	84	1.114	0.16	0.595275	94.6	105.4	4.37495e+07	3.37051e+07	4.79092e+07	3.82253e+07
Q9NQ11	Cation-transporting ATPase 13A2 [OS=Homo sapiens]	1	1
Q6NZI2-1	caveolae-associated protein 1 [OS=Homo sapiens]	16	62	0.654	-0.61	0.366104	120.9	79.1	1.08466e+08	6.03698e+07	5.92253e+07	4.73301e+07
Q969G5	Caveolae-associated protein 3 [OS=Homo sapiens]	2	3	0.47	-1.09	0.155723	136.1	63.9	2.66097e+06	1.72183e+06	780157	1.29726e+06
Q03135	Caveolin-1 [OS=Homo sapiens]	6	10	1.008	0.01	0.993866	99.6	100.4	2.98792e+07	5.50787e+06	1.68608e+07	9.92326e+06
P51636-1	Caveolin-2 [OS=Homo sapiens]	1	1	0.802	-0.32	0.81351	111	89	1.32052e+06	305410	501464	517128
Q03701	CCAAT/enhancer-binding protein zeta [OS=Homo sapiens]	15	54	1.03	0.04	0.965258	98.5	101.5	2.64513e+07	9.2164e+06	2.01083e+07	1.28652e+07
A5YKK6	CCR4-NOT transcription complex subunit 1 [OS=Homo sapiens]	24	47	0.816	-0.29	0.764566	110.1	89.9	3.34667e+07	1.18726e+07	1.94843e+07	1.35857e+07
Q9UKZ1	CCR4-NOT transcription complex subunit 11 [OS=Homo sapiens]	3	5	0.251	-2	0.417814	159.9	40.1	3055272	2.25329e+06	224276	1.92999e+06
Q9NZN8-1	CCR4-NOT transcription complex subunit 2 [OS=Homo sapiens]	3	4	0.619	-0.69	0.324641	123.5	76.5	1524169	870174	764154	665340
P48509	CD151 antigen [OS=Homo sapiens]	3	7	5.745	2.52	0.33224	29.7	170.3	1.02139e+06	127339	2.60257e+06	1.6494e+06
O95400	CD2 antigen cytoplasmic tail-binding protein 2 [OS=Homo sapiens]	5	6	1.111	0.15	0.912949	94.7	105.3	6.82244e+06	1.5124e+06	4.69154e+06	2.71707e+06
Q9NPF0	CD320 antigen [OS=Homo sapiens]	4	9	2.709	1.44	0.302371	53.9	146.1	8.32145e+06	2.6223e+06	1.79329e+07	8.92732e+06
P16070	CD44 antigen [OS=Homo sapiens]	9	37	1.442	0.53	0.47061	81.9	118.1	3.02811e+07	1.52877e+07	3.74108e+07	2.57144e+07
P13987	CD59 glycoprotein [OS=Homo sapiens]	2	6	3.747	1.91	0.274164	42.1	157.9	1.28117e+07	3.30968e+06	31699616	1.87818e+07
Q01151	CD83 antigen [OS=Homo sapiens]	4	5	3.876	1.95	0.247629	41	159	5.25207e+06	1.49383e+06	1.38002e+07	8.53922e+06
P48960-1	CD97 antigen [OS=Homo sapiens]	7	10	0.941	-0.09	0.883388	103	97	7.21663e+06	3.77823e+06	5.3392e+06	4.52557e+06
O14613	cdc42 effector protein 2 [OS=Homo sapiens]	1	1
Q9H3Q1	Cdc42 effector protein 4 [OS=Homo sapiens]	4	12	0.87	-0.2	0.767492	106.9	93.1	2.13125e+06	1.03272e+06	1.17762e+06	1.41508e+06
Q9NRR3	CDC42 small effector protein 2 [OS=Homo sapiens]	1	3	0.917	-0.12	0.937418	104.3	95.7	1.75652e+06	322866	993088	480707
Q9NZ45	CDGSH iron-sulfur domain-containing protein 1 [OS=Homo sapiens]	4	14	2.054	1.04	0.479044	65.5	134.5	1.59033e+07	4.0293e+06	1.95672e+07	1.38182e+07
Q8TDN4	CDK5 and ABL1 enzyme substrate 1 [OS=Homo sapiens]	1	1
Q96SZ6	CDK5 regulatory subunit-associated protein 1 [OS=Homo sapiens]	4	8	1.336	0.42	0.616922	85.6	114.4	1.00924e+07	4.33026e+06	9.53705e+06	8.17798e+06
Q96JB5	CDK5 regulatory subunit-associated protein 3 [OS=Homo sapiens]	8	18	1.061	0.09	0.916197	97	103	1.21194e+07	5.19436e+06	1.06452e+07	6.66038e+06
P51948-1	CDK-activating kinase assembly factor MAT1 [OS=Homo sapiens]	3	7	0.36	-1.47	0.326053	147.1	52.9	2.19406e+06	693292	430553	457418
Q32NB8	CDP-diacylglycerol--glycerol-3-phosphate 3-phosphatidyltransferase, mitochondrial [OS=Homo sapiens]	1	4
O14735	CDP-diacylglycerol--inositol 3-phosphatidyltransferase [OS=Homo sapiens]	4	8	1.541	0.62	0.444472	78.7	121.3	4.78708e+06	2.27719e+06	5.59061e+06	4.63139e+06
Q4KMG0-1	Cell adhesion molecule-related/down-regulated by oncogenes [OS=Homo sapiens]	1	2	1.032	0.05	0.984333	98.4	101.6	52251.9	584996	345009	94344.6
Q8N163-1	Cell cycle and apoptosis regulator protein 2 [OS=Homo sapiens]	36	149	1.028	0.04	0.961497	98.6	101.4	2.16277e+08	9.02083e+07	1.7699e+08	1.16485e+08
Q99638	cell cycle checkpoint control protein rad9a [OS=Homo sapiens]	1	3
O60671-1	Cell cycle checkpoint protein RAD1 [OS=Homo sapiens]	2	2	0.416	-1.26	0.520717	141.2	58.8	2955036	1.041e+06	1.87052e+06	284963
O75943-1	cell cycle checkpoint protein RAD17 [OS=Homo sapiens]	1	1
Q9NV96	Cell cycle control protein 50A [OS=Homo sapiens]	4	10	2.626	1.39	0.394845	55.2	144.8	9.50908e+06	2.22237e+06	1.59003e+07	9.1682e+06
Q9NQS1	Cell death regulator Aven [OS=Homo sapiens]	1	3	0.331	-1.59	0.266402	150.2	49.8	3928949	1.41547e+06	861104	708941
P60953	Cell division control protein 42 homolog [OS=Homo sapiens]	5	38	1.114	0.16	0.830254	94.6	105.4	5.37225e+07	2.48231e+07	4.73874e+07	3.49042e+07
Q99459	Cell division cycle 5-like protein [OS=Homo sapiens]	30	73	1.225	0.29	0.741461	89.9	110.1	5.29548e+07	2.05705e+07	4.24523e+07	3.85366e+07
O00311-1	Cell division cycle 7-related protein kinase [OS=Homo sapiens]	2	2
Q8IX12	Cell division cycle and apoptosis regulator protein 1 [OS=Homo sapiens]	79	1102	1.194	0.26	0.767773	91.2	108.8	5.44225e+09	2.1884e+09	4.96884e+09	3.41663e+09
O75794	Cell division cycle protein 123 homolog [OS=Homo sapiens]	5	11	0.616	-0.7	0.484857	123.8	76.2	1.51054e+07	5.88177e+06	6.64235e+06	5.07572e+06
Q13042	cell division cycle protein 16 homolog [OS=Homo sapiens]	5	7	0.305	-1.71	0.35783	153.2	46.8	2.20975e+06	3.00537e+06	364883	1.69378e+06
Q12834	cell division cycle protein 20 homolog [OS=Homo sapiens]	3	6	0.479	-1.06	0.530179	135.2	64.8	3.60339e+06	695138	1.00908e+06	569613
Q9UJX2-1	cell division cycle protein 23 homolog [OS=Homo sapiens]	2	5	0.442	-1.18	0.0611213	138.7	61.3	1.13657e+06	1.26232e+06	467749	599240
Q69YH5-1	cell division cycle-associated protein 2 [OS=Homo sapiens]	2	3	0.313	-1.67	0.181177	152.3	47.7	686149	600894	140534	288172
Q9NX58	Cell growth-regulating nucleolar protein [OS=Homo sapiens]	18	65	1.158	0.21	0.856827	92.7	107.3	1.88935e+08	5.35544e+07	1.45258e+08	9.33828e+07
P43121	Cell surface glycoprotein MUC18 [OS=Homo sapiens]	6	7	1.286	0.36	0.756633	87.5	112.5	6.47611e+06	1.85992e+06	5.19144e+06	3.83785e+06
Q9UHN6-1	Cell surface hyaluronidase [OS=Homo sapiens]	5	7	7.832	2.97	0.0938412	22.6	177.4	1.21449e+06	492025	7.47181e+06	4.90554e+06
P04637	Cellular tumor antigen p53 [OS=Homo sapiens]	1	2	0.182	-2.46	0.275598	169.2	30.8	783482	606509	281706	56006.6
P41208	centrin-2 [OS=Homo sapiens]	2	8	0.429	-1.22	0.506192	139.9	60.1	1.2044e+06	259537	492883	116914
P49454	Centromere protein F [OS=Homo sapiens]	6	7	0.718	-0.48	0.633397	116.4	83.6	2.46301e+06	885216	962206	1.16801e+06
Q9HC77	centromere protein J [OS=Homo sapiens]	1	7	1.124	0.17	0.927045	94.1	105.9	663074	86883	306778	237382
Q7Z7K6-1	Centromere protein V [OS=Homo sapiens]	5	9	1.164	0.22	0.8488	92.4	107.6	8.09324e+06	2.34543e+06	6.13106e+06	4.19267e+06
O43264	Centromere/kinetochore protein zw10 homolog [OS=Homo sapiens]	4	16	1.249	0.32	0.479841	88.9	111.1	1.73776e+06	1.46287e+06	2.46825e+06	1.60656e+06
Q8N960	Centrosomal protein of 120 kDa [OS=Homo sapiens]	1	3
Q5SW79-1	Centrosomal protein of 170 kDa [OS=Homo sapiens]	1	1
Q16739	ceramide glucosyltransferase [OS=Homo sapiens]	2	4	6.258	2.65	0.186392	27.6	172.4	122293	412205	1.63826e+06	1.2052e+06
Q96G23	Ceramide synthase 2 [OS=Homo sapiens]	6	25	0.951	-0.07	0.914052	102.5	97.5	3.12136e+07	1.56647e+07	25800488	1.71412e+07
Q8N5B7	Ceramide synthase 5 [OS=Homo sapiens]	1	1
Q9NWW5	ceroid-lipofuscinosis neuronal protein 6 [OS=Homo sapiens]	4	17	0.858	-0.22	0.426307	107.6	92.4	9.34023e+06	7.28199e+06	7.6696e+06	6.53582e+06
Q14432	cGMP-inhibited 3',5'-cyclic phosphodiesterase A [OS=Homo sapiens]	2	22	0.654	-0.61	0.441231	120.9	79.1	4.76872e+06	2.28863e+06	2.52419e+06	1.85037e+06
O60921	checkpoint protein HUS1 [OS=Homo sapiens]	1	5	1.729	0.79	0.565499	73.3	126.7	137288	528176	468356	462860
Q9BT22	chitobiosyldiphosphodolichol beta-mannosyltransferase [OS=Homo sapiens]	5	10	1.234	0.3	0.77942	89.5	110.5	1.64606e+07	5.19125e+06	1.36198e+07	9.54998e+06
Q96S66	chloride channel CLIC-like protein 1 [OS=Homo sapiens]	4	5	0.925	-0.11	0.945134	103.9	96.1	4.35319e+06	717251	1.82263e+06	1.46557e+06
O00299	chloride intracellular channel protein 1 [OS=Homo sapiens]	9	37	0.819	-0.29	0.723372	110	90	9.75271e+07	4.13565e+07	5.96736e+07	4.52856e+07
Q9Y696	Chloride intracellular channel protein 4 [OS=Homo sapiens]	5	12	1.318	0.4	0.786121	86.3	113.7	2.02045e+07	4.23657e+06	1.59605e+07	9.31516e+06
Q9Y6K0	Choline/ethanolaminephosphotransferase 1 [OS=Homo sapiens]	1	4	0.129	-2.96	0.477415	177.2	22.8	13193889	8931149	9500351	205213
Q9Y5K3	Choline-phosphate cytidylyltransferase B [OS=Homo sapiens]	1	2	0.807	-0.31	0.789857	110.7	89.3	734859	222674	235603	452314
Q8WUD6-1	Cholinephosphotransferase 1 [OS=Homo sapiens]	1	3	1.174	0.23	0.777943	92	108	1780151	750183	1.63255e+06	1.12796e+06
Q9P2E5-1	Chondroitin sulfate glucuronyltransferase [OS=Homo sapiens]	4	13	1.885	0.91	0.239191	69.3	130.7	1.05065e+06	1.08068e+06	2.58252e+06	1.5627e+06
Q8IZ52	Chondroitin sulfate synthase 2 [OS=Homo sapiens]	2	3	1.507	0.59	0.357313	79.8	120.2	153771	212485	359967	206034
Q13111-1	Chromatin assembly factor 1 subunit A [OS=Homo sapiens]	1	1
Q13112	Chromatin assembly factor 1 subunit B [OS=Homo sapiens]	4	6	0.524	-0.93	0.159739	131.2	68.8	5233949	3.45796e+06	2.43251e+06	2.04682e+06
P83916	Chromobox protein homolog 1 [OS=Homo sapiens]	3	12	0.306	-1.71	0.252383	153.2	46.8	1.24196e+07	3.84402e+06	2.97528e+06	1.50138e+06
Q13185	chromobox protein homolog 3 [OS=Homo sapiens]	10	33	0.481	-1.06	0.283678	135	65	7.08513e+07	3.21473e+07	2.75584e+07	1.91304e+07
P45973	chromobox protein homolog 5 [OS=Homo sapiens]	10	27	0.579	-0.79	0.563159	126.7	73.3	6.19045e+07	1.60491e+07	2.27766e+07	1.46144e+07
Q9HC52	chromobox protein homolog 8 [OS=Homo sapiens]	6	14	1.158	0.21	0.889524	92.7	107.3	8.63546e+06	1.68396e+06	6.18486e+06	3.15542e+06
Q9Y232-1	Chromodomain Y-like protein [OS=Homo sapiens]	14	32	0.75	-0.41	0.776126	114.3	85.7	4.81609e+07	1.05682e+07	2.44239e+07	1.17328e+07
O14647	Chromodomain-helicase-DNA-binding protein 2 [OS=Homo sapiens]	2	3	1.822	0.87	0.442718	70.9	129.1	165182	58208.3	225513	141561
Q8TD26	Chromodomain-helicase-DNA-binding protein 6 [OS=Homo sapiens]	5	8
Q9P2D1-1	Chromodomain-helicase-DNA-binding protein 7 [OS=Homo sapiens]	10	16	0.948	-0.08	0.885227	102.7	97.3	4.85318e+06	2.93931e+06	4.41453e+06	2.90293e+06
Q9HCK8-1	Chromodomain-helicase-dna-binding protein 8 [OS=Homo sapiens]	18	49	0.871	-0.2	0.742325	106.9	93.1	1.63914e+07	9.39838e+06	1.36942e+07	8.53366e+06
Q96JM3	Chromosome alignment-maintaining phosphoprotein 1 [OS=Homo sapiens]	21	54	0.724	-0.47	0.621469	116	84	7.23007e+07	2.78429e+07	3.93984e+07	2.67896e+07
Q8WVB6	Chromosome transmission fidelity protein 18 homolog [OS=Homo sapiens]	10	18	0.872	-0.2	0.847312	106.9	93.1	1.99363e+07	6.50692e+06	1.10993e+07	8.87864e+06
O95239-1	Chromosome-associated kinesin KIF4A [OS=Homo sapiens]	5	8	0.466	-1.1	0.448497	136.5	63.5	6.93064e+06	1.97311e+06	2.87277e+06	1.03158e+06
Q8IYW2	Cilia- and flagella-associated protein 46 [OS=Homo sapiens]	1	1
Q9ULV3	Cip1-interacting zinc finger protein [OS=Homo sapiens]	2	2
Q8IV76	Circadian clock protein PASD1 [OS=Homo sapiens]	2	3	1.09	0.12	0.925003	95.7	104.3	3.23577e+06	853237	2.80648e+06	1.1692e+06
O60271	C-jun-amino-terminal kinase-interacting protein 4 [OS=Homo sapiens]	10	20	1.201	0.26	0.402483	90.9	109.1	8.05634e+06	6.06878e+06	8.9523e+06	7.87173e+06
Q00610-1	Clathrin heavy chain 1 [OS=Homo sapiens]	89	518	0.858	-0.22	0.745049	107.6	92.4	9.45623e+08	4.6559e+08	6.64038e+08	4.88233e+08
P56749	claudin-12 [OS=Homo sapiens]	1	2	3.088	1.63	0.0828593	48.9	151.1	1.14744e+06	694729	3210342	2368485
Q10570	Cleavage and polyadenylation specificity factor subunit 1 [OS=Homo sapiens]	10	27	0.88	-0.19	0.683755	106.4	93.6	8.59557e+06	5.39459e+06	6.66274e+06	5.38437e+06
Q9P2I0	Cleavage and polyadenylation specificity factor subunit 2 [OS=Homo sapiens]	11	36	0.644	-0.64	0.516039	121.7	78.3	1.22452e+07	4.88997e+06	6.67352e+06	3.71791e+06
Q9UKF6	Cleavage and polyadenylation specificity factor subunit 3 [OS=Homo sapiens]	9	22	0.817	-0.29	0.574669	110.1	89.9	1.93893e+07	1.18304e+07	1.45626e+07	1.05183e+07
O95639	Cleavage and polyadenylation specificity factor subunit 4 [OS=Homo sapiens]	1	1
O43809	Cleavage and polyadenylation specificity factor subunit 5 [OS=Homo sapiens]	2	10	0.411	-1.28	0.066469	141.7	58.3	874988	651900	372207	259348
Q05048	Cleavage stimulation factor subunit 1 [OS=Homo sapiens]	10	43	0.876	-0.19	0.812847	106.6	93.4	6.9722e+07	2.97269e+07	48239087	3.29486e+07
P33240	cleavage stimulation factor subunit 2 [OS=Homo sapiens]	2	10	0.422	-1.25	0.0580607	140.7	59.3	2.99397e+06	2.1621e+06	1.22328e+06	940300
O96005-1	Cleft lip and palate transmembrane protein 1 [OS=Homo sapiens]	7	16	1.264	0.34	0.780495	88.3	111.7	9.28363e+06	2.77039e+06	9.51931e+06	4.31909e+06
Q96KA5-1	cleft lip and palate transmembrane protein 1-like protein [OS=Homo sapiens]	13	61	0.967	-0.05	0.938579	101.7	98.3	6.98309e+07	3.55902e+07	5.61946e+07	4.13351e+07
Q7Z460-1	CLIP-associating protein 1 [OS=Homo sapiens]	3	5	0.561	-0.83	0.407029	128.1	71.9	3.28261e+06	1.32346e+06	1.47476e+06	926751
O75153	Clustered mitochondria protein homolog [OS=Homo sapiens]	42	141	0.839	-0.25	0.766811	108.8	91.2	1.6342e+08	6.63614e+07	1.04343e+08	7.31365e+07
Q8IY22-1	C-Maf-inducing protein [OS=Homo sapiens]	1	1
Q14019	coactosin-like protein [OS=Homo sapiens]	7	17	0.85	-0.23	0.831713	108.1	91.9	2.03986e+07	6.33144e+06	1.2328e+07	7.57367e+06
P53621-1	coatomer subunit alpha [OS=Homo sapiens]	69	348	1.156	0.21	0.800178	92.8	107.2	7.70611e+08	3.20961e+08	6.83369e+08	4.83583e+08
P53618	Coatomer subunit beta [OS=Homo sapiens]	31	213	0.924	-0.11	0.841101	103.9	96.1	3.55996e+08	1.95333e+08	2.79383e+08	2.12537e+08
P35606	Coatomer subunit beta' [OS=Homo sapiens]	35	175	1.122	0.17	0.854378	94.2	105.8	2.79661e+08	1.08466e+08	2.49863e+08	1.5293e+08
P48444	Coatomer subunit delta [OS=Homo sapiens]	29	122	1.101	0.14	0.873832	95.2	104.8	2.95113e+08	1.14738e+08	2.37696e+08	1.7272e+08
O14579-1	coatomer subunit epsilon [OS=Homo sapiens]	15	120	0.941	-0.09	0.881266	103	97	1.25557e+08	6.86638e+07	1.03587e+08	7.37549e+07
Q9Y678	Coatomer subunit gamma-1 [OS=Homo sapiens]	34	163	1.005	0.01	0.989501	99.8	100.2	3.37026e+08	1.91803e+08	2.91017e+08	2.24282e+08
Q9UBF2	Coatomer subunit gamma-2 [OS=Homo sapiens]	15	62	0.845	-0.24	0.722113	108.4	91.6	3.37127e+07	1.66778e+07	2.37493e+07	1.69045e+07
P61923	Coatomer subunit zeta-1 [OS=Homo sapiens]	7	37	0.902	-0.15	0.742011	105.1	94.9	6.33167e+07	4.03644e+07	5.24525e+07	3.9681e+07
P23528	Cofilin-1 [OS=Homo sapiens]	14	60	0.951	-0.07	0.922427	102.5	97.5	1.69292e+08	7.71907e+07	1.3044e+08	9.06673e+07
Q8WVM7	Cohesin subunit SA-1 [OS=Homo sapiens]	6	12	0.766	-0.39	0.736527	113.3	86.7	869046	266920	494019	275244
Q6P1N0	Coiled-coil and C2 domain-containing protein 1A [OS=Homo sapiens]	1	1
Q5T0F9-1	Coiled-coil and C2 domain-containing protein 1B [OS=Homo sapiens]	2	2	0.775	-0.37	0.462457	112.7	87.3	3.72558e+06	2.35072e+06	2.40277e+06	2.18716e+06
Q6PK04	Coiled-coil domain-containing protein 137 [OS=Homo sapiens]	6	20	1.435	0.52	0.629523	82.1	117.9	2.46133e+07	8.19607e+06	2.207e+07	1.8819e+07
Q8NFR7	Coiled-coil domain-containing protein 148 [OS=Homo sapiens]	1	1	0.689	-0.54	0.677391	118.4	81.6	38112080	10054958	17489348	10403695
O60826	Coiled-coil domain-containing protein 22 [OS=Homo sapiens]	3	6	0.807	-0.31	0.017657	110.7	89.3	1.16449e+06	1213867	940613	978911
Q96A33-1	Coiled-coil domain-containing protein 47 [OS=Homo sapiens]	21	179	1.211	0.28	0.797754	90.4	109.6	2.19899e+08	6.96794e+07	1.83882e+08	1.22237e+08
Q8IVM0	Coiled-coil domain-containing protein 50 [OS=Homo sapiens]	9	34	0.546	-0.87	0.376656	129.3	70.7	5.15709e+07	2.15797e+07	2.26747e+07	1.46512e+07
Q16204	coiled-coil domain-containing protein 6 [OS=Homo sapiens]	1	1
Q9H2F9	Coiled-coil domain-containing protein 68 [OS=Homo sapiens]	1	1	0.707	-0.5	0.732178	117.1	82.9	9096592	2292248	5.52933e+06	1.88625e+06
Q9H6F5	Coiled-coil domain-containing protein 86 [OS=Homo sapiens]	14	60	1.369	0.45	0.596906	84.4	115.6	6.21997e+07	2.63059e+07	6.54048e+07	4.69155e+07
Q9NVE4	Coiled-coil domain-containing protein 87 [OS=Homo sapiens]	1	1	0.924	-0.11	0.961444	103.9	96.1	3.74787e+06	311214	1.85662e+06	536437
Q567U6	Coiled-coil domain-containing protein 93 [OS=Homo sapiens]	1	1
Q96F63	Coiled-coil domain-containing protein 97 [OS=Homo sapiens]	1	2
Q14011	Cold-inducible RNA-binding protein [OS=Homo sapiens]	2	2	1.405	0.49	0.715554	83.2	116.8	1.31271e+06	317567	983337	836739
P20908	Collagen alpha-1(V) chain [OS=Homo sapiens]	2	3	1.953	0.97	0.600241	67.7	132.3	293181	45868.4	177134	289562
Q99715-1	Collagen alpha-1(XII) chain [OS=Homo sapiens]	1	1
Q86X83	COMM domain-containing protein 2 [OS=Homo sapiens]	2	2	1.373	0.46	0.735593	84.3	115.7	2.21286e+06	526945	1.78239e+06	1.23411e+06
Q9UBI1	COMM domain-containing protein 3 [OS=Homo sapiens]	1	1	1.852	0.89	0.22704	70.1	129.9	153403	267031	433944	323610
Q07021	Complement component 1 Q subcomponent-binding protein, mitochondrial [OS=Homo sapiens]	9	63	0.594	-0.75	0.110274	125.5	74.5	9.8221e+07	9.12733e+07	6.29728e+07	5.0197e+07
Q9NPL8	Complex I assembly factor TIMMDC1, mitochondrial [OS=Homo sapiens]	5	11	0.55	-0.86	0.335368	129.1	70.9	7.2334e+06	3.49569e+06	3.02832e+06	2521226
Q8IUX1-1	Complex I assembly factor TMEM126B, mitochondrial [OS=Homo sapiens]	1	2	1.186	0.25	0.850663	91.5	108.5	2.61771e+06	640164	1.91802e+06	1.22836e+06
Q9Y375	Complex I intermediate-associated protein 30, mitochondrial [OS=Homo sapiens]	1	5
Q15021	condensin complex subunit 1 [OS=Homo sapiens]	27	60	0.418	-1.26	0.10176	141	59	4.73703e+07	3.20423e+07	1.76835e+07	1.5001e+07
Q15003	Condensin complex subunit 2 [OS=Homo sapiens]	19	44	0.369	-1.44	0.225123	146.1	53.9	5.0492e+07	2.10048e+07	1.48112e+07	9.76952e+06
Q9BPX3	Condensin complex subunit 3 [OS=Homo sapiens]	15	28	0.431	-1.22	0.277843	139.8	60.2	3.1525e+07	1.36439e+07	9.98658e+06	7.98961e+06
P42695	condensin-2 complex subunit D3 [OS=Homo sapiens]	8	17	0.691	-0.53	0.333229	118.3	81.7	9.59029e+06	5.99933e+06	5.88463e+06	4.66634e+06
Q8WTW3	conserved oligomeric Golgi complex subunit 1 [OS=Homo sapiens]	4	6	1.229	0.3	0.605653	89.7	110.3	1.53952e+06	2.75073e+06	2.79458e+06	2.28759e+06
Q14746	Conserved oligomeric Golgi complex subunit 2 [OS=Homo sapiens]	1	1	3.048	1.61	0.613984	49.4	150.6	700187	28076.7	488984	373387
Q9H9E3-1	Conserved oligomeric Golgi complex subunit 4 [OS=Homo sapiens]	1	2
Q96EK7	Constitutive coactivator of peroxisome proliferator-activated receptor gamma [OS=Homo sapiens]	1	2
Q9NZB2-1	Constitutive coactivator of PPAR-gamma-like protein 1 [OS=Homo sapiens]	24	91	0.986	-0.02	0.981921	100.7	99.3	9.90793e+07	3.69321e+07	7.00905e+07	5.07406e+07
P61201-1	COP9 signalosome complex subunit 2 [OS=Homo sapiens]	22	103	0.614	-0.7	0.461353	123.9	76.1	1.24191e+08	5.09912e+07	6.19061e+07	3.85647e+07
Q9UNS2	COP9 signalosome complex subunit 3 [OS=Homo sapiens]	14	48	0.649	-0.62	0.602225	121.3	78.7	5.71192e+07	1.7856e+07	2.95207e+07	1.45679e+07
Q9BT78	COP9 signalosome complex subunit 4 [OS=Homo sapiens]	21	62	0.697	-0.52	0.540439	117.8	82.2	9.2956e+07	4.05714e+07	5.17385e+07	3.54251e+07
Q92905	COP9 signalosome complex subunit 5 [OS=Homo sapiens]	8	19	0.555	-0.85	0.415142	128.6	71.4	1.7159e+07	8.01666e+06	1.00208e+07	4.22933e+06
Q7L5N1	COP9 signalosome complex subunit 6 [OS=Homo sapiens]	12	46	0.528	-0.92	0.322842	130.9	69.1	8.23669e+07	3.7828e+07	3.48751e+07	2.49115e+07
Q9UBW8	COP9 signalosome complex subunit 7a [OS=Homo sapiens]	6	32	0.804	-0.31	0.610538	110.9	89.1	1.81716e+07	1.00295e+07	1.3206e+07	8.91823e+06
Q99627-1	COP9 signalosome complex subunit 8 [OS=Homo sapiens]	7	23	0.483	-1.05	0.294098	134.9	65.1	2.58687e+07	1.20814e+07	9.34575e+06	7.79559e+06
Q8WXC6-2	COP9 signalosome complex subunit 9 [OS=Homo sapiens]	1	2	0.257	-1.96	0.418122	159.1	40.9	541304	327318	316292	36920.6
Q99829	Copine-1 [OS=Homo sapiens]	7	27	0.48	-1.06	0.0801679	135.1	64.9	8.87647e+06	7.3568e+06	3.85992e+06	3.90247e+06
O75131	Copine-3 [OS=Homo sapiens]	16	49	0.885	-0.18	0.816459	106.1	93.9	7.80683e+07	3.69275e+07	6.15534e+07	3.66955e+07
Q86YQ8	Copine-8 [OS=Homo sapiens]	8	19	0.776	-0.37	0.531998	112.6	87.4	9.90259e+06	6.04268e+06	7.56923e+06	4.75497e+06
P35670	Copper-transporting ATPase 2 [OS=Homo sapiens]	5	9	0.717	-0.48	0.424865	116.5	83.5	6.0298e+06	3.8444e+06	4.41811e+06	2.69731e+06
Q53SF7-1	Cordon-bleu protein-like 1 [OS=Homo sapiens]	2	2	0.322	-1.64	0.249503	151.3	48.7	675090	256125	145050	123311
Q9BR76	Coronin-1B [OS=Homo sapiens]	9	32	0.98	-0.03	0.970982	101	99	2.08036e+07	9.05023e+06	1.70149e+07	1.06269e+07
P78310-1	Coxsackievirus and adenovirus receptor [OS=Homo sapiens]	3	6	1.179	0.24	0.885601	91.8	108.2	2.03119e+06	339627	1.29741e+06	738997
P12277	Creatine kinase B-type [OS=Homo sapiens]	10	30	0.27	-1.89	0.212411	157.5	42.5	2.90687e+07	1.14178e+07	5.247e+06	4.60405e+06
Q92793-1	CREB-binding protein [OS=Homo sapiens]	8	12	0.67	-0.58	0.608909	119.8	80.2	1.41199e+06	455734	699151	413029
Q5T3F8	CSC1-like protein 2 [OS=Homo sapiens]	1	2	1.58	0.66	0.785497	77.5	122.5	338568	24964.8	185958	113530
Q13363-1	C-terminal-binding protein 1 [OS=Homo sapiens]	10	36	0.783	-0.35	0.755035	112.2	87.8	3.24328e+07	9.96895e+06	1.84579e+07	1.07319e+07
P17812	CTP synthase 1 [OS=Homo sapiens]	28	104	0.838	-0.25	0.786849	108.8	91.2	2.01502e+08	7.43632e+07	1.2509e+08	8.41389e+07
Q9NRF8	CTP synthase 2 [OS=Homo sapiens]	11	29	0.616	-0.7	0.391325	123.7	76.3	1.66911e+07	8.35602e+06	7.66847e+06	6.91216e+06
Q9NWM3-1	CUE domain-containing protein 1 [OS=Homo sapiens]	2	3
Q92879	CUGBP Elav-like family member 1 [OS=Homo sapiens]	11	22	0.931	-0.1	0.9521	103.6	96.4	2.7591e+07	4.70506e+06	1.77071e+07	6.35748e+06
Q13616	Cullin-1 [OS=Homo sapiens]	39	142	0.81	-0.3	0.723039	110.5	89.5	2.398e+08	9.86122e+07	1.51398e+08	1.02568e+08
Q13618	Cullin-3 [OS=Homo sapiens]	11	24	1.039	0.05	0.965583	98.1	101.9	1.96956e+07	4.94475e+06	1.27834e+07	8.21944e+06
Q13619-1	cullin-4A [OS=Homo sapiens]	32	113	0.951	-0.07	0.931783	102.5	97.5	9.98481e+07	3.99923e+07	7.28995e+07	4.94954e+07
Q13620	Cullin-4B [OS=Homo sapiens]	32	113	1.026	0.04	0.963525	98.7	101.3	1.04026e+08	4.39582e+07	8.39865e+07	5.73027e+07
Q93034	Cullin-5 [OS=Homo sapiens]	5	8	0.59	-0.76	0.386022	125.8	74.2	3.37052e+06	1.58734e+06	1.48579e+06	1.25233e+06
Q86VP6-1	cullin-associated nedd8-dissociated protein 1 [OS=Homo sapiens]	44	231	0.935	-0.1	0.879874	103.4	96.6	2.31518e+08	1.17055e+08	1.79006e+08	1.32356e+08
Q69YN2-1	CWF19-like protein 1 [OS=Homo sapiens]	6	19	0.955	-0.07	0.956869	102.3	97.7	1.9969e+07	5.32194e+06	1.29432e+07	7.48671e+06
Q9H6B4	CXADR-like membrane protein [OS=Homo sapiens]	4	10	2.851	1.51	0.239415	51.9	148.1	2.17117e+06	820847	5.58448e+06	2.59474e+06
P15336-1	Cyclic AMP-dependent transcription factor ATF-2 [OS=Homo sapiens]	2	2	1.401	0.49	0.769768	83.3	116.7	3.0574e+06	519909	2.26667e+06	1.37624e+06
Q99941-1	Cyclic AMP-dependent transcription factor ATF-6 beta [OS=Homo sapiens]	1	3
P06493	Cyclin-dependent kinase 1 [OS=Homo sapiens]	23	106	0.638	-0.65	0.503105	122.1	77.9	2.80121e+08	1.11568e+08	1.44715e+08	8.78531e+07
Q9NYV4-1	Cyclin-dependent kinase 12 [OS=Homo sapiens]	8	31	0.912	-0.13	0.753183	104.6	95.4	6.89416e+06	4.72404e+06	6.1852e+06	4.37753e+06
Q14004-1	Cyclin-dependent kinase 13 [OS=Homo sapiens]	5	19	0.842	-0.25	0.395928	108.6	91.4	2.07335e+06	1595959	1.62692e+06	1.44189e+06
P24941-1	cyclin-dependent kinase 2 [OS=Homo sapiens]	11	44	0.674	-0.57	0.383509	119.5	80.5	2.90504e+07	1.63288e+07	1.75446e+07	1.2267e+07
O14519	Cyclin-dependent kinase 2-associated protein 1 [OS=Homo sapiens]	1	1	0.535	-0.9	0.206804	130.3	69.7	415220	262282	187046	166431
P11802	Cyclin-dependent kinase 4 [OS=Homo sapiens]	2	9
P50613	Cyclin-dependent kinase 7 [OS=Homo sapiens]	1	1	1.072	0.1	0.94276	96.5	103.5	2.44724e+06	529214	1432644	1.03863e+06
Q92772	Cyclin-dependent kinase-like 2 [OS=Homo sapiens]	1	1
P33552	cyclin-dependent kinases regulatory subunit 2 [OS=Homo sapiens]	1	1
Q00535	Cyclin-dependent-like kinase 5 [OS=Homo sapiens]	10	32	0.892	-0.17	0.849312	105.7	94.3	1.98205e+07	7.68032e+06	1.19388e+07	1.01376e+07
O14976	Cyclin-G-associated kinase [OS=Homo sapiens]	9	15	0.783	-0.35	0.818526	112.2	87.8	1.14197e+07	2.32932e+06	6.18378e+06	2.63936e+06
P51946	Cyclin-H [OS=Homo sapiens]	2	9	0.874	-0.19	0.824158	106.7	93.3	2.06031e+06	807572	1.32013e+06	963085
O60563	Cyclin-T1 [OS=Homo sapiens]	13	41	1.452	0.54	0.532273	81.6	118.4	1.34512e+07	5.89001e+06	1.62921e+07	1.0248e+07
O60583	Cyclin-T2 [OS=Homo sapiens]	1	2	1.161	0.22	0.931497	92.6	107.4	91964.1	714116	929840	95153.7
P32929	Cystathionine gamma-lyase [OS=Homo sapiens]	1	2
P21291	Cysteine and glycine-rich protein 1 [OS=Homo sapiens]	5	31	1.152	0.2	0.705242	93	107	2.83107e+07	1.61978e+07	2.76565e+07	2.1988e+07
Q16527	Cysteine and glycine-rich protein 2 [OS=Homo sapiens]	2	2	1.203	0.27	0.794929	90.8	109.2	3.82092e+06	1.46253e+06	4.20712e+06	1.92135e+06
Q9UHD1	cysteine and histidine-rich domain-containing protein 1 [OS=Homo sapiens]	5	7	0.84	-0.25	0.713795	108.7	91.3	6.2282e+06	3.05629e+06	4.27104e+06	3.1436e+06
Q9Y697	Cysteine desulfurase, mitochondrial [OS=Homo sapiens]	16	51	1.121	0.17	0.867369	94.3	105.7	4.37865e+07	1.54011e+07	3.72044e+07	2.27894e+07
Q9UKJ5	cysteine-rich hydrophobic domain-containing protein 2 [OS=Homo sapiens]	1	1	2.77	1.47	0.716942	53.1	146.9	1.09406e+06	15689.8	761343	172940
Q9NZV1	Cysteine-rich motor neuron 1 protein [OS=Homo sapiens]	10	17	3.823	1.93	0.190082	41.5	158.5	3.65293e+06	1.58656e+06	9.50556e+06	8.91278e+06
P50238	Cysteine-rich protein 1 [OS=Homo sapiens]	1	1	0.915	-0.13	0.964242	104.5	95.5	402588	17045.3	94852.6	60536.1
Q9UPY5	Cystine/glutamate transporter [OS=Homo sapiens]	4	6	3.406	1.77	0.197309	45.4	154.6	1.73871e+06	703078	4.40058e+06	3.22252e+06
P13498	Cytochrome b-245 light chain [OS=Homo sapiens]	2	6	1.654	0.73	0.626152	75.4	124.6	2.43645e+07	5.35926e+06	24775013	1.4415e+07
O43169	Cytochrome b5 type B [OS=Homo sapiens]	1	5	2.611	1.38	0.162238	55.4	144.6	155470	109524	474282	244783
P31930	Cytochrome b-c1 complex subunit 1, mitochondrial [OS=Homo sapiens]	23	149	1	0	0.999335	100	100	2.87346e+08	1.25779e+08	2.34468e+08	1.54005e+08
P22695	Cytochrome b-c1 complex subunit 2, mitochondrial [OS=Homo sapiens]	27	263	0.84	-0.25	0.697338	108.7	91.3	4.45927e+08	2.33275e+08	3.27798e+08	2.23857e+08
P07919	Cytochrome b-c1 complex subunit 6, mitochondrial [OS=Homo sapiens]	5	21	0.729	-0.46	0.693904	115.7	84.3	68449242	2.04102e+07	3.27784e+07	2.26341e+07
O14949	Cytochrome b-c1 complex subunit 8 [OS=Homo sapiens]	4	33	0.846	-0.24	0.713575	108.3	91.7	4.32143e+07	2.16798e+07	28753732	2.33202e+07
Q9UDW1	cytochrome b-c1 complex subunit 9 [OS=Homo sapiens]	3	7	0.793	-0.33	0.65149	111.5	88.5	4.64496e+06	2.17143e+06	2.84692e+06	2.22907e+06
P47985	cytochrome b-c1 complex subunit Rieske, mitochondrial [OS=Homo sapiens]	7	21	1.089	0.12	0.904077	95.7	104.3	5.06397e+07	1.69417e+07	4.00433e+07	2.54168e+07
P99999	cytochrome c [OS=Homo sapiens]	1	1	0.726	-0.46	0.565928	115.9	84.1	619076	279838	363123	251201
Q9Y2R0	Cytochrome c oxidase assembly factor 3 homolog, mitochondrial [OS=Homo sapiens]	3	5	1.354	0.44	0.80768	85	115	1.11524e+07	1.61924e+06	7.53279e+06	4.39382e+06
Q9Y6N1	Cytochrome c oxidase assembly protein COX11, mitochondrial [OS=Homo sapiens]	1	1	0.722	-0.47	0.190376	116.1	83.9	141183	173743	128423	99678.7
Q7KZN9	Cytochrome c oxidase assembly protein COX15 homolog [OS=Homo sapiens]	6	16	1.21	0.28	0.86294	90.5	109.5	1.16677e+07	2.16825e+06	9.04984e+06	4.09408e+06
P00403	Cytochrome c oxidase subunit 2 [OS=Homo sapiens]	3	5	1.676	0.74	0.620934	74.7	125.3	7.328e+06	1.58802e+06	6683481	4.88891e+06
P13073	Cytochrome c oxidase subunit 4 isoform 1, mitochondrial [OS=Homo sapiens]	2	6	1.715	0.78	0.569874	73.7	126.3	7.8416e+06	2.01667e+06	8910130	5.22034e+06
P20674	Cytochrome c oxidase subunit 5A, mitochondrial [OS=Homo sapiens]	2	8	0.774	-0.37	0.280303	112.7	87.3	684899	537332	473125	465816
P10606	Cytochrome c oxidase subunit 5B, mitochondrial [OS=Homo sapiens]	3	12	0.857	-0.22	0.718864	107.7	92.3	2.05828e+07	1.07787e+07	1.44413e+07	1.12778e+07
P09669	Cytochrome c oxidase subunit 6C [OS=Homo sapiens]	3	6	1.541	0.62	0.675621	78.7	121.3	7.725e+06	1.68703e+06	7.95033e+06	3.89094e+06
P14406	Cytochrome c oxidase subunit 7A2, mitochondrial [OS=Homo sapiens]	1	2	0.788	-0.34	0.549727	111.9	88.1	728142	907642	482860	849581
O14548	Cytochrome c oxidase subunit 7A-related protein, mitochondrial [OS=Homo sapiens]	1	1	0.767	-0.38	0.531367	113.2	86.8	413787	256928	324370	193061
O00483	Cytochrome c oxidase subunit NDUFA4 [OS=Homo sapiens]	3	15	0.987	-0.02	0.986402	100.7	99.3	93796382	2.72323e+07	6.23569e+07	39872502
P08574	Cytochrome c1, heme protein, mitochondrial [OS=Homo sapiens]	13	96	0.821	-0.28	0.675729	109.8	90.2	2.17407e+08	1.07326e+08	1.35424e+08	1.16197e+08
Q15438-1	Cytohesin-1 [OS=Homo sapiens]	1	1
Q14204	Cytoplasmic dynein 1 heavy chain 1 [OS=Homo sapiens]	122	397	0.964	-0.05	0.942933	101.8	98.2	3.34467e+08	1.55269e+08	2.68126e+08	1.80139e+08
Q9Y6G9	Cytoplasmic dynein 1 light intermediate chain 1 [OS=Homo sapiens]	4	8	0.625	-0.68	0.537963	123.1	76.9	6.69392e+06	2.54177e+06	3.88632e+06	1.71044e+06
O43237	Cytoplasmic dynein 1 light intermediate chain 2 [OS=Homo sapiens]	2	5	0.772	-0.37	0.40457	112.9	87.1	2.44931e+06	1.68887e+06	1.84441e+06	1.33504e+06
Q7L576-1	cytoplasmic FMR1-interacting protein 1 [OS=Homo sapiens]	24	61	0.831	-0.27	0.704069	109.2	90.8	7.10811e+07	3.40976e+07	4.5778e+07	3.65834e+07
Q17RY0-1	Cytoplasmic polyadenylation element-binding protein 4 [OS=Homo sapiens]	1	1
Q07065	Cytoskeleton-associated protein 4 [OS=Homo sapiens]	39	200	1.945	0.96	0.374286	67.9	132.1	2.61831e+08	1.01763e+08	3.8399e+08	2.62635e+08
P28838	cytosol aminopeptidase [OS=Homo sapiens]	16	46	1.263	0.34	0.425977	88.4	111.6	2.74498e+07	2.80616e+07	2.91354e+07	4.22008e+07
Q9H0P0-4	Cytosolic 5'-nucleotidase 3A [OS=Homo sapiens]	6	12	0.966	-0.05	0.95287	101.7	98.3	5.6922e+06	2.2822e+06	3.91223e+06	3.10109e+06
O00154	cytosolic acyl coenzyme A thioester hydrolase [OS=Homo sapiens]	8	25	0.767	-0.38	0.347876	113.2	86.8	2.08198e+07	1.46903e+07	1.501e+07	1.19981e+07
Q8NFI3-1	Cytosolic endo-beta-N-acetylglucosaminidase [OS=Homo sapiens]	1	3	1.438	0.52	0.627778	82	118	588132	196143	502124	475122
P53384	Cytosolic Fe-S cluster assembly factor nubp1 [OS=Homo sapiens]	2	5	0.887	-0.17	0.882839	106	94	6.27367e+06	1.77105e+06	3.78711e+06	2.30582e+06
Q9Y5Y2	Cytosolic Fe-S cluster assembly factor NUBP2 [OS=Homo sapiens]	6	28	0.612	-0.71	0.291617	124	76	17235833	1.00052e+07	9.12127e+06	7.08942e+06
Q96KP4	cytosolic non-specific dipeptidase [OS=Homo sapiens]	2	5	0.964	-0.05	0.891094	101.9	98.1	3.81827e+06	2.48361e+06	2972251	2.96208e+06
P47712	Cytosolic phospholipase A2 [OS=Homo sapiens]	1	7	0.831	-0.27	0.524236	109.3	90.7	546074	370732	429047	325537
P49902	Cytosolic purine 5'-nucleotidase [OS=Homo sapiens]	7	31	1.133	0.18	0.730823	93.8	106.2	1.07749e+07	6.25017e+06	1.04023e+07	8.30382e+06
Q69YQ0-1	Cytospin-A [OS=Homo sapiens]	1	1
Q5M775-1	Cytospin-B [OS=Homo sapiens]	1	1
O43175	D-3-phosphoglycerate dehydrogenase [OS=Homo sapiens]	22	170	0.644	-0.63	0.551233	121.7	78.3	5.95809e+08	2.08919e+08	2.73446e+08	1.88792e+08
Q96EP5	DAZ-associated protein 1 [OS=Homo sapiens]	8	30	0.948	-0.08	0.949152	102.6	97.4	3.4445e+07	9.61206e+06	2.31074e+07	1.28877e+07
Q5BKZ1	DBIRD complex subunit ZNF326 [OS=Homo sapiens]	9	21	1.094	0.13	0.826784	95.5	104.5	1.76557e+07	1.01511e+07	1.84399e+07	1.16341e+07
Q9UKG1	DCC-interacting protein 13-alpha [OS=Homo sapiens]	10	33	0.64	-0.64	0.507664	122	78	1.63262e+07	6.42151e+06	8.09415e+06	5.30534e+06
Q96GG9	DCN1-like protein 1 [OS=Homo sapiens]	4	12	0.539	-0.89	0.415506	129.9	70.1	1.5369e+07	5.97746e+06	5.13747e+06	5.19933e+06
Q9BTE7	DCN1-like protein 5 [OS=Homo sapiens]	1	2
Q9Y4B6	DDB1- and CUL4-associated factor 1 [OS=Homo sapiens]	17	36	0.783	-0.35	0.501483	112.2	87.8	2.09941e+07	1.28223e+07	1.49335e+07	1.1046e+07
P61962	DDB1- and CUL4-associated factor 7 [OS=Homo sapiens]	5	16	0.513	-0.96	0.213948	132.2	67.8	1.44168e+07	8.06674e+06	6.70397e+06	4.55801e+06
Q5TAQ9-1	DDB1- and CUL4-associated factor 8 [OS=Homo sapiens]	11	24	0.709	-0.5	0.743838	117	83	3.3096e+07	6.96098e+06	1.61831e+07	7.15316e+06
Q9UER7-1	Death domain-associated protein 6 [OS=Homo sapiens]	10	33	1.597	0.68	0.027186	77	123	9.93507e+06	1.05306e+07	1.71714e+07	1.55372e+07
Q9BTC0	Death-inducer obliterator 1 [OS=Homo sapiens]	11	30	1.298	0.38	0.614348	87	113	7.50198e+06	3.5388e+06	7.87033e+06	5.68223e+06
Q96BY6-1	Dedicator of cytokinesis protein 10 [OS=Homo sapiens]	1	1
Q9H7D0-1	dedicator of cytokinesis protein 5 [OS=Homo sapiens]	8	11	0.644	-0.63	0.299818	121.6	78.4	2.4021e+06	1.47511e+06	1.3212e+06	1.11252e+06
Q96E22	Dehydrodolichyl diphosphate synthase complex subunit nus1 [OS=Homo sapiens]	3	8	1.004	0.01	0.899807	99.8	100.2	1.30953e+06	1240249	1.26645e+06	1.29382e+06
Q96LJ7	Dehydrogenase/reductase SDR family member 1 [OS=Homo sapiens]	2	2	1.505	0.59	0.527234	79.8	120.2	4322984	1.74664e+06	4931273	3468092
Q6UX07	Dehydrogenase/reductase SDR family member 13 [OS=Homo sapiens]	2	2	2.102	1.07	0.524786	64.5	135.5	1.3785e+06	272592	1.51263e+06	1.09763e+06
Q9BTZ2	dehydrogenase/reductase sdr family member 4 [OS=Homo sapiens]	6	16	1.247	0.32	0.764155	89	111	1.53417e+07	4.97339e+06	1.32273e+07	8.97604e+06
Q9Y394	Dehydrogenase/reductase SDR family member 7 [OS=Homo sapiens]	5	7	3.22	1.69	0.27395	47.4	152.6	2.47777e+06	739211	5.61906e+06	3.379e+06
Q6IAN0	Dehydrogenase/reductase SDR family member 7B [OS=Homo sapiens]	10	21	1.006	0.01	0.993012	99.7	100.3	1.82117e+07	6.84172e+06	1.48705e+07	8.47566e+06
Q8NDZ4	Deleted in autism protein 1 [OS=Homo sapiens]	1	1
Q15392	Delta(24)-sterol reductase [OS=Homo sapiens]	19	99	1.17	0.23	0.839111	92.2	107.8	1.83165e+08	5.51772e+07	1.42212e+08	9.72383e+07
Q13011	Delta(3,5)-Delta(2,4)-dienoyl-CoA isomerase, mitochondrial [OS=Homo sapiens]	4	8	0.796	-0.33	0.494575	111.4	88.6	3.68449e+06	2.33543e+06	2.46056e+06	2.21401e+06
P54886	delta-1-pyrroline-5-carboxylate synthase [OS=Homo sapiens]	35	199	0.899	-0.15	0.831035	105.3	94.7	4.09691e+08	1.90605e+08	2.97309e+08	2.12054e+08
Q8IV53-1	DENN domain-containing protein 1C [OS=Homo sapiens]	1	1	1.618	0.69	0.737055	76.4	123.6	1.71023e+06	190777	1.18003e+06	724279
O75064	DENN domain-containing protein 4B [OS=Homo sapiens]	1	1
Q6IQ26	DENN domain-containing protein 5A [OS=Homo sapiens]	2	4
Q9NZJ0	Denticleless protein homolog [OS=Homo sapiens]	3	4	0.241	-2.05	0.16973	161.1	38.9	4.50709e+06	1.76878e+06	572246	812056
P27707	deoxycytidine kinase [OS=Homo sapiens]	1	1
P49366-1	deoxyhypusine synthase [OS=Homo sapiens]	2	3	2.652	1.41	0.243544	54.8	145.2	212191	468925	866542	807733
Q9Y3Z3	deoxynucleoside triphosphate triphosphohydrolase SAMHD1 [OS=Homo sapiens]	6	10	1.111	0.15	0.796395	94.7	105.3	2.95905e+06	2.44357e+06	4.09958e+06	2.17857e+06
Q9H147	Deoxynucleotidyltransferase terminal-interacting protein 1 [OS=Homo sapiens]	3	3	0.674	-0.57	0.393641	119.5	80.5	1.99436e+06	1.13549e+06	994911	1.03346e+06
Q5QJE6	Deoxynucleotidyltransferase terminal-interacting protein 2 [OS=Homo sapiens]	9	25	1.297	0.37	0.362349	87.1	112.9	8.66096e+06	6.047e+06	1.03571e+07	8.50146e+06
Q9Y315	deoxyribose-phosphate aldolase [OS=Homo sapiens]	10	21	0.698	-0.52	0.413886	117.8	82.2	1.55819e+07	8.89377e+06	8.77344e+06	7.69328e+06
P33316-3	Deoxyuridine 5'-triphosphate nucleotidohydrolase, mitochondrial [OS=Homo sapiens]	2	6	0.159	-2.65	0.250774	172.6	27.4	1.4857e+06	1.54494e+06	112127	517684
Q8WVC6-1	dephospho-CoA kinase domain-containing protein [OS=Homo sapiens]	3	10	0.969	-0.04	0.950588	101.6	98.4	6.71712e+06	3.06229e+06	5.06037e+06	3.81933e+06
Q9BUN8	Derlin-1 [OS=Homo sapiens]	4	11	0.798	-0.32	0.773233	111.2	88.8	57734937	1.79683e+07	34565447	1.913e+07
Q9GZP9	Derlin-2 [OS=Homo sapiens]	2	16	1.731	0.79	0.297725	73.2	126.8	5.76341e+06	3.28184e+06	7.80605e+06	7.26166e+06
Q08554-1	Desmocollin-1 [OS=Homo sapiens]	1	1
Q02487	Desmocollin-2 [OS=Homo sapiens]	5	14	1.05	0.07	0.94713	97.6	102.4	5.52932e+06	1.70807e+06	3.43245e+06	3.03454e+06
Q02413	Desmoglein-1 [OS=Homo sapiens]	2	2	0.385	-1.38	0.418492	144.4	55.6	343016	1.60773e+06	432463	189456
Q14126	Desmoglein-2 [OS=Homo sapiens]	26	85	1.063	0.09	0.876558	97	103	5.85592e+07	3.29766e+07	5.57392e+07	3.91205e+07
P15924-1	Desmoplakin [OS=Homo sapiens]	56	148	1.165	0.22	0.817201	92.4	107.6	1.09524e+08	3.98204e+07	9.44863e+07	6.264e+07
P60981-1	Destrin [OS=Homo sapiens]	8	29	0.754	-0.41	0.714664	114.1	85.9	4.67947e+07	1.51558e+07	2.76392e+07	1.4573e+07
Q6ICB0	Desumoylating isopeptidase 1 [OS=Homo sapiens]	1	4
Q9BW61	DET1- and DDB1-associated protein 1 [OS=Homo sapiens]	2	4	0.569	-0.81	0.631633	127.5	72.5	4.40458e+06	777619	1.32404e+06	836447
Q96JH7	Deubiquitinating protein VCIP135 [OS=Homo sapiens]	8	21	0.789	-0.34	0.56566	111.8	88.2	1.12575e+07	6.25486e+06	7.42885e+06	5.90742e+06
Q9Y295	developmentally-regulated GTP-binding protein 1 [OS=Homo sapiens]	17	54	0.98	-0.03	0.953007	101	99	5.4716e+07	3.21539e+07	4.66369e+07	3.6211e+07
P55039	Developmentally-regulated GTP-binding protein 2 [OS=Homo sapiens]	2	5	0.627	-0.67	0.272422	123	77	774768	505582	389508	394897
Q9NR28-1	Diablo homolog, mitochondrial [OS=Homo sapiens]	1	1	0.109	-3.2	0.227693	180.3	19.7	2.03476e+06	537125	41469.8	312922
P52429	Diacylglycerol kinase epsilon [OS=Homo sapiens]	1	4	0.26	-1.94	0.314657	158.7	41.3	195668	308393	138154	29502.8
Q13574	Diacylglycerol kinase zeta [OS=Homo sapiens]	1	1
O75907	Diacylglycerol O-acyltransferase 1 [OS=Homo sapiens]	1	1
P09622	Dihydrolipoyl dehydrogenase, mitochondrial [OS=Homo sapiens]	4	5	1.862	0.9	0.0363339	69.9	130.1	3.08002e+06	2.67719e+06	5.8496e+06	4.88643e+06
P10515	Dihydrolipoyllysine-residue acetyltransferase component of pyruvate dehydrogenase complex, mitochondrial [OS=Homo sapiens]	6	14	0.745	-0.42	0.42591	114.6	85.4	5.9247e+06	3.6582e+06	3.7448e+06	3.21288e+06
P36957	Dihydrolipoyllysine-residue succinyltransferase component of 2-oxoglutarate dehydrogenase complex, mitochondrial [OS=Homo sapiens]	5	11	1.107	0.15	0.916178	94.9	105.1	6.52429e+06	1.45578e+06	4.53516e+06	2.5659e+06
Q16555-1	Dihydropyrimidinase-related protein 2 [OS=Homo sapiens]	25	116	1.066	0.09	0.903036	96.8	103.2	3.59282e+08	1.59734e+08	3.05149e+08	2.13841e+08
O15228	Dihydroxyacetone phosphate acyltransferase [OS=Homo sapiens]	1	2	1.083	0.11	0.869797	96	104	262288	122524	178229	211332
Q8WVM0	Dimethyladenosine transferase 1, mitochondrial [OS=Homo sapiens]	7	17	1.032	0.05	0.930268	98.4	101.6	6.73518e+06	3.94696e+06	6.21856e+06	4.55222e+06
Q9H5Q4	Dimethyladenosine transferase 2, mitochondrial [OS=Homo sapiens]	10	44	1.002	0	0.997419	99.9	100.1	4.53594e+07	1.70122e+07	3.39373e+07	2.2831e+07
Q16832	Discoidin domain-containing receptor 2 [OS=Homo sapiens]	14	56	2.053	1.04	0.216132	65.5	134.5	2.53476e+07	1.35313e+07	4.56751e+07	3.16562e+07
Q8N8Z6	Discoidin, CUB and LCCL domain-containing protein 1 [OS=Homo sapiens]	2	2
Q9P265	Disco-interacting protein 2 homolog B [OS=Homo sapiens]	16	40	0.968	-0.05	0.94169	101.6	98.4	1.19514e+07	6.16192e+06	1.01352e+07	6.80574e+06
Q9Y4D1	Disheveled-associated activator of morphogenesis 1 [OS=Homo sapiens]	2	2	2.43	1.28	0.399099	58.3	141.7	61559.8	237172	448810	192026
O14672	Disintegrin and metalloproteinase domain-containing protein 10 [OS=Homo sapiens]	5	14	1.052	0.07	0.863064	97.5	102.5	3.92062e+06	2.47027e+06	3.28298e+06	3.26333e+06
Q13444	Disintegrin and metalloproteinase domain-containing protein 15 [OS=Homo sapiens]	4	7	1.291	0.37	0.455363	87.3	112.7	2.43295e+06	1.61425e+06	3.08742e+06	2.12147e+06
Q13443	disintegrin and metalloproteinase domain-containing protein 9 [OS=Homo sapiens]	14	27	2.589	1.37	0.290109	55.7	144.3	1.50072e+07	5.24815e+06	2.9379e+07	1.79688e+07
Q15398	Disks large-associated protein 5 [OS=Homo sapiens]	1	1
Q96SL1	Disrupted in renal carcinoma protein 2 [OS=Homo sapiens]	2	2
Q96GE9	distal membrane-arm assembly complex protein 1 [OS=Homo sapiens]	1	6	1.129	0.17	0.782088	94	106	1.62366e+06	1.03099e+06	1.97961e+06	1.07736e+06
P26358-1	DNA (cytosine-5)-methyltransferase 1 [OS=Homo sapiens]	67	299	0.608	-0.72	0.508246	124.4	75.6	5.46993e+08	1.92872e+08	2.36824e+08	1.64695e+08
Q16531	DNA damage-binding protein 1 [OS=Homo sapiens]	46	194	0.656	-0.61	0.456182	120.8	79.2	3.473e+08	1.62453e+08	1.89388e+08	1.28172e+08
Q9UH17-1	DNA dC->dU-editing enzyme APOBEC-3B [OS=Homo sapiens]	1	1
Q03468	DNA excision repair protein ERCC-6 [OS=Homo sapiens]	12	38	1.805	0.85	0.491828	71.3	128.7	1.47675e+07	4.53432e+06	1.89339e+07	1.15195e+07
O00273-1	DNA fragmentation factor subunit alpha [OS=Homo sapiens]	3	10	0.446	-1.16	0.170856	138.3	61.7	3.51417e+07	1.94964e+07	1.38948e+07	9.80918e+06
P18858	DNA ligase 1 [OS=Homo sapiens]	12	25	0.436	-1.2	0.21622	139.3	60.7	1.43802e+07	7.09451e+06	5.20575e+06	3.72308e+06
P49916-1	DNA ligase 3 [OS=Homo sapiens]	15	31	0.546	-0.87	0.184946	129.3	70.7	2.12901e+07	1.33912e+07	1.04735e+07	8.12285e+06
Q9NPF5	DNA methyltransferase 1-associated protein 1 [OS=Homo sapiens]	9	25	0.704	-0.51	0.431218	117.4	82.6	1.94987e+07	1.08112e+07	1.16169e+07	8.99846e+06
P40692-1	DNA mismatch repair protein MLH1 [OS=Homo sapiens]	14	29	0.647	-0.63	0.418876	121.4	78.6	2.27622e+07	1.12173e+07	1.23234e+07	8.67085e+06
P43246-1	DNA mismatch repair protein MSH2 [OS=Homo sapiens]	44	181	0.722	-0.47	0.577329	116.2	83.8	2.15971e+08	9.33151e+07	1.21556e+08	8.63659e+07
P20585	DNA mismatch repair protein MSH3 [OS=Homo sapiens]	10	23	0.794	-0.33	0.680674	111.5	88.5	7.6433e+06	3.29812e+06	4.56394e+06	3.47983e+06
P52701	DNA mismatch repair protein MSH6 [OS=Homo sapiens]	42	131	0.923	-0.12	0.900533	104	96	2.23131e+08	8.14605e+07	1.41632e+08	1.09355e+08
P09884	DNA polymerase alpha catalytic subunit [OS=Homo sapiens]	32	122	0.675	-0.57	0.535738	119.4	80.6	1.20986e+08	4.94764e+07	6.31512e+07	4.31237e+07
Q14181	DNA polymerase alpha subunit B [OS=Homo sapiens]	8	20	0.494	-1.02	0.214201	133.9	66.1	1.12436e+07	6.83914e+06	4.2556e+06	4.40958e+06
P28340	DNA polymerase delta catalytic subunit [OS=Homo sapiens]	29	110	0.723	-0.47	0.61009	116.1	83.9	8.14803e+07	3.2374e+07	4.50701e+07	3.06004e+07
P49005	DNA polymerase delta subunit 2 [OS=Homo sapiens]	9	27	0.62	-0.69	0.295624	123.4	76.6	3.2587e+07	1.89718e+07	1.83547e+07	1.29579e+07
Q15054	DNA polymerase delta subunit 3 [OS=Homo sapiens]	5	14	0.595	-0.75	0.456102	125.4	74.6	1.31751e+07	5.166e+06	5.91341e+06	4.07571e+06
Q07864	DNA polymerase epsilon catalytic subunit A [OS=Homo sapiens]	8	26	0.513	-0.96	0.294343	132.2	67.8	5.51073e+06	2.6996e+06	2.68924e+06	1.45403e+06
P56282	DNA polymerase epsilon subunit 2 [OS=Homo sapiens]	2	7	0.443	-1.17	0.0848026	138.6	61.4	1.27257e+06	1.00729e+06	416497	604031
P49643-1	DNA primase large subunit [OS=Homo sapiens]	14	33	0.525	-0.93	0.248587	131.2	68.8	4.60142e+07	2.50099e+07	2.02415e+07	1.56497e+07
P49642	DNA primase small subunit [OS=Homo sapiens]	7	16	0.448	-1.16	0.177898	138.1	61.9	1.67114e+07	9.59692e+06	5.09693e+06	6.31429e+06
Q9Y620-1	DNA repair and recombination protein RAD54B [OS=Homo sapiens]	2	3	0.361	-1.47	0.0789003	146.9	53.1	494029	351466	159440	141938
Q92889	DNA repair endonuclease XPF [OS=Homo sapiens]	2	5	0.658	-0.6	0.167317	120.6	79.4	704389	531127	427892	378535
Q01831	DNA repair protein complementing XP-C cells [OS=Homo sapiens]	1	3
P28715-1	DNA repair protein complementing XP-G cells [OS=Homo sapiens]	12	33	0.918	-0.12	0.860155	104.3	95.7	1.34364e+07	6.35333e+06	9.92137e+06	7.24693e+06
P18887	DNA repair protein XRCC1 [OS=Homo sapiens]	4	6	1.613	0.69	0.416904	76.5	123.5	2.17326e+06	1.05102e+06	3.2629e+06	1.82121e+06
Q9H211	DNA replication factor Cdt1 [OS=Homo sapiens]	1	1
P49736	DNA replication licensing factor mcm2 [OS=Homo sapiens]	34	116	0.568	-0.82	0.347778	127.6	72.4	1.63279e+08	7.71732e+07	7.93312e+07	5.12331e+07
P33991	DNA replication licensing factor MCM4 [OS=Homo sapiens]	54	368	0.562	-0.83	0.368516	128	72	9.09255e+08	4.08955e+08	3.97738e+08	2.95791e+08
P33992	DNA replication licensing factor mcm5 [OS=Homo sapiens]	45	287	0.61	-0.71	0.331481	124.2	75.8	6.48714e+08	3.4724e+08	3.39462e+08	2.46693e+08
Q14566	DNA replication licensing factor MCM6 [OS=Homo sapiens]	43	194	0.56	-0.84	0.369206	128.2	71.8	7.17205e+08	3.19593e+08	3.14064e+08	2.29223e+08
P33993-1	DNA replication licensing factor MCM7 [OS=Homo sapiens]	50	320	0.539	-0.89	0.264818	129.9	70.1	1.11972e+09	6.00095e+08	5.08927e+08	3.84162e+08
P11387	DNA topoisomerase 1 [OS=Homo sapiens]	8	11	2.337	1.22	0.0582431	59.9	140.1	5.09068e+06	3.76248e+06	1.122e+07	9.31939e+06
Q02880	DNA topoisomerase 2-beta [OS=Homo sapiens]	2	2
Q92547	DNA topoisomerase 2-binding protein 1 [OS=Homo sapiens]	2	2	1.148	0.2	0.905823	93.1	106.9	1.05227e+06	171278	693906	342591
Q9UBZ4	DNA-(apurinic or apyrimidinic site) lyase 2 [OS=Homo sapiens]	1	1
O60870	DNA/RNA-binding protein KIN17 [OS=Homo sapiens]	1	1
P29372	DNA-3-methyladenine glycosylase [OS=Homo sapiens]	6	15	0.747	-0.42	0.489464	114.5	85.5	1.58603e+07	9003926	8.74116e+06	9.10933e+06
P78527	DNA-dependent protein kinase catalytic subunit [OS=Homo sapiens]	230	1331	0.907	-0.14	0.86548	104.9	95.1	3.67306e+09	1.51763e+09	2.60382e+09	1.76068e+09
O95602	DNA-directed RNA polymerase I subunit RPA1 [OS=Homo sapiens]	43	111	0.646	-0.63	0.503558	121.5	78.5	1.20439e+08	4.87421e+07	5.93529e+07	4.12504e+07
Q3B726	DNA-directed RNA polymerase I subunit RPA43 [OS=Homo sapiens]	2	5	0.843	-0.25	0.873108	108.5	91.5	7.69658e+06	1.45374e+06	3.75226e+06	2.11802e+06
Q9GZS1-1	DNA-directed RNA polymerase I subunit RPA49 [OS=Homo sapiens]	2	9	0.907	-0.14	0.855819	104.9	95.1	5514659	2.37109e+06	3.41638e+06	3.15038e+06
P24928	DNA-directed RNA polymerase II subunit RPB1 [OS=Homo sapiens]	43	146	0.968	-0.05	0.951616	101.6	98.4	1.07636e+08	4.65596e+07	8.12359e+07	5.77755e+07
P52435	DNA-directed RNA polymerase II subunit RPB11-a [OS=Homo sapiens]	2	3	0.834	-0.26	0.735204	109	91	1.15008e+06	2.30842e+06	997563	1.85206e+06
P30876	DNA-directed RNA polymerase II subunit RPB2 [OS=Homo sapiens]	29	110	0.823	-0.28	0.664963	109.7	90.3	1.02924e+08	5.29581e+07	6.98967e+07	5.28315e+07
P19387	DNA-directed RNA polymerase II subunit RPB3 [OS=Homo sapiens]	10	43	0.902	-0.15	0.775392	105.1	94.9	2.93309e+07	1.68833e+07	2.20255e+07	1.83066e+07
P36954	DNA-directed RNA polymerase II subunit RPB9 [OS=Homo sapiens]	2	14	1.009	0.01	0.987167	99.6	100.4	8.1837e+06	3.64747e+06	6.97477e+06	4.35498e+06
O14802	DNA-directed RNA polymerase III subunit RPC1 [OS=Homo sapiens]	19	35	1.021	0.03	0.946164	98.9	101.1	1.30807e+07	8.21052e+06	1.20822e+07	9.27093e+06
Q9NW08	DNA-directed RNA polymerase III subunit RPC2 [OS=Homo sapiens]	7	18	1.227	0.29	0.623933	89.8	110.2	6.86441e+06	3.72596e+06	6.9211e+06	5.56247e+06
Q9BUI4	DNA-directed RNA polymerase III subunit RPC3 [OS=Homo sapiens]	4	7	0.706	-0.5	0.489205	117.2	82.8	2.53799e+06	1.28961e+06	1.33898e+06	1.21875e+06
P05423	DNA-directed RNA polymerase III subunit RPC4 [OS=Homo sapiens]	1	1	1.627	0.7	0.625424	76.1	123.9	1.2747e+06	295223	1.11161e+06	896603
Q9NVU0	DNA-directed RNA polymerase III subunit RPC5 [OS=Homo sapiens]	3	5	1.331	0.41	0.505159	85.8	114.2	1.1709e+06	648718	1.25686e+06	1.0702e+06
Q9H1D9	DNA-directed RNA polymerase III subunit RPC6 [OS=Homo sapiens]	1	1	1.518	0.6	0.66792	79.4	120.6	153075	654483	599852	385112
Q9Y535	DNA-directed RNA polymerase III subunit RPC8 [OS=Homo sapiens]	1	3	0.802	-0.32	0.517818	111	89	1703527	1062732	1023989	1.1374e+06
O00411	DNA-directed RNA polymerase, mitochondrial [OS=Homo sapiens]	20	60	0.97	-0.04	0.955317	101.5	98.5	4.20356e+07	1.78334e+07	2.93744e+07	2.40167e+07
O15160	DNA-directed RNA polymerases I and III subunit RPAC1 [OS=Homo sapiens]	11	55	0.725	-0.46	0.455505	115.9	84.1	6.52618e+07	3.70664e+07	4.28799e+07	2.96819e+07
Q9Y2S0-1	DNA-directed RNA polymerases I and III subunit RPAC2 [OS=Homo sapiens]	4	6	0.752	-0.41	0.732606	114.1	85.9	1.03902e+07	2.92582e+06	5.04857e+06	3.40804e+06
P19388	DNA-directed RNA polymerases I, II, and III subunit RPABC1 [OS=Homo sapiens]	7	21	0.706	-0.5	0.661426	117.3	82.7	37949452	1.17723e+07	1.94931e+07	1.14094e+07
P61218	DNA-directed RNA polymerases I, II, and III subunit RPABC2 [OS=Homo sapiens]	1	3	0.954	-0.07	0.951857	102.4	97.6	6.54679e+06	1.97637e+06	4634024	2.53896e+06
P52434	DNA-directed RNA polymerases I, II, and III subunit RPABC3 [OS=Homo sapiens]	4	4	0.63	-0.67	0.58145	122.7	77.3	4.37546e+06	4.10006e+06	4.85542e+06	1.46793e+06
P53803	DNA-directed RNA polymerases I, II, and III subunit RPABC4 [OS=Homo sapiens]	2	3	0.882	-0.18	0.833445	106.3	93.7	5165918	2.12062e+06	3.73768e+06	2.27904e+06
P62875	DNA-directed RNA polymerases I, II, and III subunit RPABC5 [OS=Homo sapiens]	5	6	0.726	-0.46	0.578036	115.8	84.2	1.20666e+07	5.28475e+06	6.50611e+06	5.17248e+06
P31689-1	DnaJ homolog subfamily A member 1 [OS=Homo sapiens]	18	136	1.102	0.14	0.883231	95.1	104.9	2.01592e+08	7.09157e+07	1.49174e+08	1.16478e+08
O60884	DnaJ homolog subfamily A member 2 [OS=Homo sapiens]	18	112	0.814	-0.3	0.728758	110.3	89.7	9.57215e+07	3.91187e+07	5.97073e+07	4.15364e+07
P25685	dnaJ homolog subfamily B member 1 [OS=Homo sapiens]	1	1
Q9UBS4	DnaJ homolog subfamily B member 11 [OS=Homo sapiens]	10	42	2	1	0.239212	66.7	133.3	3.45696e+07	1.83695e+07	6.58114e+07	3.86048e+07
Q9NXW2-1	DnaJ homolog subfamily B member 12 [OS=Homo sapiens]	17	75	1.09	0.12	0.888994	95.7	104.3	4.55127e+07	1.71759e+07	3.33047e+07	2.78849e+07
Q8TBM8	dnaJ homolog subfamily B member 14 [OS=Homo sapiens]	2	4	0.846	-0.24	0.705167	108.3	91.7	1.48698e+06	761853	908784	892671
P25686-3	DnaJ homolog subfamily B member 2 [OS=Homo sapiens]	10	31	0.92	-0.12	0.850695	104.2	95.8	2.32679e+07	1.19167e+07	1.81511e+07	1.29277e+07
Q9UDY4	DnaJ homolog subfamily B member 4 [OS=Homo sapiens]	4	10	0.889	-0.17	0.807245	105.9	94.1	4.14758e+06	1.99017e+06	3.01984e+06	2.15818e+06
O75190	DnaJ homolog subfamily B member 6 [OS=Homo sapiens]	4	12	0.448	-1.16	0.351835	138.1	61.9	6.25464e+06	2.18579e+06	1.38887e+06	1.97461e+06
Q96KC8	DnaJ homolog subfamily C member 1 [OS=Homo sapiens]	1	1
Q8IXB1-1	DnaJ homolog subfamily C member 10 [OS=Homo sapiens]	10	30	1.528	0.61	0.410368	79.1	120.9	1.04415e+07	5.32753e+06	1.34248e+07	9.67857e+06
O75165	DnaJ homolog subfamily C member 13 [OS=Homo sapiens]	24	54	0.751	-0.41	0.470828	114.2	85.8	3.28067e+07	1.95127e+07	2.27772e+07	1.58446e+07
Q9Y2G8	DnaJ homolog subfamily C member 16 [OS=Homo sapiens]	2	3	1.416	0.5	0.233082	82.8	117.2	247290	209092	377904	274460
Q99543-1	dnaJ homolog subfamily C member 2 [OS=Homo sapiens]	3	8	0.872	-0.2	0.846193	106.8	93.2	5.6944e+06	1.95869e+06	3.78469e+06	2.24193e+06
Q13217	DnaJ homolog subfamily C member 3 [OS=Homo sapiens]	25	111	1.437	0.52	0.553512	82.1	117.9	8.67774e+07	3.64501e+07	9.72388e+07	6.7161e+07
Q96LL9	DnaJ homolog subfamily C member 30 [OS=Homo sapiens]	2	5	1.526	0.61	0.425614	79.2	120.8	2.72827e+06	1.39227e+06	3.10512e+06	2.84725e+06
Q9H3Z4	DnaJ homolog subfamily C member 5 [OS=Homo sapiens]	1	5
Q99615-1	DnaJ homolog subfamily C member 7 [OS=Homo sapiens]	12	29	0.634	-0.66	0.424993	122.4	77.6	3.29524e+07	1.58331e+07	1.55832e+07	1.34368e+07
Q8WXX5	dnaJ homolog subfamily C member 9 [OS=Homo sapiens]	3	15	0.558	-0.84	0.310346	128.3	71.7	7937213	4.21212e+06	3.40824e+06	3.05863e+06
O60762	Dolichol-phosphate mannosyltransferase subunit 1 [OS=Homo sapiens]	12	51	0.858	-0.22	0.50846	107.7	92.3	7.17629e+07	5.21057e+07	5.70118e+07	4.82361e+07
Q9Y672	Dolichyl pyrophosphate Man9GlcNAc2 alpha-1,3-glucosyltransferase [OS=Homo sapiens]	1	2	2.368	1.24	0.448898	59.4	140.6	1.02575e+06	229968	1.36168e+06	971253
P39656	Dolichyl-diphosphooligosaccharide--protein glycosyltransferase 48 kDa subunit [OS=Homo sapiens]	13	93	1.371	0.45	0.510869	84.4	115.6	1.08253e+08	5.56121e+07	1.2185e+08	9.2807e+07
P04843	Dolichyl-diphosphooligosaccharide--protein glycosyltransferase subunit 1 [OS=Homo sapiens]	28	140	1.194	0.26	0.62679	91.2	108.8	2.51491e+08	1.47627e+08	2.55834e+08	2.06794e+08
P04844-1	Dolichyl-diphosphooligosaccharide--protein glycosyltransferase subunit 2 [OS=Homo sapiens]	30	178	1.148	0.2	0.600284	93.1	106.9	1.7396e+08	1.18619e+08	1.75743e+08	1.54783e+08
P61803	Dolichyl-diphosphooligosaccharide--protein glycosyltransferase subunit DAD1 [OS=Homo sapiens]	1	2	0.686	-0.54	0.680512	118.6	81.4	2.9157e+06	739313	905021	1.12243e+06
P46977	Dolichyl-diphosphooligosaccharide--protein glycosyltransferase subunit STT3A [OS=Homo sapiens]	17	46	1.715	0.78	0.506428	73.7	126.3	4.65055e+07	1.51326e+07	5.90768e+07	3.50257e+07
Q8TCJ2	Dolichyl-diphosphooligosaccharide--protein glycosyltransferase subunit STT3B [OS=Homo sapiens]	17	40	1.183	0.24	0.819553	91.6	108.4	4.93414e+07	1.57368e+07	3.87276e+07	2.80447e+07
Q9Y673	dolichyl-phosphate beta-glucosyltransferase [OS=Homo sapiens]	2	2	2.436	1.28	0.350236	58.2	141.8	2.15177e+06	706980	3.29016e+06	2744461
Q92685-1	Dol-P-Man:Man(5)GlcNAc(2)-PP-Dol alpha-1,3-mannosyltransferase [OS=Homo sapiens]	1	3	1.034	0.05	0.945274	98.3	101.7	537597	365384	658622	318598
O60216	Double-strand-break repair protein rad21 homolog [OS=Homo sapiens]	13	52	0.74	-0.43	0.456259	115	85	2.82341e+07	1.64718e+07	1.86617e+07	1.36416e+07
O95793	double-stranded RNA-binding protein Staufen homolog 1 [OS=Homo sapiens]	10	28	3.358	1.75	0.120083	45.9	154.1	6.41296e+06	4.02961e+06	1.72414e+07	1.68975e+07
Q9NUL3	Double-stranded RNA-binding protein Staufen homolog 2 [OS=Homo sapiens]	3	10	1.563	0.64	0.708314	78	122	880758	144338	696069	446134
Q9UJU6-1	Drebrin-like protein [OS=Homo sapiens]	10	27	1.044	0.06	0.972163	97.9	102.1	23650434	3.43588e+06	1.22159e+07	7.2441e+06
P36507	Dual specificity mitogen-activated protein kinase kinase 2 [OS=Homo sapiens]	5	18	0.771	-0.38	0.66055	112.9	87.1	1.71528e+07	7.25651e+06	1.07781e+07	6.86607e+06
P52564-1	Dual specificity mitogen-activated protein kinase kinase 6 [OS=Homo sapiens]	1	2	0.576	-0.8	0.248646	126.9	73.1	1.00477e+06	1.61101e+06	702082	764312
P33981	Dual specificity protein kinase TTK [OS=Homo sapiens]	1	2	0.221	-2.18	0.148638	163.8	36.2	1.03173e+06	383274	91559.7	210979
Q9UNI6	Dual specificity protein phosphatase 12 [OS=Homo sapiens]	7	24	0.543	-0.88	0.251034	129.6	70.4	1.21464e+07	6.64714e+06	5.91462e+06	4.01996e+06
Q9BVJ7	Dual specificity protein phosphatase 23 [OS=Homo sapiens]	3	3	0.719	-0.48	0.679848	116.4	83.6	4.33076e+06	1.91921e+06	3585991	1.1969e+06
Q99956	Dual specificity protein phosphatase 9 [OS=Homo sapiens]	1	1
Q7RTS9-1	dymeclin [OS=Homo sapiens]	1	3
Q13561-1	dynactin subunit 2 [OS=Homo sapiens]	30	140	1.035	0.05	0.932749	98.3	101.7	2.7611e+08	1.48937e+08	2.42969e+08	1.81182e+08
O75935	Dynactin subunit 3 [OS=Homo sapiens]	6	19	1.338	0.42	0.752227	85.5	114.5	2.88236e+07	7.13543e+06	2.56284e+07	1.43741e+07
Q9UJW0-1	Dynactin subunit 4 [OS=Homo sapiens]	10	28	0.974	-0.04	0.953558	101.3	98.7	2.18998e+07	1.12339e+07	1.83909e+07	1.27021e+07
Q9BTE1	Dynactin subunit 5 [OS=Homo sapiens]	2	4	0.937	-0.09	0.940019	103.3	96.7	2.7057e+06	711802	1.77638e+06	950937
O00399	Dynactin subunit 6 [OS=Homo sapiens]	1	2	1.075	0.1	0.949938	96.4	103.6	1.97982e+06	318544	879097	828497
P50570-1	Dynamin-2 [OS=Homo sapiens]	3	3	0.565	-0.82	0.298158	127.8	72.2	1.37222e+06	1.30608e+06	1.01173e+06	565442
Q86Y56	Dynein assembly factor 5, axonemal [OS=Homo sapiens]	11	21	0.744	-0.43	0.658676	114.7	85.3	1.06438e+07	3.9541e+06	5.90473e+06	3.94254e+06
Q6ZR08-1	Dynein heavy chain 12, axonemal [OS=Homo sapiens]	1	4	1.207	0.27	0.732138	90.6	109.4	819237	355476	568920	745593
Q8WXX0-1	Dynein heavy chain 7, axonemal [OS=Homo sapiens]	1	2
P63167	Dynein light chain 1, cytoplasmic [OS=Homo sapiens]	5	20	0.823	-0.28	0.708101	109.7	90.3	5.19744e+07	2.58669e+07	3.99865e+07	2.27797e+07
Q9NP97	Dynein light chain roadblock-type 1 [OS=Homo sapiens]	3	6	0.559	-0.84	0.00564139	128.3	71.7	5.25385e+06	5106766	2.91109e+06	2.87745e+06
P63172	Dynein light chain Tctex-type 1 [OS=Homo sapiens]	2	3	0.675	-0.57	0.643147	119.4	80.6	1.5752e+06	459817	785002	420236
Q8IY82	Dynein regulatory complex subunit 7 [OS=Homo sapiens]	1	1	1.657	0.73	0.694736	75.3	124.7	1.88632e+06	270147	1.43613e+06	974607
Q8IZA0	Dyslexia-associated protein KIAA0319-like protein [OS=Homo sapiens]	2	3	2.836	1.5	0.229604	52.1	147.9	117181	182105	660511	259810
Q03001-7	dystonin [OS=Homo sapiens]	1	1	0.525	-0.93	0.267769	131.1	68.9	433113	223498	191611	139443
Q9Y4J8-1	Dystrobrevin alpha [OS=Homo sapiens]	2	2	0.503	-0.99	0.176998	133	67	305767	238212	174480	105827
Q14118	Dystroglycan [OS=Homo sapiens]	10	37	2.113	1.08	0.135477	64.2	135.8	2.24269e+07	1.4681e+07	4.7902e+07	3.06997e+07
Q96L91	E1A-binding protein p400 [OS=Homo sapiens]	7	13	1.237	0.31	0.764937	89.4	110.6	319747	704555	944575	364748
Q56P03	e2f-associated phosphoprotein [OS=Homo sapiens]	1	1	0.994	-0.01	0.99565	100.3	99.7	2.63441e+06	510968	1400658	950258
Q9UII4	E3 ISG15--protein ligase HERC5 [OS=Homo sapiens]	15	29	3.143	1.65	0.125955	48.3	151.7	1.3642e+07	6.95093e+06	4.08492e+07	2.29361e+07
O00257-1	E3 SUMO-protein ligase CBX4 [OS=Homo sapiens]	4	5	0.672	-0.57	0.455173	119.6	80.4	1.25235e+06	612337	693731	499367
Q96MF7	E3 SUMO-protein ligase NSE2 [OS=Homo sapiens]	1	1
O75928-1	E3 SUMO-protein ligase PIAS2 [OS=Homo sapiens]	2	9	0.885	-0.18	0.739577	106.1	93.9	378451	220788	296771	220675
P49792	E3 SUMO-protein ligase RanBP2 [OS=Homo sapiens]	127	579	0.907	-0.14	0.875488	104.9	95.1	1.01494e+09	3.86927e+08	6.84143e+08	4.72222e+08
Q9Y4E5	E3 SUMO-protein ligase ZNF451 [OS=Homo sapiens]	6	10	0.886	-0.17	0.879381	106	94	1.48198e+07	4220828	8.07589e+06	6.07914e+06
Q14258	E3 ubiquitin/ISG15 ligase TRIM25 [OS=Homo sapiens]	15	36	1.439	0.53	0.379275	82	118	2.25879e+07	1.33329e+07	2.81004e+07	2.21942e+07
Q9UKV5	E3 ubiquitin-protein ligase AMFR [OS=Homo sapiens]	21	127	0.713	-0.49	0.550054	116.7	83.3	3.40307e+08	1.5267e+08	1.91431e+08	1.3801e+08
Q9Y4X5	E3 ubiquitin-protein ligase ARIH1 [OS=Homo sapiens]	6	19	0.736	-0.44	0.725727	115.2	84.8	2.52638e+07	6.67452e+06	1.12141e+07	8.14595e+06
O95376	E3 ubiquitin-protein ligase ARIH2 [OS=Homo sapiens]	2	3	0.306	-1.71	0.401822	153.1	46.9	5.79775e+06	1.35952e+06	367994	2.00449e+06
Q5VTR2	E3 ubiquitin-protein ligase BRE1A [OS=Homo sapiens]	38	121	0.689	-0.54	0.565552	118.4	81.6	1.11741e+08	4.42693e+07	5.88107e+07	3.98829e+07
O75150	E3 ubiquitin-protein ligase BRE1B [OS=Homo sapiens]	33	120	0.763	-0.39	0.531893	113.5	86.5	6.30104e+07	3.4972e+07	4.32918e+07	2.9611e+07
Q9UNE7-1	E3 ubiquitin-protein ligase CHIP [OS=Homo sapiens]	11	43	0.646	-0.63	0.383526	121.5	78.5	5.77614e+07	3.06055e+07	3.33112e+07	2.21364e+07
Q8TDB6-1	E3 ubiquitin-protein ligase DTX3L [OS=Homo sapiens]	6	15	2.148	1.1	0.111978	63.5	136.5	3.91091e+06	2.55617e+06	7.8948e+06	5.84193e+06
Q9ULT8	E3 ubiquitin-protein ligase hectd1 [OS=Homo sapiens]	57	154	0.407	-1.3	0.267858	142.2	57.8	2.31872e+08	9.45346e+07	7.11303e+07	5.09345e+07
Q5T447	E3 ubiquitin-protein ligase HECTD3 [OS=Homo sapiens]	8	13	0.52	-0.94	0.32479	131.6	68.4	1.03739e+07	4.96428e+06	3.85695e+06	3.60995e+06
O95714	E3 ubiquitin-protein ligase HERC2 [OS=Homo sapiens]	24	52	0.696	-0.52	0.516836	117.9	82.1	2.71956e+07	1.24855e+07	1.50252e+07	1.09545e+07
Q96J02	E3 ubiquitin-protein ligase Itchy homolog [OS=Homo sapiens]	24	100	0.759	-0.4	0.684477	113.7	86.3	8.36343e+07	3.16102e+07	5.22755e+07	2.91575e+07
Q9P0J7	E3 ubiquitin-protein ligase KCMF1 [OS=Homo sapiens]	9	38	0.793	-0.33	0.701141	111.6	88.4	1.5697e+07	6.50276e+06	1.02319e+07	6.27172e+06
Q6UWE0	E3 ubiquitin-protein ligase LRSAM1 [OS=Homo sapiens]	7	12	0.669	-0.58	0.543014	119.9	80.1	2.5645e+06	1.13068e+06	1.65163e+06	784571
Q9NX47	E3 ubiquitin-protein ligase MARCH5 [OS=Homo sapiens]	1	1	1.646	0.72	0.390933	75.6	124.4	3.50569e+06	1.73389e+06	4142109	3.97507e+06
Q86YT6	E3 ubiquitin-protein ligase mib1 [OS=Homo sapiens]	1	2	1.291	0.37	0.836106	87.3	112.7	1.06422e+06	157380	728046	383162
O15344-1	E3 ubiquitin-protein ligase Midline-1 [OS=Homo sapiens]	2	2	0.802	-0.32	0.818733	111	89	1.14927e+06	295850	760077	287961
Q96PU5	E3 ubiquitin-protein ligase NEDD4-like [OS=Homo sapiens]	15	44	0.745	-0.42	0.603976	114.6	85.4	2.74834e+07	1.20558e+07	1.56965e+07	1.17242e+07
O43164	E3 ubiquitin-protein ligase Praja-2 [OS=Homo sapiens]	3	5	0.738	-0.44	0.338605	115.1	84.9	2.79625e+06	1.93779e+06	1.77795e+06	1660145
Q9NS91	E3 ubiquitin-protein ligase RAD18 [OS=Homo sapiens]	24	75	0.297	-1.75	0.229702	154.2	45.8	2.9339e+08	1.03084e+08	6.26752e+07	4.25265e+07
Q7Z6E9	E3 ubiquitin-protein ligase RBBP6 [OS=Homo sapiens]	3	7	1.311	0.39	0.437994	86.6	113.4	1.63764e+06	1.20007e+06	2.3016e+06	1.46693e+06
P62877	E3 ubiquitin-protein ligase RBX1 [OS=Homo sapiens]	1	1
Q6PCD5	E3 ubiquitin-protein ligase RFWD3 [OS=Homo sapiens]	1	1
Q06587	E3 ubiquitin-protein ligase RING1 [OS=Homo sapiens]	6	15	0.8	-0.32	0.69348	111.1	88.9	1.56938e+07	6.91895e+06	1.05416e+07	6.59743e+06
Q99496	E3 ubiquitin-protein ligase RING2 [OS=Homo sapiens]	3	10	1.263	0.34	0.850232	88.4	111.6	1.24541e+06	180909	785819	457182
Q9NVW2	E3 ubiquitin-protein ligase RLIM [OS=Homo sapiens]	5	5	0.921	-0.12	0.951913	104.1	95.9	3.77309e+06	435426	1.58891e+06	876588
Q9Y508-1	E3 ubiquitin-protein ligase RNF114 [OS=Homo sapiens]	10	37	1.425	0.51	0.725824	82.5	117.5	9.08701e+07	1.96341e+07	7.79407e+07	4.65129e+07
Q9Y4L5	E3 ubiquitin-protein ligase RNF115 [OS=Homo sapiens]	1	1	1.125	0.17	0.913624	94.1	105.9	892205	160104	393251	459342
Q9BV68-1	E3 ubiquitin-protein ligase RNF126 [OS=Homo sapiens]	3	13	0.548	-0.87	0.0837817	129.2	70.8	26037131	1.96786e+07	1.38621e+07	1.11168e+07
O43567	E3 ubiquitin-protein ligase RNF13 [OS=Homo sapiens]	3	6	2.685	1.42	0.454688	54.3	145.7	4.55936e+06	772939	7.74468e+06	3.27925e+06
Q8NC42	E3 ubiquitin-protein ligase RNF149 [OS=Homo sapiens]	9	26	5.316	2.41	0.153052	31.7	168.3	1.84766e+07	6.1915e+06	7.52395e+07	4.29696e+07
Q9H6Y7	E3 ubiquitin-protein ligase RNF167 [OS=Homo sapiens]	7	22	1.141	0.19	0.895704	93.4	106.6	9.90687e+06	2.11962e+06	7.42014e+06	3.68417e+06
Q8IYW5	E3 ubiquitin-protein ligase RNF168 [OS=Homo sapiens]	6	10	0.454	-1.14	0.191225	137.6	62.4	5.38612e+06	3.02707e+06	2.0403e+06	1.64694e+06
Q8NCN4	E3 ubiquitin-protein ligase RNF169 [OS=Homo sapiens]	1	1
Q96K19	E3 ubiquitin-protein ligase RNF170 [OS=Homo sapiens]	1	2	2.187	1.13	0.478672	62.8	137.2	1.38907e+06	307983	1938799	1.05513e+06
Q96GF1-1	E3 ubiquitin-protein ligase RNF185 [OS=Homo sapiens]	3	10	1.33	0.41	0.729184	85.8	114.2	1.83352e+07	5.20147e+06	1.23395e+07	1.36779e+07
Q5TA31	E3 ubiquitin-protein ligase RNF187 [OS=Homo sapiens]	1	2
Q5VTB9	E3 ubiquitin-protein ligase RNF220 [OS=Homo sapiens]	1	1	0.293	-1.77	0.197249	154.7	45.3	2.82356e+06	1.03372e+06	357634	698386
Q96BH1	E3 ubiquitin-protein ligase RNF25 [OS=Homo sapiens]	7	16	0.193	-2.38	0.182125	167.7	32.3	1.63796e+07	5.689e+06	2.11043e+06	1.63982e+06
Q96EP0-1	E3 ubiquitin-protein ligase RNF31 [OS=Homo sapiens]	25	70	0.65	-0.62	0.425671	121.2	78.8	5.57819e+07	2.74549e+07	2.88158e+07	2.24406e+07
Q99942	E3 ubiquitin-protein ligase RNF5 [OS=Homo sapiens]	4	14	0.755	-0.41	0.676174	114	86	3.07999e+07	1.13682e+07	17616022	1.1319e+07
Q9HAU4	E3 ubiquitin-protein ligase SMURF2 [OS=Homo sapiens]	1	1
Q86TM6	E3 ubiquitin-protein ligase synoviolin [OS=Homo sapiens]	1	1	1.372	0.46	0.701761	84.3	115.7	587239	168384	442346	420610
Q9NS56	E3 ubiquitin-protein ligase Topors [OS=Homo sapiens]	1	1	0.643	-0.64	0.727694	121.7	78.3	1.14296e+06	232083	709588	154610
Q6Q0C0-1	E3 ubiquitin-protein ligase TRAF7 [OS=Homo sapiens]	1	3	0.847	-0.24	0.694862	108.3	91.7	774518	409847	519570	438722
P19474	E3 ubiquitin-protein ligase TRIM21 [OS=Homo sapiens]	13	34	3.069	1.62	0.285145	49.1	150.9	1.5657e+07	4.8185e+06	3.26799e+07	2.17488e+07
Q8IYM9-1	E3 ubiquitin-protein ligase TRIM22 [OS=Homo sapiens]	7	10	10.387	3.38	0.0223999	17.6	182.4	636468	502956	7.26816e+06	4.7519e+06
Q13049	E3 ubiquitin-protein ligase TRIM32 [OS=Homo sapiens]	9	18	0.937	-0.09	0.903345	103.3	96.7	1.15435e+07	5.08755e+06	8.80356e+06	5.8519e+06
Q9UPN9-1	E3 ubiquitin-protein ligase TRIM33 [OS=Homo sapiens]	15	75	0.806	-0.31	0.610842	110.7	89.3	5.81243e+07	3.21984e+07	4.21018e+07	2.88993e+07
Q8IWV7-1	E3 ubiquitin-protein ligase UBR1 [OS=Homo sapiens]	3	6	0.917	-0.12	0.8896	104.3	95.7	3.3459e+06	1.24821e+06	2.00239e+06	1.75428e+06
Q8IWV8	E3 ubiquitin-protein ligase UBR2 [OS=Homo sapiens]	7	15	0.627	-0.67	0.530041	122.9	77.1	1.53195e+07	5.40162e+06	7.00124e+06	4.65074e+06
O95071	E3 ubiquitin-protein ligase UBR5 [OS=Homo sapiens]	102	608	0.684	-0.55	0.50678	118.7	81.3	8.79622e+08	3.99081e+08	4.87209e+08	3.37503e+08
Q96PU4-1	E3 ubiquitin-protein ligase UHRF2 [OS=Homo sapiens]	3	4	1.044	0.06	0.930799	97.8	102.2	731423	374387	727097	410683
Q96JP5-1	E3 ubiquitin-protein ligase ZFP91 [OS=Homo sapiens]	3	5	0.959	-0.06	0.973352	102.1	97.9	6.87167e+06	929948	2.9643e+06	1.98167e+06
Q86UK7-1	E3 ubiquitin-protein ligase ZNF598 [OS=Homo sapiens]	11	23	0.98	-0.03	0.980605	101	99	1.41576e+07	3.80244e+06	8.60888e+06	6.00513e+06
Q8NHG8	E3 ubiquitin-protein ligase ZNRF2 [OS=Homo sapiens]	4	11	0.449	-1.15	0.146407	138	62	6.51854e+06	4.47851e+06	2.44145e+06	2.4139e+06
O94874-1	E3 UFM1-protein ligase 1 [OS=Homo sapiens]	25	75	1.085	0.12	0.882038	95.9	104.1	7.24793e+07	3.12865e+07	6.34028e+07	4.2137e+07
Q15075	Early endosome antigen 1 [OS=Homo sapiens]	16	38	1.292	0.37	0.692666	87.3	112.7	2.64216e+07	1.03704e+07	2.81518e+07	1.62455e+07
Q32P44	Echinoderm microtubule-associated protein-like 3 [OS=Homo sapiens]	3	3	1.117	0.16	0.908326	94.5	105.5	2.63764e+06	576378	1.55768e+06	1.2176e+06
Q9HC35	Echinoderm microtubule-associated protein-like 4 [OS=Homo sapiens]	25	81	0.868	-0.2	0.814198	107.1	92.9	9.16896e+07	3.61936e+07	5.85492e+07	4.27129e+07
Q9NQZ7	Ectonucleoside triphosphate diphosphohydrolase 7 [OS=Homo sapiens]	3	5	5.898	2.56	0.0608143	29	171	737485	374397	3.93456e+06	2.4413e+06
Q12805	EGF-containing fibulin-like extracellular matrix protein 1 [OS=Homo sapiens]	1	1
Q9GZT9-1	Egl nine homolog 1 [OS=Homo sapiens]	6	13	1.163	0.22	0.852912	92.5	107.5	6.12867e+06	1.72341e+06	4.6362e+06	3.08236e+06
Q8N3D4	EH domain-binding protein 1-like protein 1 [OS=Homo sapiens]	5	10	0.434	-1.21	0.0531441	139.5	60.5	1.95464e+06	2.59702e+06	1.12588e+06	847984
Q9H4M9	EH domain-containing protein 1 [OS=Homo sapiens]	12	32	0.658	-0.6	0.476744	120.7	79.3	2.47749e+07	1.12173e+07	1.20217e+07	9.9947e+06
Q9NZN4	EH domain-containing protein 2 [OS=Homo sapiens]	10	25	0.68	-0.56	0.243733	119.1	80.9	7.81225e+06	5.46556e+06	5.16374e+06	3.81864e+06
Q9H223	EH domain-containing protein 4 [OS=Homo sapiens]	5	11	0.775	-0.37	0.617155	112.7	87.3	4.8961e+06	2.32515e+06	2.95642e+06	2.31469e+06
Q92616	eIF-2-alpha kinase activator GCN1 [OS=Homo sapiens]	68	217	0.732	-0.45	0.483687	115.5	84.5	1.50743e+08	8.22299e+07	9.59719e+07	6.91368e+07
Q9BXV9	EKC/KEOPS complex subunit GON7 [OS=Homo sapiens]	1	1	0.49	-1.03	0.555777	134.2	65.8	1.36935e+06	472642	171637	904616
Q14657	EKC/KEOPS complex subunit LAGE3 [OS=Homo sapiens]	2	6	0.645	-0.63	0.313565	121.6	78.4	311095	186940	170292	142113
P13804-1	Electron transfer flavoprotein subunit alpha, mitochondrial [OS=Homo sapiens]	18	77	0.933	-0.1	0.887317	103.5	96.5	1.40336e+08	6.61988e+07	1.06406e+08	7.59879e+07
P38117	electron transfer flavoprotein subunit beta [OS=Homo sapiens]	12	42	0.954	-0.07	0.932698	102.4	97.6	1.30597e+08	5.50279e+07	9.76373e+07	6.69534e+07
Q8IUD2-1	ELKS/Rab6-interacting/CAST family member 1 [OS=Homo sapiens]	2	3	0.932	-0.1	0.919339	103.5	96.5	1.87271e+06	640501	1.25481e+06	831166
Q6PJG2	ELM2 and SANT domain-containing protein 1 [OS=Homo sapiens]	10	29	0.834	-0.26	0.615513	109	91	1.5838e+07	9.75634e+06	1.24685e+07	8.62259e+06
P68104	Elongation factor 1-alpha 1 [OS=Homo sapiens]	29	476	0.68	-0.56	0.532318	119.1	80.9	3.23579e+09	1.35777e+09	1.71121e+09	1.18586e+09
Q05639	Elongation factor 1-alpha 2 [OS=Homo sapiens]	16	203	0.716	-0.48	0.00783517	116.5	83.5	4.49841e+06	4.49489e+06	3.23551e+06	3.20737e+06
P24534	Elongation factor 1-beta [OS=Homo sapiens]	14	84	1.075	0.1	0.916317	96.4	103.6	3.01647e+08	1.04704e+08	2.387e+08	1.52808e+08
P13639	Elongation factor 2 [OS=Homo sapiens]	41	231	0.834	-0.26	0.784454	109.1	90.9	4.01644e+08	1.47076e+08	2.54633e+08	1.61288e+08
Q96RP9	Elongation factor G, mitochondrial [OS=Homo sapiens]	23	81	0.861	-0.22	0.736972	107.5	92.5	7.95719e+07	4.04221e+07	5.50695e+07	4.32778e+07
P43897	Elongation factor Ts, mitochondrial [OS=Homo sapiens]	17	97	0.918	-0.12	0.852901	104.3	95.7	1.95312e+08	9.75585e+07	1.51127e+08	1.06317e+08
P49411	elongation factor Tu, mitochondrial [OS=Homo sapiens]	38	349	1.065	0.09	0.906589	96.9	103.1	2.02824e+09	8.84354e+08	1.65449e+09	1.2285e+09
Q7Z2Z2	Elongation factor-like GTPase 1 [OS=Homo sapiens]	5	7	0.904	-0.15	0.78627	105	95	4.03474e+06	2.26757e+06	2.853e+06	2.62209e+06
Q9BW60	Elongation of very long chain fatty acids protein 1 [OS=Homo sapiens]	3	22	1.549	0.63	0.665623	78.5	121.5	1.48595e+07	3.28415e+06	1.36677e+07	8.56728e+06
O95163	Elongator complex protein 1 [OS=Homo sapiens]	23	67	0.431	-1.21	0.201601	139.7	60.3	4.62086e+07	2.37341e+07	1.65464e+07	1.23198e+07
Q9H9T3	elongator complex protein 3 [OS=Homo sapiens]	9	21	0.499	-1	0.181907	133.4	66.6	1.82242e+07	1.07071e+07	8.53567e+06	5.68606e+06
Q0PNE2	Elongator complex protein 6 [OS=Homo sapiens]	1	1
Q14241	Elongin-A [OS=Homo sapiens]	17	61	1.655	0.73	0.574605	75.3	124.7	2.05148e+07	5.65766e+06	2.17899e+07	1.45872e+07
Q15369-1	elongin-C [OS=Homo sapiens]	6	41	0.765	-0.39	0.704703	113.3	86.7	1.00605e+08	3.46459e+07	5.36235e+07	3.80446e+07
Q96FZ2	embryonic stem cell-specific 5-hydroxymethylcytosine-binding protein [OS=Homo sapiens]	5	13	0.347	-1.53	0.138816	148.5	51.5	9.79048e+06	6.64962e+06	3.89947e+06	2.00923e+06
P50402	Emerin [OS=Homo sapiens]	11	43	1.082	0.11	0.916085	96.1	103.9	6.68792e+07	2.08772e+07	4.91044e+07	3.32634e+07
P17813	Endoglin [OS=Homo sapiens]	2	3	5.403	2.43	0.149353	31.2	168.8	174345	69071.3	520434	675378
O94919	endonuclease domain-containing 1 protein [OS=Homo sapiens]	4	8	0.992	-0.01	0.95352	100.4	99.6	1.76516e+06	1.44202e+06	1.69581e+06	1.47663e+06
Q96DZ1	Endoplasmic reticulum lectin 1 [OS=Homo sapiens]	6	16	0.739	-0.44	0.404704	115	85	1.07038e+07	6.85084e+06	7.55518e+06	5.30388e+06
Q9UKM7	endoplasmic reticulum mannosyl-oligosaccharide 1,2-alpha-mannosidase [OS=Homo sapiens]	14	34	1.458	0.54	0.488497	81.4	118.6	1.71635e+07	8.17408e+06	2.10978e+07	1.41425e+07
Q7Z2K6	Endoplasmic reticulum metallopeptidase 1 [OS=Homo sapiens]	4	6	0.792	-0.34	0.750047	111.6	88.4	1.09994e+06	2.98814e+06	972843	2.11962e+06
Q92791	Endoplasmic reticulum protein SC65 [OS=Homo sapiens]	1	1
Q9BS26	Endoplasmic reticulum resident protein 44 [OS=Homo sapiens]	14	58	1.605	0.68	0.439463	76.8	123.2	5.34498e+07	2.36721e+07	67732696	4.81338e+07
Q969X5	Endoplasmic reticulum-Golgi intermediate compartment protein 1 [OS=Homo sapiens]	10	45	1.298	0.38	0.595164	87	113	9.62137e+07	4.80365e+07	1.07177e+08	7.26386e+07
Q96RQ1	Endoplasmic reticulum-Golgi intermediate compartment protein 2 [OS=Homo sapiens]	7	29	0.976	-0.04	0.958026	101.2	98.8	2.72579e+07	1.33149e+07	2.16605e+07	1.59579e+07
P14625	Endoplasmin [OS=Homo sapiens]	48	237	1.265	0.34	0.684603	88.3	111.7	3.2003e+08	1.35877e+08	3.21167e+08	2.16755e+08
Q9UPY3	endoribonuclease Dicer [OS=Homo sapiens]	2	2	0.819	-0.29	0.736311	110	90	1.73558e+06	723593	1.16069e+06	725467
P58557	Endoribonuclease YbeY [OS=Homo sapiens]	2	8	1.81	0.86	0.480364	71.2	128.8	2.43817e+06	778930	2.96424e+06	2.09812e+06
Q9BSA9-1	Endosomal/lysosomal potassium channel TMEM175 [OS=Homo sapiens]	1	1
Q9UNN8	Endothelial protein C receptor [OS=Homo sapiens]	1	2	1.893	0.92	0.229214	69.1	130.9	264692	171134	537664	301793
P42892	Endothelin-converting enzyme 1 [OS=Homo sapiens]	3	4	0.489	-1.03	0.698442	134.3	65.7	207965	816876	51729.9	785203
O95672-1	Endothelin-converting enzyme-like 1 [OS=Homo sapiens]	19	58	0.782	-0.35	0.672369	112.2	87.8	6.79898e+07	2.98455e+07	4.57833e+07	2.71207e+07
Q92556-1	Engulfment and cell motility protein 1 [OS=Homo sapiens]	4	9	1.179	0.24	0.882185	91.8	108.2	601613	3.23073e+06	1073447	2.51636e+06
Q96JJ3	Engulfment and cell motility protein 2 [OS=Homo sapiens]	10	25	0.893	-0.16	0.692146	105.6	94.4	8.4857e+06	6.2811e+06	7.906e+06	5.38184e+06
Q96F86	Enhancer of mRNA-decapping protein 3 [OS=Homo sapiens]	5	12	1.233	0.3	0.82737	89.6	110.4	5571182	1.26763e+06	4.31484e+06	2.4882e+06
Q6P2E9-1	Enhancer of mRNA-decapping protein 4 [OS=Homo sapiens]	16	41	0.76	-0.4	0.316713	113.6	86.4	2.00798e+07	1.47163e+07	1.49622e+07	1.14034e+07
P84090	Enhancer of rudimentary homolog [OS=Homo sapiens]	4	15	0.878	-0.19	0.884346	106.5	93.5	2.08871e+07	5.10698e+06	1.05642e+07	7.78459e+06
P30084	Enoyl-CoA hydratase, mitochondrial [OS=Homo sapiens]	24	130	0.936	-0.09	0.913425	103.3	96.7	5.45343e+08	2.13111e+08	3.82781e+08	2.66184e+08
Q14244	Ensconsin [OS=Homo sapiens]	24	101	1.356	0.44	0.702605	84.9	115.1	1.11515e+08	3.38057e+07	1.06251e+08	6.52483e+07
P29317	Ephrin type-A receptor 2 [OS=Homo sapiens]	16	30	3.44	1.78	0.018961	45	155	5.05061e+06	3.93824e+06	1.72801e+07	1.36214e+07
P54753	ephrin type-B receptor 3 [OS=Homo sapiens]	2	4	1.707	0.77	0.34567	73.9	126.1	313857	597738	551115	992318
P00533-1	epidermal growth factor receptor [OS=Homo sapiens]	46	192	1.017	0.02	0.979795	99.2	100.8	3.64943e+08	1.33441e+08	2.73154e+08	1.84217e+08
P42566-1	epidermal growth factor receptor substrate 15 [OS=Homo sapiens]	53	276	0.666	-0.59	0.385674	120.1	79.9	3.33991e+08	1.844e+08	2.00441e+08	1.3612e+08
P58107	epiplakin [OS=Homo sapiens]	11	34	0.795	-0.33	0.372455	111.4	88.6	8.51002e+06	6.13665e+06	5.23857e+06	6.295e+06
Q9H6T0	Epithelial splicing regulatory protein 2 [OS=Homo sapiens]	3	6	0.914	-0.13	0.884436	104.5	95.5	1.64119e+06	627042	1.08714e+06	791277
P07099	epoxide hydrolase 1 [OS=Homo sapiens]	1	1	1.355	0.44	0.85888	84.9	115.1	1.435e+06	101828	839635	319397
O95208-1	epsin-2 [OS=Homo sapiens]	9	20	1.231	0.3	0.700685	89.7	110.3	5.00198e+06	2.2319e+06	4.85763e+06	3.48083e+06
Q9BZQ6	ER degradation-enhancing alpha-mannosidase-like protein 3 [OS=Homo sapiens]	2	2
P33947-1	ER lumen protein-retaining receptor 2 [OS=Homo sapiens]	2	7	0.806	-0.31	0.718322	110.7	89.3	2.0132e+06	818500	1.21865e+06	879473
Q8N766-1	ER membrane protein complex subunit 1 [OS=Homo sapiens]	15	47	1.101	0.14	0.858164	95.2	104.8	2.66296e+07	1.16264e+07	2.2812e+07	1.64448e+07
Q15006	ER membrane protein complex subunit 2 [OS=Homo sapiens]	3	10	0.727	-0.46	0.745766	115.8	84.2	5.61118e+06	1.37746e+06	3.20603e+06	1.27391e+06
Q9NPA0	ER membrane protein complex subunit 7 [OS=Homo sapiens]	3	4	1.385	0.47	0.309818	83.9	116.1	2.56071e+06	3.64712e+06	4.98323e+06	3.5933e+06
O43402	ER membrane protein complex subunit 8 [OS=Homo sapiens]	1	1
A8K979-1	ERI1 exoribonuclease 2 [OS=Homo sapiens]	1	2
O75477	erlin-1 [OS=Homo sapiens]	16	47	1.322	0.4	0.756115	86.1	113.9	5.88807e+07	1.49782e+07	4.99925e+07	3.0814e+07
O94905-1	Erlin-2 [OS=Homo sapiens]	16	42	0.996	-0.01	0.993828	100.2	99.8	2.77063e+07	1.13615e+07	2.11651e+07	1.47414e+07
P27105	erythrocyte band 7 integral membrane protein [OS=Homo sapiens]	22	166	4.479	2.16	0.131489	36.5	163.5	1.43005e+08	6.45607e+07	4.99844e+08	3.70573e+08
Q3B7T1	Erythroid differentiation-related factor 1 [OS=Homo sapiens]	1	2	1.185	0.24	0.823637	91.5	108.5	166599	547421	400864	319417
P30042-1	ES1 protein homolog, mitochondrial [OS=Homo sapiens]	8	59	0.985	-0.02	0.9792	100.8	99.2	1.09265e+08	4.33041e+07	80708550	5.6839e+07
Q9H501	ESF1 homolog [OS=Homo sapiens]	2	2	1.717	0.78	0.665014	73.6	126.4	727737	113695	688720	354280
Q8NBQ5	Estradiol 17-beta-dehydrogenase 11 [OS=Homo sapiens]	8	24	1.097	0.13	0.83235	95.4	104.6	1.25654e+07	6.36738e+06	1.07918e+07	8.91886e+06
Q9HBU6-1	ethanolamine kinase 1 [OS=Homo sapiens]	2	4	0.351	-1.51	0.13833	148	52	1.32746e+06	773930	256104	495218
Q9C0D9	Ethanolaminephosphotransferase 1 [OS=Homo sapiens]	1	2	1.362	0.45	0.161372	84.7	115.3	911839	1.13124e+06	1.47259e+06	1.29976e+06
Q9NTX5	Ethylmalonyl-CoA decarboxylase [OS=Homo sapiens]	1	3	0.663	-0.59	0.468663	120.3	79.7	3405337	1.76118e+06	2.2482e+06	1.17299e+06
O14681	Etoposide-induced protein 2.4 homolog [OS=Homo sapiens]	1	2	0.972	-0.04	0.956112	101.4	98.6	3.74435e+06	1.62608e+06	2.57705e+06	2.22993e+06
P50548	ETS domain-containing transcription factor ERF [OS=Homo sapiens]	1	1	0.462	-1.11	0.648482	136.8	63.2	368507	319525	555180	45323.9
P32519-1	ETS-related transcription factor Elf-1 [OS=Homo sapiens]	1	1
P60842	Eukaryotic initiation factor 4A-I [OS=Homo sapiens]	31	345	0.694	-0.53	0.479508	118.1	81.9	1.73145e+09	8.56229e+08	9.67623e+08	7.38245e+08
P38919	Eukaryotic initiation factor 4A-III [OS=Homo sapiens]	26	152	1.265	0.34	0.71984	88.3	111.7	2.05813e+08	7.66325e+07	1.92929e+08	1.30901e+08
O43324-1	Eukaryotic translation elongation factor 1 epsilon-1 [OS=Homo sapiens]	6	31	0.87	-0.2	0.800634	106.9	93.1	2.834e+07	1.21761e+07	1.88112e+07	1.38984e+07
O14602	Eukaryotic translation initiation factor 1A, Y-chromosomal [OS=Homo sapiens]	7	29	1.357	0.44	0.716654	84.8	115.2	5.06019e+07	1.43886e+07	4.84942e+07	2.76644e+07
P05198	Eukaryotic translation initiation factor 2 subunit 1 [OS=Homo sapiens]	22	123	0.846	-0.24	0.744008	108.4	91.6	2.375e+08	1.09097e+08	1.57991e+08	1.17292e+08
P20042	Eukaryotic translation initiation factor 2 subunit 2 [OS=Homo sapiens]	20	115	1.103	0.14	0.861285	95.1	104.9	1.95236e+08	8.228e+07	1.67278e+08	1.16859e+08
P41091	eukaryotic translation initiation factor 2 subunit 3 [OS=Homo sapiens]	22	106	1.048	0.07	0.931739	97.7	102.3	2.67496e+08	1.15633e+08	2.19305e+08	1.54767e+08
Q9BY44-1	Eukaryotic translation initiation factor 2A [OS=Homo sapiens]	23	129	0.996	-0.01	0.992863	100.2	99.8	1.57771e+08	7.65753e+07	1.32831e+08	9.01769e+07
Q9NZJ5	Eukaryotic translation initiation factor 2-alpha kinase 3 [OS=Homo sapiens]	4	10	8.414	3.07	0.299849	21.2	178.8	879030	98738.8	2.73513e+06	2.24644e+06
P41214	Eukaryotic translation initiation factor 2d [OS=Homo sapiens]	9	26	0.582	-0.78	0.267229	126.4	73.6	6.35862e+06	3.84972e+06	3.01962e+06	2.74559e+06
Q14152	Eukaryotic translation initiation factor 3 subunit A [OS=Homo sapiens]	107	525	0.8	-0.32	0.761076	111.1	88.9	1.42517e+09	4.68673e+08	8.17289e+08	5.23429e+08
Q99613	Eukaryotic translation initiation factor 3 subunit C [OS=Homo sapiens]	43	267	0.825	-0.28	0.77518	109.6	90.4	6.20764e+08	2.21987e+08	3.72848e+08	2.51489e+08
O15371	Eukaryotic translation initiation factor 3 subunit D [OS=Homo sapiens]	24	163	0.776	-0.37	0.56666	112.6	87.4	2.53068e+08	1.3458e+08	1.62894e+08	1.25939e+08
P60228	Eukaryotic translation initiation factor 3 subunit E [OS=Homo sapiens]	28	161	0.718	-0.48	0.643687	116.4	83.6	2.73736e+08	9.52875e+07	1.40086e+08	9.60961e+07
O00303	Eukaryotic translation initiation factor 3 subunit F [OS=Homo sapiens]	17	103	0.586	-0.77	0.268896	126.1	73.9	2.05966e+08	1.18974e+08	1.0416e+08	8.08447e+07
O75821	Eukaryotic translation initiation factor 3 subunit G [OS=Homo sapiens]	20	101	0.659	-0.6	0.266347	120.5	79.5	1.63438e+08	1.07243e+08	1.02878e+08	7.40333e+07
O15372	Eukaryotic translation initiation factor 3 subunit H [OS=Homo sapiens]	17	80	0.864	-0.21	0.855329	107.3	92.7	1.27635e+08	3.68672e+07	7.4719e+07	4.69955e+07
Q13347	Eukaryotic translation initiation factor 3 subunit I [OS=Homo sapiens]	19	117	0.809	-0.31	0.766245	110.6	89.4	4.08056e+08	1.38369e+08	2.39827e+08	1.54124e+08
Q9UBQ5	Eukaryotic translation initiation factor 3 subunit K [OS=Homo sapiens]	5	21	0.54	-0.89	0.306133	129.8	70.2	4.94665e+07	2.46443e+07	2.13107e+07	1.66965e+07
Q9Y262	eukaryotic translation initiation factor 3 subunit L [OS=Homo sapiens]	31	146	0.676	-0.57	0.570174	119.4	80.6	4.14006e+08	1.54155e+08	2.07648e+08	1.40295e+08
Q7L2H7	Eukaryotic translation initiation factor 3 subunit M [OS=Homo sapiens]	16	89	0.632	-0.66	0.434807	122.6	77.4	9.60847e+07	4.40459e+07	4.83038e+07	3.49545e+07
P78344-1	Eukaryotic translation initiation factor 4 gamma 2 [OS=Homo sapiens]	44	188	0.585	-0.77	0.39714	126.2	73.8	3.26079e+08	1.44725e+08	1.48027e+08	1.09106e+08
P23588	eukaryotic translation initiation factor 4B [OS=Homo sapiens]	13	40	1.557	0.64	0.573446	78.2	121.8	2.12844e+07	6.92419e+06	2.09797e+07	1.70203e+07
O60573	eukaryotic translation initiation factor 4E type 2 [OS=Homo sapiens]	1	2	1.104	0.14	0.93531	95.1	104.9	1.10551e+06	183134	863392	285834
Q15056-1	Eukaryotic translation initiation factor 4H [OS=Homo sapiens]	10	45	0.846	-0.24	0.76848	108.4	91.6	4.88382e+07	2.03244e+07	2.98646e+07	2.37703e+07
P55010	Eukaryotic translation initiation factor 5 [OS=Homo sapiens]	36	330	0.84	-0.25	0.749624	108.7	91.3	1.50987e+09	6.5948e+08	9.86546e+08	7.12089e+08
O60841	Eukaryotic translation initiation factor 5B [OS=Homo sapiens]	43	161	1.306	0.39	0.671843	86.7	113.3	1.61086e+08	6.34873e+07	1.62977e+08	1.07103e+08
P56537-1	eukaryotic translation initiation factor 6 [OS=Homo sapiens]	6	31	0.819	-0.29	0.560934	109.9	90.1	1.68347e+07	1.03341e+07	1.19351e+07	9.78532e+06
Q9BQ95	Evolutionarily conserved signaling intermediate in Toll pathway, mitochondrial [OS=Homo sapiens]	8	28	0.924	-0.11	0.818789	104	96	7.9161e+06	4.63836e+06	6.14207e+06	5.10118e+06
P43003	Excitatory amino acid transporter 1 [OS=Homo sapiens]	8	51	0.922	-0.12	0.291359	104.1	95.9	4.97141e+07	4.60415e+07	4.60089e+07	4.22717e+07
P43005	Excitatory amino acid transporter 3 [OS=Homo sapiens]	2	7	1.36	0.44	0.516099	84.7	115.3	876968	454799	935997	788369
Q9NV70-1	exocyst complex component 1 [OS=Homo sapiens]	4	4	0.945	-0.08	0.908388	102.8	97.2	2.20922e+06	1.0559e+06	1.76155e+06	1.18281e+06
Q96KP1	exocyst complex component 2 [OS=Homo sapiens]	4	9	0.799	-0.32	0.522391	111.2	88.8	4.86494e+06	3.19262e+06	3.8557e+06	2.56864e+06
O60645	exocyst complex component 3 [OS=Homo sapiens]	4	7	1.138	0.19	0.708326	93.6	106.4	2.61816e+06	1.55256e+06	2.36451e+06	2.22439e+06
Q86VI1	Exocyst complex component 3-like protein [OS=Homo sapiens]	1	1	6.33	2.66	0.183449	27.3	172.7	371112	89315.9	1.9518e+06	680504
Q96A65	Exocyst complex component 4 [OS=Homo sapiens]	9	24	1.404	0.49	0.715648	83.2	116.8	1.43789e+07	3.53851e+06	1.30148e+07	7.70096e+06
Q9Y2D4	Exocyst complex component 6B [OS=Homo sapiens]	3	5	0.622	-0.69	0.121467	123.3	76.7	1.131e+06	1492864	724288	901073
Q9UPT5	Exocyst complex component 7 [OS=Homo sapiens]	4	11	0.943	-0.08	0.859827	102.9	97.1	1.48284e+06	987007	926348	1.40591e+06
Q8IYI6	Exocyst complex component 8 [OS=Homo sapiens]	4	4	0.592	-0.76	0.336149	125.7	74.3	1.34397e+06	730809	440752	780192
Q9NVH0	Exonuclease 3'-5' domain-containing protein 2 [OS=Homo sapiens]	2	4	0.814	-0.3	0.286636	110.2	89.8	732970	590132	586238	489376
Q9Y3B2	Exosome complex component csl4 [OS=Homo sapiens]	4	12	1.006	0.01	0.993259	99.7	100.3	13570981	4.35007e+06	9.17042e+06	6.51657e+06
Q9NQT5	exosome complex component RRP40 [OS=Homo sapiens]	6	30	0.812	-0.3	0.660046	110.4	89.6	2.05138e+07	1.025e+07	1.3917e+07	9.95709e+06
Q9NPD3	Exosome complex component Rrp41 [OS=Homo sapiens]	1	1
Q96B26	Exosome complex component RRP43 [OS=Homo sapiens]	1	1	0.136	-2.88	0.0616651	176	24	1.0376e+06	1.10637e+06	180078	118166
Q9NQT4	Exosome complex component RRP46 [OS=Homo sapiens]	3	4	0.737	-0.44	0.391169	115.1	84.9	2.51302e+06	1.64603e+06	1.79983e+06	1.2484e+06
Q9Y2L1-1	exosome complex exonuclease RRP44 [OS=Homo sapiens]	23	106	0.95	-0.07	0.935259	102.6	97.4	8.97483e+07	3.34098e+07	6.09645e+07	4.4399e+07
Q01780	exosome component 10 [OS=Homo sapiens]	24	84	0.974	-0.04	0.943897	101.3	98.7	6.9811e+07	3.93454e+07	5.75453e+07	4.53067e+07
O43909	exostosin-like 3 [OS=Homo sapiens]	1	2	0.713	-0.49	0.572623	116.8	83.2	202671	265220	107442	254118
O14980	Exportin-1 [OS=Homo sapiens]	25	147	0.621	-0.69	0.283972	123.4	76.6	9.08307e+07	5.4772e+07	4.84035e+07	3.96675e+07
P55060-1	Exportin-2 [OS=Homo sapiens]	23	84	0.569	-0.81	0.362479	127.5	72.5	8.42783e+07	3.86329e+07	3.92227e+07	2.68569e+07
Q9C0E2	Exportin-4 [OS=Homo sapiens]	2	2	1.117	0.16	0.924534	94.5	105.5	361865	56902.5	184302	139344
Q9HAV4	exportin-5 [OS=Homo sapiens]	14	36	0.698	-0.52	0.565738	117.8	82.2	2.97937e+07	1.22669e+07	1.6593e+07	1.07269e+07
Q9UIA9	exportin-7 [OS=Homo sapiens]	1	1	1.768	0.82	0.652868	72.3	127.7	932373	142029	536955	770688
O43592	Exportin-T [OS=Homo sapiens]	7	16	0.594	-0.75	0.341781	125.4	74.6	1.07792e+07	5.5414e+06	5.20593e+06	4.05443e+06
Q99504	eyes absent homolog 3 [OS=Homo sapiens]	2	4
P15311	Ezrin [OS=Homo sapiens]	11	23	0.562	-0.83	0.613088	128	72	2.69445e+06	510486	803967	540665
Q9Y5B9	FACT complex subunit SPT16 [OS=Homo sapiens]	33	125	0.886	-0.17	0.837843	106	94	1.29644e+08	5.19662e+07	8.45294e+07	6.26244e+07
Q08945	FACT complex subunit SSRP1 [OS=Homo sapiens]	25	104	0.758	-0.4	0.684877	113.7	86.3	1.46111e+08	5.39909e+07	8.76853e+07	5.17327e+07
P52907	F-actin-capping protein subunit alpha-1 [OS=Homo sapiens]	5	16	0.737	-0.44	0.485768	115.1	84.9	2.0832e+07	1.15079e+07	1.34953e+07	9.64733e+06
P47755	F-actin-capping protein subunit alpha-2 [OS=Homo sapiens]	4	8	0.876	-0.19	0.590143	106.6	93.4	2250198	2.76722e+06	2.59733e+06	1.83762e+06
Q5VZK9	F-actin-uncapping protein LRRC16A [OS=Homo sapiens]	15	45	0.582	-0.78	0.236179	126.4	73.6	1.89192e+07	1.15451e+07	9.62979e+06	7.6867e+06
Q8NFF5	FAD synthase [OS=Homo sapiens]	4	18	0.889	-0.17	0.303235	105.9	94.1	3.58888e+06	3.7749e+06	3.06394e+06	3.49792e+06
Q96CU9	FAD-dependent oxidoreductase domain-containing protein 1 [OS=Homo sapiens]	4	10	1.306	0.38	0.661653	86.7	113.3	4.61178e+06	1.86203e+06	4.43691e+06	3.30011e+06
Q8IWF2	FAD-dependent oxidoreductase domain-containing protein 2 [OS=Homo sapiens]	3	6	0.569	-0.81	0.440343	127.5	72.5	639814	250503	218793	237007
O15360	Fanconi anemia group A protein [OS=Homo sapiens]	4	6	0.486	-1.04	0.195322	134.6	65.4	1.63548e+06	1.49215e+06	966607	596357
O15287	Fanconi anemia group G protein [OS=Homo sapiens]	1	1	1.984	0.99	0.382337	67	133	223501	83948	234966	314281
Q9NVI1-3	Fanconi anemia group I protein [OS=Homo sapiens]	16	40	0.303	-1.72	0.151	153.5	46.5	2.8413e+07	1.40239e+07	6.8915e+06	5.31977e+06
Q92945	Far upstream element-binding protein 2 [OS=Homo sapiens]	5	9	0.677	-0.56	0.558181	119.3	80.7	2.23178e+06	863676	1.10238e+06	800936
Q96I24-1	Far upstream element-binding protein 3 [OS=Homo sapiens]	27	137	0.812	-0.3	0.653921	110.4	89.6	1.69761e+08	8.55669e+07	1.12261e+08	8.53507e+07
Q13158	FAS-associated death domain protein [OS=Homo sapiens]	2	2	1.144	0.19	0.818343	93.3	106.7	284559	115161	179297	239021
Q9UNN5-1	fas-associated factor 1 [OS=Homo sapiens]	11	33	0.458	-1.13	0.240043	137.2	62.8	3.65199e+07	1.9374e+07	1.27284e+07	1.16559e+07
Q96CS3	FAS-associated factor 2 [OS=Homo sapiens]	21	171	0.734	-0.45	0.546557	115.3	84.7	2.43912e+08	1.18714e+08	1.49055e+08	1.04761e+08
Q16658	Fascin [OS=Homo sapiens]	29	172	0.799	-0.32	0.727692	111.2	88.8	6.89819e+08	2.60799e+08	4.09848e+08	2.8016e+08
Q9NYY8	FAST kinase domain-containing protein 2, mitochondrial [OS=Homo sapiens]	11	29	0.752	-0.41	0.170557	114.1	85.9	2.3453e+07	1.91457e+07	1.68068e+07	1.51255e+07
Q14CZ7	FAST kinase domain-containing protein 3, mitochondrial [OS=Homo sapiens]	3	9	1.125	0.17	0.883686	94.1	105.9	241733	78238.6	235570	101582
Q7L8L6	FAST kinase domain-containing protein 5, mitochondrial [OS=Homo sapiens]	11	39	1.322	0.4	0.75982	86.1	113.9	2.07859e+07	5.13255e+06	1.68626e+07	1.10539e+07
O60427	Fatty acid desaturase 1 [OS=Homo sapiens]	9	28	0.577	-0.79	0.279864	126.8	73.2	2.32573e+07	1.53987e+07	1.46666e+07	8.1369e+06
Q9Y5Q0	fatty acid desaturase 3 [OS=Homo sapiens]	2	11
P49327	Fatty acid synthase [OS=Homo sapiens]	149	1253	0.745	-0.42	0.580617	114.6	85.4	6.54134e+09	3.052e+09	3.96821e+09	2.7913e+09
Q8WVX9	Fatty acyl-CoA reductase 1 [OS=Homo sapiens]	8	19	0.715	-0.48	0.416328	116.6	83.4	1.94027e+07	1.13097e+07	1.2271e+07	9.14419e+06
Q0JRZ9-1	F-BAR domain only protein 2 [OS=Homo sapiens]	5	14	0.243	-2.04	0.0218606	160.8	39.2	2.3047e+06	2.86734e+06	727698	538066
Q96EF6	F-box only protein 17 [OS=Homo sapiens]	1	1
O94952-2	F-box only protein 21 [OS=Homo sapiens]	3	3	0.58	-0.79	0.0257158	126.6	73.4	3.62301e+06	3.20599e+06	2.10676e+06	1.85169e+06
Q8NEZ5-1	F-box only protein 22 [OS=Homo sapiens]	3	12	0.793	-0.33	0.621002	111.5	88.5	1.12181e+07	5.87219e+06	8.02113e+06	5.16905e+06
Q9NVF7-1	F-box only protein 28 [OS=Homo sapiens]	1	1	0.894	-0.16	0.542662	105.6	94.4	876850	807062	856466	659984
Q9UK99	F-box only protein 3 [OS=Homo sapiens]	2	2	0.159	-2.66	0.373359	172.6	27.4	852768	530043	30555.5	372475
Q6PIJ6-1	F-box only protein 38 [OS=Homo sapiens]	5	7	0.203	-2.3	0.558991	166.3	33.7	1269396	183669	672369	14265.1
Q9Y3I1	F-box only protein 7 [OS=Homo sapiens]	3	6	0.711	-0.49	0.40371	116.9	83.1	5.84136e+06	3.44532e+06	3.72056e+06	2.73571e+06
Q9NXK8	F-box/LRR-repeat protein 12 [OS=Homo sapiens]	1	1
Q8N531-1	F-box/LRR-repeat protein 6 [OS=Homo sapiens]	1	1
Q9UKB1-1	F-box/WD repeat-containing protein 11 [OS=Homo sapiens]	1	2	0.647	-0.63	0.392481	121.4	78.6	233108	176095	94577.7	181855
O60907	F-box-like/WD repeat-containing protein TBL1X [OS=Homo sapiens]	6	26	0.308	-1.7	0.173766	152.9	47.1	5.26573e+06	2.29254e+06	1.57138e+06	729740
Q9BZK7	F-box-like/WD repeat-containing protein TBL1XR1 [OS=Homo sapiens]	10	48	0.771	-0.38	0.687557	113	87	4.81371e+07	1.84525e+07	2.8645e+07	1.84125e+07
Q9Y5Y0	Feline leukemia virus subgroup C receptor-related protein 1 [OS=Homo sapiens]	4	11	3.038	1.6	0.366405	49.5	150.5	2.95102e+06	697195	4.27643e+06	4.44169e+06
Q9BZ67	FERM domain-containing protein 8 [OS=Homo sapiens]	1	2	0.454	-1.14	0.0888493	137.5	62.5	917751	682681	341302	379187
Q9Y4F1	FERM, RhoGEF and pleckstrin domain-containing protein 1 [OS=Homo sapiens]	26	80	0.845	-0.24	0.6378	108.4	91.6	5.29911e+07	3.25558e+07	4.1941e+07	2.93876e+07
Q9BQL6-1	Fermitin family homolog 1 [OS=Homo sapiens]	3	5
P02794	Ferritin heavy chain [OS=Homo sapiens]	9	20	2.301	1.2	0.472582	60.6	139.4	1.97138e+07	4.12351e+06	2.59843e+07	1.65704e+07
Q9Y613	FH1/FH2 domain-containing protein 1 [OS=Homo sapiens]	4	5	0.59	-0.76	0.347307	125.8	74.2	2.00741e+06	1.00541e+06	726568	967070
P02671-1	Fibrinogen alpha chain [OS=Homo sapiens]	23	59	20.239	4.34	0.0122279	9.4	190.6	3.01563e+06	3.24252e+06	7.0482e+07	5.68304e+07
P02679	Fibrinogen gamma chain [OS=Homo sapiens]	18	46	29.51	4.88	0.0196073	6.6	193.4	2.91131e+06	2.42701e+06	9.74268e+07	6.3158e+07
Q53EP0	Fibronectin type III domain-containing protein 3B [OS=Homo sapiens]	8	18	3.35	1.74	0.336066	46	154	7.04686e+06	1.66839e+06	1.29751e+07	1.01679e+07
Q9Y2H6	Fibronectin type-III domain-containing protein 3a [OS=Homo sapiens]	12	31	1.752	0.81	0.57549	72.7	127.3	2.24438e+07	5.32637e+06	2.41809e+07	1.51782e+07
P23142	Fibulin-1 [OS=Homo sapiens]	1	2
Q6PIW4	Fidgetin-like protein 1 [OS=Homo sapiens]	2	6
Q5D862	Filaggrin-2 [OS=Homo sapiens]	1	1
P21333	Filamin-A [OS=Homo sapiens]	67	206	0.935	-0.1	0.902834	103.4	96.6	1.88284e+08	7.96906e+07	1.35293e+08	9.68643e+07
Q5T1M5	FK506-binding protein 15 [OS=Homo sapiens]	1	1
P39748	Flap endonuclease 1 [OS=Homo sapiens]	22	150	0.764	-0.39	0.600631	113.4	86.6	5.22641e+08	2.48996e+08	3.27524e+08	2.31729e+08
O75955	Flotillin-1 [OS=Homo sapiens]	32	113	2.809	1.49	0.158977	52.5	147.5	6.74439e+07	3.56386e+07	1.54662e+08	1.22606e+08
Q14254	Flotillin-2 [OS=Homo sapiens]	23	73	5.059	2.34	0.063248	33	167	2.82552e+07	1.58215e+07	1.25442e+08	9.12057e+07
Q96CP2	FLYWCH family member 2 [OS=Homo sapiens]	1	1
Q5VW36	focadhesin [OS=Homo sapiens]	1	4	0.513	-0.96	0.0443511	132.2	67.8	1.95728e+06	1813405	1.05081e+06	889093
P41440	Folate transporter 1 [OS=Homo sapiens]	3	7	0.821	-0.29	0.380279	109.9	90.1	2.47066e+06	1.88618e+06	1.75419e+06	1.78882e+06
Q8TF40-1	Folliculin-interacting protein 1 [OS=Homo sapiens]	1	1
O95633	Follistatin-related protein 3 [OS=Homo sapiens]	1	1	4.724	2.24	0.0269949	34.9	165.1	266067	388547	1.81226e+06	1.27318e+06
Q05932-1	Folylpolyglutamate synthase, mitochondrial [OS=Homo sapiens]	1	4	0.666	-0.59	0.39646	120.1	79.9	1.13476e+06	610746	656927	467573
Q12948	forkhead box protein C1 [OS=Homo sapiens]	2	7
Q9NU39	Forkhead box protein D4-like 1 [OS=Homo sapiens]	1	1	1.969	0.98	0.096899	67.4	132.6	261178	192733	373610	522539
Q01167	Forkhead box protein K2 [OS=Homo sapiens]	1	5	1.702	0.77	0.77151	74	126	65249.7	1.06461e+06	766986	262422
Q8IVH2-1	Forkhead box protein P4 [OS=Homo sapiens]	2	2	0.844	-0.25	0.875058	108.5	91.5	981204	179371	433415	289015
P15408-1	Fos-related antigen 2 [OS=Homo sapiens]	2	3	3.893	1.96	0.172591	40.9	159.1	436464	192903	1.85175e+06	689134
Q14192	Four and a half LIM domains protein 2 [OS=Homo sapiens]	4	24	1.468	0.55	0.717141	81	119	7.25471e+07	14665484	6.45288e+07	3.55536e+07
Q13643	four and a half LIM domains protein 3 [OS=Homo sapiens]	3	5	1.189	0.25	0.878984	91.4	108.6	12892413	2.18067e+06	8.25226e+06	4.81515e+06
P51114-1	Fragile X mental retardation syndrome-related protein 1 [OS=Homo sapiens]	24	99	1.256	0.33	0.702813	88.7	111.3	1.1718e+08	4.7801e+07	1.1133e+08	7.93655e+07
P51116	Fragile X mental retardation syndrome-related protein 2 [OS=Homo sapiens]	12	34	1.353	0.44	0.32706	85	115	9.72563e+06	6.78439e+06	1.27207e+07	9.49395e+06
Q13467	Frizzled-5 [OS=Homo sapiens]	1	1
O60353-1	Frizzled-6 [OS=Homo sapiens]	3	3	1.883	0.91	0.60977	69.4	130.6	1.14667e+06	187732	1.1296e+06	676007
Q9NQ88	Fructose-2,6-bisphosphatase TIGAR [OS=Homo sapiens]	3	5	2.447	1.29	0.0905879	58	142	1.97241e+06	1.34683e+06	4.35572e+06	3.65098e+06
Q6P2I3	Fumarylacetoacetate hydrolase domain-containing protein 2B [OS=Homo sapiens]	3	4	1.276	0.35	0.811732	87.9	112.1	6.47181e+06	1.39137e+06	5.64534e+06	2.59654e+06
Q92917	G patch domain and KOW motifs-containing protein [OS=Homo sapiens]	5	16	0.899	-0.15	0.82844	105.3	94.7	8.71893e+06	4.03614e+06	5.38791e+06	5.27978e+06
Q8N954-1	G patch domain-containing protein 11 [OS=Homo sapiens]	6	25	0.781	-0.36	0.700427	112.3	87.7	4.28851e+07	1.64506e+07	2.56016e+07	1.67953e+07
Q9UKJ3-1	G patch domain-containing protein 8 [OS=Homo sapiens]	2	3	0.924	-0.11	0.947492	103.9	96.1	129307	542910	534990	112053
Q13227	G protein pathway suppressor 2 [OS=Homo sapiens]	1	1	0.535	-0.9	0.275037	130.3	69.7	544061	302651	224963	209372
P34947	G protein-coupled receptor kinase 5 [OS=Homo sapiens]	2	3	0.643	-0.64	0.639978	121.7	78.3	494215	125783	227409	112954
O94766	Galactosylgalactosylxylosylprotein 3-beta-glucuronosyltransferase 3 [OS=Homo sapiens]	3	4	1.889	0.92	0.427458	69.2	130.8	3.35494e+06	1.18617e+06	4.33723e+06	3.27295e+06
P09382	Galectin-1 [OS=Homo sapiens]	11	66	1.053	0.07	0.942244	97.4	102.6	3.05123e+08	1.02923e+08	2.40796e+08	1.44536e+08
Q08380	Galectin-3-binding protein [OS=Homo sapiens]	16	54	1.904	0.93	0.290279	68.9	131.1	7.78824e+07	3.81847e+07	1.23056e+08	8.76127e+07
Q16666-1	gamma-interferon-inducible protein 16 [OS=Homo sapiens]	1	1
Q99747	Gamma-soluble NSF attachment protein [OS=Homo sapiens]	1	1
Q96CW5	Gamma-tubulin complex component 3 [OS=Homo sapiens]	5	8	0.579	-0.79	0.141585	126.6	73.4	3.94411e+06	2.7805e+06	2.21212e+06	1.66356e+06
Q9UGJ1	gamma-tubulin complex component 4 [OS=Homo sapiens]	1	1
Q8TB36	ganglioside-induced differentiation-associated protein 1 [OS=Homo sapiens]	3	6	1.329	0.41	0.58986	85.9	114.1	2.66703e+06	1.24447e+06	2.65974e+06	2.20416e+06
Q9NXN4-1	Ganglioside-induced differentiation-associated protein 2 [OS=Homo sapiens]	4	16	0.606	-0.72	0.483015	124.5	75.5	3.60814e+06	1.35986e+06	1.60977e+06	1.11908e+06
P36383	gap junction gamma-1 protein [OS=Homo sapiens]	2	11	0.53	-0.92	0.0226338	130.8	69.2	3.07174e+07	2.66625e+07	1.61851e+07	1.41906e+07
Q2TAA5	GDP-Man:Man(3)GlcNAc(2)-PP-Dol alpha-1,2-mannosyltransferase [OS=Homo sapiens]	2	3	0.689	-0.54	0.272067	118.4	81.6	1.31019e+06	943551	921318	637196
O60547-1	GDP-mannose 4,6 dehydratase [OS=Homo sapiens]	5	7	1.287	0.36	0.507365	87.5	112.5	8.57109e+06	5.1178e+06	9.99482e+06	7.26936e+06
P57678	Gem-associated protein 4 [OS=Homo sapiens]	13	36	0.796	-0.33	0.372025	111.3	88.7	1.51188e+07	1.09946e+07	1.14432e+07	9.20723e+06
Q8TEQ6	gem-associated protein 5 [OS=Homo sapiens]	35	88	0.625	-0.68	0.447401	123.1	76.9	1.18081e+08	5.18044e+07	6.10594e+07	3.91716e+07
Q8WXD5	gem-associated protein 6 [OS=Homo sapiens]	1	1	0.596	-0.75	0.614373	125.3	74.7	1.41166e+06	315169	504081	313889
Q9H840	Gem-associated protein 7 [OS=Homo sapiens]	1	2	0.695	-0.52	0.582519	118	82	671962	266532	387467	223534
Q9NWZ8	Gem-associated protein 8 [OS=Homo sapiens]	1	3	0.709	-0.5	0.775784	117.1	82.9	1807453	314361	927911	307406
Q12789-2	General transcription factor 3C polypeptide 1 [OS=Homo sapiens]	39	114	0.901	-0.15	0.872189	105.2	94.8	7.09588e+07	2.55522e+07	4.33607e+07	3.39212e+07
Q8WUA4-1	General transcription factor 3C polypeptide 2 [OS=Homo sapiens]	6	23	0.81	-0.3	0.526703	110.5	89.5	8.97905e+06	5.65126e+06	6.48406e+06	5.13614e+06
Q9Y5Q9	General transcription factor 3C polypeptide 3 [OS=Homo sapiens]	11	27	1.079	0.11	0.893738	96.2	103.8	2.48194e+07	1.01662e+07	2.00252e+07	1.46829e+07
Q9UKN8	General transcription factor 3C polypeptide 4 [OS=Homo sapiens]	16	45	0.859	-0.22	0.790388	107.6	92.4	3.28581e+07	1.36253e+07	2.13002e+07	1.54923e+07
Q9Y5Q8-1	general transcription factor 3C polypeptide 5 [OS=Homo sapiens]	15	28	0.997	0	0.997069	100.1	99.9	3.22055e+07	1.07687e+07	2.13841e+07	1.61359e+07
P29083	General transcription factor IIE subunit 1 [OS=Homo sapiens]	2	2	0.957	-0.06	0.966028	102.2	97.8	1.13203e+06	226038	612292	383049
P32780	General transcription factor IIH subunit 1 [OS=Homo sapiens]	1	1
Q13888-1	General transcription factor IIH subunit 2 [OS=Homo sapiens]	3	4	1.055	0.08	0.920092	97.3	102.7	2.08791e+06	895209	1.61285e+06	1.29084e+06
Q92759	General transcription factor IIH subunit 4 [OS=Homo sapiens]	2	6	0.783	-0.35	0.102755	112.2	87.8	824910	741664	624885	600058
P78347	General transcription factor II-I [OS=Homo sapiens]	53	228	0.702	-0.51	0.617654	117.5	82.5	4.73524e+08	1.68997e+08	2.46924e+08	1.59841e+08
O60763-1	General vesicular transport factor p115 [OS=Homo sapiens]	31	132	1.279	0.35	0.716237	87.8	112.2	1.80331e+08	6.54282e+07	1.71664e+08	1.12367e+08
Q14687	Genetic suppressor element 1 [OS=Homo sapiens]	3	5	0.896	-0.16	0.872209	105.5	94.5	2.11735e+06	729533	1.28356e+06	967106
Q92696	geranylgeranyl transferase type-2 subunit alpha [OS=Homo sapiens]	2	5	0.969	-0.05	0.871475	101.6	98.4	1.20328e+06	1.63973e+06	1.33108e+06	1.39114e+06
P53611	Geranylgeranyl transferase type-2 subunit beta [OS=Homo sapiens]	1	2	1.159	0.21	0.886789	92.6	107.4	2.69312e+06	524605	1.59588e+06	1189107
O60318	Germinal-center associated nuclear protein [OS=Homo sapiens]	5	7	1.261	0.33	0.874228	88.5	111.5	2.42023e+06	248514	657772	1.45317e+06
Q8N2G8-1	GH3 domain-containing protein [OS=Homo sapiens]	2	3	2.883	1.53	0.124905	51.5	148.5	252039	234685	876521	560851
Q96T53	Ghrelin O-acyltransferase [OS=Homo sapiens]	1	1	0.705	-0.51	0.84772	117.3	82.7	71661.2	1.04103e+06	85001.6	435671
P60983	glia maturation factor beta [OS=Homo sapiens]	1	3	1.601	0.68	0.664367	76.9	123.1	205631	1.03593e+06	738533	739400
Q9UKD1	Glucocorticoid modulatory element-binding protein 2 [OS=Homo sapiens]	1	1	0.967	-0.05	0.948782	101.7	98.3	233484	199391	137316	316837
Q96EK6	glucosamine 6-phosphate N-acetyltransferase [OS=Homo sapiens]	4	8	0.488	-1.04	0.225229	134.4	65.6	1.15324e+07	6.49014e+06	4.54444e+06	3.91526e+06
P46926	glucosamine-6-phosphate isomerase 1 [OS=Homo sapiens]	1	2	3.372	1.75	0.656634	45.7	154.3	23889.9	1.3961e+06	909037	417148
Q6PCE3	glucose 1,6-bisphosphate synthase [OS=Homo sapiens]	3	4	1.789	0.84	0.27828	71.7	128.3	695360	535846	1.48228e+06	804210
P06744	glucose-6-phosphate isomerase [OS=Homo sapiens]	8	30	0.821	-0.28	0.728903	109.8	90.2	1.80316e+07	7.66607e+06	1.14614e+07	8.13855e+06
Q9NWU2	Glucose-induced degradation protein 8 homolog [OS=Homo sapiens]	5	7	0.66	-0.6	0.41678	120.5	79.5	1.63504e+06	863082	779462	787694
Q4G148-1	Glucoside xylosyltransferase 1 [OS=Homo sapiens]	1	4	0.897	-0.16	0.465363	105.4	94.6	506524	415792	437983	387034
P04062	glucosylceramidase [OS=Homo sapiens]	4	4	1.06	0.08	0.674611	97.1	102.9	1.57195e+06	1.27555e+06	1.49347e+06	1.50946e+06
P00367	Glutamate dehydrogenase 1, mitochondrial [OS=Homo sapiens]	4	7	0.437	-1.19	0.348391	139.2	60.8	6167249	2.0547e+06	1.13449e+06	2.13283e+06
O43424	Glutamate receptor ionotropic, delta-2 [OS=Homo sapiens]	1	3	0.651	-0.62	0.321565	121.1	78.9	657033	415282	430263	268850
P48507	Glutamate--cysteine ligase regulatory subunit [OS=Homo sapiens]	7	24	1.396	0.48	0.679562	83.5	116.5	2.28518e+07	6.93682e+06	23085217	1.33751e+07
Q9BQ67	Glutamate-rich WD repeat-containing protein 1 [OS=Homo sapiens]	8	44	0.847	-0.24	0.817442	108.3	91.7	4.03688e+07	1.49241e+07	3.05125e+07	1.41573e+07
O94925-1	Glutaminase kidney isoform, mitochondrial [OS=Homo sapiens]	20	82	0.981	-0.03	0.971889	100.9	99.1	2.28063e+06	990778	1.76081e+06	1.23545e+06
Q2KHR3-1	Glutamine and serine-rich protein 1 [OS=Homo sapiens]	4	10	0.685	-0.55	0.749988	118.7	81.3	2.70936e+06	436441	835022	664486
P15104	Glutamine synthetase [OS=Homo sapiens]	4	5	0.274	-1.87	0.229787	157	43	4.48558e+06	1.6424e+06	797516	691899
Q06210-1	glutamine--fructose-6-phosphate aminotransferase [isomerizing] 1 [OS=Homo sapiens]	25	86	0.754	-0.41	0.634872	114.1	85.9	1.13598e+08	4.71748e+07	6.20918e+07	4.90059e+07
Q2TAL8	Glutamine-rich protein 1 [OS=Homo sapiens]	11	49	0.735	-0.44	0.549668	115.2	84.8	2.9314e+07	1.41478e+07	1.69697e+07	1.32162e+07
P47897	glutamine--tRNA ligase [OS=Homo sapiens]	42	184	1.063	0.09	0.912298	96.9	103.1	1.80269e+08	7.72071e+07	1.55108e+08	1.01471e+08
Q9NXS2	Glutaminyl-peptide cyclotransferase-like protein [OS=Homo sapiens]	8	32	1.177	0.23	0.823609	91.9	108.1	2.03463e+07	6.7546e+06	1.80098e+07	1.05625e+07
Q9H0R6-1	Glutamyl-tRNA(Gln) amidotransferase subunit A, mitochondrial [OS=Homo sapiens]	1	1	0.542	-0.88	0.133511	129.7	70.3	1.81771e+06	1.24186e+06	715121	928431
O75879	Glutamyl-tRNA(Gln) amidotransferase subunit B, mitochondrial [OS=Homo sapiens]	5	19	0.322	-1.63	0.0179705	151.2	48.8	2.11408e+06	1.73868e+06	656714	582096
O76003	glutaredoxin-3 [OS=Homo sapiens]	12	33	0.636	-0.65	0.298151	122.3	77.7	3.05822e+07	1.86094e+07	1.85903e+07	1.23651e+07
Q86SX6	Glutaredoxin-related protein 5, mitochondrial [OS=Homo sapiens]	1	2	0.721	-0.47	0.339461	116.2	83.8	1.76472e+06	1.19987e+06	1.05388e+06	1.04537e+06
Q8NEC7-1	Glutathione S-transferase C-terminal domain-containing protein [OS=Homo sapiens]	1	1
Q9Y2Q3-1	Glutathione S-transferase kappa 1 [OS=Homo sapiens]	8	40	1.029	0.04	0.895749	98.6	101.4	4.35429e+07	4.73379e+07	5.53728e+07	3.9395e+07
P21266	glutathione S-transferase Mu 3 [OS=Homo sapiens]	10	43	0.71	-0.49	0.474291	116.9	83.1	9.78309e+07	5.10701e+07	57604641	4.37802e+07
P46439	Glutathione S-transferase Mu 5 [OS=Homo sapiens]	2	5	3.848	1.94	0.489256	41.3	158.7	19628.5	267656	313645	247984
P78417	Glutathione S-transferase omega-1 [OS=Homo sapiens]	7	29	0.868	-0.2	0.813686	107.1	92.9	4.63709e+07	1.87735e+07	3.19836e+07	2.05168e+07
P30711	Glutathione S-transferase theta-1 [OS=Homo sapiens]	3	4	0.6	-0.74	0.296662	125	75	4.49824e+06	2.53527e+06	2.29573e+06	1.78663e+06
P04406-1	glyceraldehyde-3-phosphate dehydrogenase [OS=Homo sapiens]	31	525	0.839	-0.25	0.720012	108.8	91.2	1.7778e+09	8.51981e+08	1.20612e+09	8.83529e+08
Q53EU6	Glycerol-3-phosphate acyltransferase 3 [OS=Homo sapiens]	2	2	1.319	0.4	0.773229	86.2	113.8	324027	74469.5	158084	265562
Q86UL3	glycerol-3-phosphate acyltransferase 4 [OS=Homo sapiens]	4	10	0.7	-0.52	0.555922	117.7	82.3	3083010	1.31854e+06	1.77814e+06	1.11906e+06
Q8N335	Glycerol-3-phosphate dehydrogenase 1-like protein [OS=Homo sapiens]	1	8	0.475	-1.07	0.334457	135.6	64.4	546455	213233	118404	221808
P43304	Glycerol-3-phosphate dehydrogenase, mitochondrial [OS=Homo sapiens]	8	13	1.247	0.32	0.850609	89	111	9.81357e+06	4.02264e+06	1.90188e+07	3.22972e+06
A6NDG6	glycerol-3-phosphate phosphatase [OS=Homo sapiens]	10	46	0.759	-0.4	0.598858	113.7	86.3	8.9256e+07	4.16462e+07	5.12532e+07	4.17373e+07
P23434	Glycine cleavage system H protein, mitochondrial [OS=Homo sapiens]	1	3	1.071	0.1	0.968398	96.6	103.4	919255	96339.6	901760	112662
P41250	Glycine--tRNA ligase [OS=Homo sapiens]	9	21	0.764	-0.39	0.579055	113.4	86.6	1.44671e+07	7.27209e+06	9.34303e+06	6.57971e+06
P13807	glycogen [starch] synthase, muscle [OS=Homo sapiens]	19	44	0.873	-0.2	0.835965	106.8	93.2	7.0909e+07	2.56579e+07	4.34293e+07	3.19591e+07
P35573-1	glycogen debranching enzyme [OS=Homo sapiens]	28	84	0.756	-0.4	0.464638	113.9	86.1	4.21654e+07	2.79085e+07	3.27371e+07	2.05278e+07
P11216	Glycogen phosphorylase, brain form [OS=Homo sapiens]	6	16	1.332	0.41	0.65365	85.8	114.2	5.40952e+06	2.09527e+06	4.78896e+06	4.19804e+06
P06737-1	Glycogen phosphorylase, liver form [OS=Homo sapiens]	6	14	1.33	0.41	0.513644	85.8	114.2	1.97033e+06	1.07675e+06	2.26333e+06	1.65927e+06
Q9NU53	Glycoprotein integral membrane protein 1 [OS=Homo sapiens]	1	1	8.237	3.04	0.0447068	21.7	178.3	254059	172283	1.81549e+06	1635947
O75063	Glycosaminoglycan xylosylkinase [OS=Homo sapiens]	1	1	0.692	-0.53	0.730771	118.2	81.8	1.28085e+06	439321	1.09508e+06	246064
O43292-1	Glycosylphosphatidylinositol anchor attachment 1 protein [OS=Homo sapiens]	3	6	1.579	0.66	0.566046	77.6	122.4	4.90896e+06	1.5779e+06	5.55999e+06	3.47178e+06
Q68CQ7-1	Glycosyltransferase 8 domain-containing protein 1 [OS=Homo sapiens]	4	6	4.663	2.22	0.0987452	35.3	164.7	392426	717245	2.72005e+06	2250199
Q9UBQ7	Glyoxylate reductase/hydroxypyruvate reductase [OS=Homo sapiens]	8	29	0.769	-0.38	0.387755	113.1	86.9	3.35283e+07	2.27019e+07	23651865	1.9036e+07
P49915	GMP synthase [glutamine-hydrolyzing] [OS=Homo sapiens]	38	221	0.74	-0.43	0.51158	114.9	85.1	4.29288e+08	2.27678e+08	2.70816e+08	1.9772e+08
Q96ET8-1	Golgi apparatus membrane protein TVP23 homolog C [OS=Homo sapiens]	1	11	1.072	0.1	0.946135	96.5	103.5	1.0249e+06	292444	1.13838e+06	302619
O00461	Golgi integral membrane protein 4 [OS=Homo sapiens]	22	74	1.385	0.47	0.654679	83.8	116.2	6.92963e+07	2.34784e+07	6.57228e+07	4.75049e+07
P0CG08	Golgi pH regulator B [OS=Homo sapiens]	2	4	1.147	0.2	0.745293	93.2	106.8	3.71346e+06	2.15021e+06	4138415	2.53677e+06
Q9H4A6	Golgi phosphoprotein 3 [OS=Homo sapiens]	9	26	0.766	-0.39	0.492089	113.3	86.7	2.49023e+07	1.46076e+07	1.59529e+07	1.3362e+07
Q9BQQ3-1	Golgi reassembly-stacking protein 1 [OS=Homo sapiens]	2	4	0.629	-0.67	0.877946	122.7	77.3	37839.7	821968	13150	937255
Q9H8Y8-1	Golgi reassembly-stacking protein 2 [OS=Homo sapiens]	3	7	1.586	0.66	0.642506	77.4	122.6	853460	196471	756841	556947
Q9H3P7	Golgi resident protein GCP60 [OS=Homo sapiens]	15	83	1.112	0.15	0.842693	94.7	105.3	6.38334e+07	2.83387e+07	5.73205e+07	3.90189e+07
O95249-1	Golgi SNAP receptor complex member 1 [OS=Homo sapiens]	6	10	1.635	0.71	0.586532	75.9	124.1	1.41517e+06	453467	2.17981e+06	786791
Q7L5D6	Golgi to ER traffic protein 4 homolog [OS=Homo sapiens]	7	15	0.433	-1.21	0.269887	139.6	60.4	1.53553e+07	6.74354e+06	5.00744e+06	3.87161e+06
Q08379	Golgin subfamily A member 2 [OS=Homo sapiens]	14	23	1.006	0.01	0.988391	99.7	100.3	1.39221e+07	7.11459e+06	1.18967e+07	8.43366e+06
Q7Z5G4-1	Golgin subfamily A member 7 [OS=Homo sapiens]	3	9	0.924	-0.11	0.751775	103.9	96.1	6.94682e+06	4.74267e+06	5.62597e+06	5.00063e+06
Q92538	Golgi-specific brefeldin A-resistance guanine nucleotide exchange factor 1 [OS=Homo sapiens]	11	19	0.982	-0.03	0.985673	100.9	99.1	1.05361e+07	2.27147e+06	6.47148e+06	3.56955e+06
Q5H8A4-1	GPI ethanolamine phosphate transferase 2 [OS=Homo sapiens]	2	2
Q8TEQ8-1	GPI ethanolamine phosphate transferase 3 [OS=Homo sapiens]	3	5	0.566	-0.82	0.139666	127.7	72.3	2.59159e+06	1.98457e+06	1.54048e+06	1.06866e+06
Q96S52	GPI transamidase component PIG-S [OS=Homo sapiens]	5	17	0.813	-0.3	0.580078	110.3	89.7	8.8812e+06	5.26445e+06	6.49435e+06	4.75974e+06
Q969N2	GPI transamidase component PIG-T [OS=Homo sapiens]	9	17	1.166	0.22	0.78292	92.3	107.7	9.65707e+06	4.23934e+06	9.41267e+06	5.91497e+06
Q92643	GPI-anchor transamidase [OS=Homo sapiens]	10	19	1.101	0.14	0.826061	95.2	104.8	1.14203e+07	5.85085e+06	10461679	7.74687e+06
Q96CP6-1	GRAM domain-containing protein 1A [OS=Homo sapiens]	2	2	0.881	-0.18	0.177922	106.3	93.7	632043	681590	575124	581698
Q6Y7W6-1	GRB10-interacting GYF protein 2 [OS=Homo sapiens]	13	36	1.069	0.1	0.875809	96.7	103.3	8.93471e+06	4.63463e+06	7.98071e+06	5.93284e+06
Q12849	G-rich sequence factor 1 [OS=Homo sapiens]	19	95	0.796	-0.33	0.685392	111.4	88.6	9.91837e+07	4.27535e+07	6.10561e+07	4.39751e+07
Q8IWJ2	GRIP and coiled-coil domain-containing protein 2 [OS=Homo sapiens]	2	5
Q8TAE8	Growth arrest and DNA damage-inducible proteins-interacting protein 1 [OS=Homo sapiens]	5	17	0.925	-0.11	0.893991	103.9	96.1	12935224	5.3531e+06	9.71023e+06	6.10136e+06
P62993	Growth factor receptor-bound protein 2 [OS=Homo sapiens]	2	16	0.567	-0.82	0.186998	127.7	72.3	445276	387651	287624	192782
Q9H3K2	Growth hormone-inducible transmembrane protein [OS=Homo sapiens]	2	3	2.005	1	0.538913	66.6	133.4	4.35918e+06	887272	4.88542e+06	3.18199e+06
Q99988	Growth/differentiation factor 15 [OS=Homo sapiens]	7	14	7.635	2.93	0.0103006	23.2	176.8	1.24738e+06	1.46899e+06	1.17551e+07	9.08577e+06
O75616-1	GTPase Era, mitochondrial [OS=Homo sapiens]	6	12	1.49	0.58	0.604745	80.3	119.7	1.64257e+07	5.51033e+06	1.93623e+07	1.03832e+07
P01111	GTPase NRas [OS=Homo sapiens]	4	13	1.156	0.21	0.769096	92.8	107.2	8.13512e+06	3.90696e+06	7.9165e+06	5.36556e+06
P62826	GTP-binding nuclear protein RAN [OS=Homo sapiens]	9	24	0.844	-0.24	0.865047	108.5	91.5	5.36996e+07	1.15218e+07	2.85916e+07	1.54154e+07
O00178	GTP-binding protein 1 [OS=Homo sapiens]	6	11	2.335	1.22	0.535614	60	140	1.0763e+06	161023	1.04604e+06	903027
A4D1E9-1	GTP-binding protein 10 [OS=Homo sapiens]	1	1	7.962	2.99	0.500891	22.3	177.7	14213.2	916106	1.02961e+06	801776
Q8N3Z3-1	GTP-binding protein 8 [OS=Homo sapiens]	2	2	1.92	0.94	0.00347634	68.5	131.5	296632	310932	599544	567185
Q15382	GTP-binding protein rheb [OS=Homo sapiens]	4	7	1.535	0.62	0.688233	78.9	121.1	6.69087e+06	1.36581e+06	6.51499e+06	3.30671e+06
Q9NR31	GTP-binding protein SAR1a [OS=Homo sapiens]	3	12	1.298	0.38	0.590031	87	113	4.652e+06	2.33426e+06	5.12229e+06	3.57351e+06
P52735	Guanine nucleotide exchange factor VAV2 [OS=Homo sapiens]	2	5	1.467	0.55	0.425847	81.1	118.9	427936	784304	840632	858777
P63096-1	Guanine nucleotide-binding protein G(i) subunit alpha-1 [OS=Homo sapiens]	15	79	0.813	-0.3	0.484702	110.3	89.7	2.59719e+07	1.73196e+07	1.88262e+07	1.57995e+07
P04899-1	guanine nucleotide-binding protein G(i) subunit alpha-2 [OS=Homo sapiens]	15	62	0.606	-0.72	0.183162	124.5	75.5	1.52442e+07	1.03667e+07	8.56025e+06	6.78281e+06
Q9UBI6	guanine nucleotide-binding protein g(i)/g(s)/g(o) subunit gamma-12 [OS=Homo sapiens]	5	19	1.16	0.21	0.841076	92.6	107.4	3.44517e+07	1.09739e+07	2.79493e+07	1.82076e+07
P62873	Guanine nucleotide-binding protein G(I)/G(S)/G(T) subunit beta-1 [OS=Homo sapiens]	9	36	1.361	0.44	0.398383	84.7	115.3	1.71979e+06	1.07225e+06	2083587	1.63906e+06
P62879	Guanine nucleotide-binding protein G(I)/G(S)/G(T) subunit beta-2 [OS=Homo sapiens]	11	42	1.19	0.25	0.855072	91.3	108.7	1.85918e+08	4.27593e+07	140710799	7.99789e+07
P08754	Guanine nucleotide-binding protein G(k) subunit alpha [OS=Homo sapiens]	19	125	1.08	0.11	0.864505	96.2	103.8	2.86927e+08	1.43357e+08	2.50609e+08	1.91315e+08
P50148	Guanine nucleotide-binding protein G(Q) subunit alpha [OS=Homo sapiens]	6	19	0.563	-0.83	0.135862	127.9	72.1	4.15885e+06	2.89691e+06	2.21779e+06	1.72468e+06
Q5JWF2-1	Guanine nucleotide-binding protein G(S) subunit alpha isoforms XLas [OS=Homo sapiens]	17	79	0.793	-0.33	0.650589	111.5	88.5	8.78623e+07	4.20105e+07	5.90841e+07	3.92824e+07
P29992	guanine nucleotide-binding protein subunit alpha-11 [OS=Homo sapiens]	8	26	0.719	-0.48	0.619087	116.3	83.7	1.46702e+07	5.60073e+06	8.1026e+06	5.24318e+06
Q14344	Guanine nucleotide-binding protein subunit alpha-13 [OS=Homo sapiens]	4	12	0.377	-1.41	0.0604646	145.2	54.8	1.48202e+06	2.03889e+06	606239	709138
Q9HAV0	Guanine nucleotide-binding protein subunit beta-4 [OS=Homo sapiens]	7	21	1.081	0.11	0.90396	96.1	103.9	1.90235e+06	682822	1.24322e+06	1.22094e+06
P36915-1	Guanine nucleotide-binding protein-like 1 [OS=Homo sapiens]	3	6	0.659	-0.6	0.446055	120.6	79.4	1.52657e+06	1.50706e+06	1.42084e+06	702325
Q9BVP2	Guanine nucleotide-binding protein-like 3 [OS=Homo sapiens]	19	77	1.009	0.01	0.986388	99.6	100.4	8.04677e+07	3.58518e+07	6.33592e+07	4.63464e+07
Q9NVN8	Guanine nucleotide-binding protein-like 3-like protein [OS=Homo sapiens]	1	2	2.374	1.25	0.525776	59.3	140.7	179019	1.17998e+06	1.25393e+06	949767
P51798-1	H(+)/Cl(-) exchange transporter 7 [OS=Homo sapiens]	4	6	1.721	0.78	0.559925	73.5	126.5	2953546	822599	4.05025e+06	1.77728e+06
Q96HR8	H/ACA ribonucleoprotein complex non-core subunit NAF1 [OS=Homo sapiens]	1	2	0.732	-0.45	0.548526	115.5	84.5	454970	221769	288620	187242
Q9NY12-1	H/ACA ribonucleoprotein complex subunit 1 [OS=Homo sapiens]	5	9	1.167	0.22	0.785349	92.3	107.7	7.60347e+06	3.40219e+06	7.81754e+06	4.50303e+06
Q9NX24	H/ACA ribonucleoprotein complex subunit 2 [OS=Homo sapiens]	3	11	0.855	-0.23	0.63995	107.8	92.2	6.93171e+06	4.56047e+06	5.84285e+06	3.95939e+06
O60832-1	H/ACA ribonucleoprotein complex subunit 4 [OS=Homo sapiens]	12	35	0.983	-0.02	0.981069	100.9	99.1	3.13169e+07	1.03941e+07	2.3795e+07	1.3214e+07
Q9BXW7	Haloacid dehalogenase-like hydrolase domain-containing 5 [OS=Homo sapiens]	12	76	0.74	-0.43	0.614888	114.9	85.1	1.09599e+08	4.77899e+07	7.04495e+07	4.07406e+07
Q96CS2-1	HAUS augmin-like complex subunit 1 [OS=Homo sapiens]	1	2
Q9H6D7	HAUS augmin-like complex subunit 4 [OS=Homo sapiens]	1	1
Q7Z4H7	HAUS augmin-like complex subunit 6 [OS=Homo sapiens]	1	1
Q9BT25	HAUS augmin-like complex subunit 8 [OS=Homo sapiens]	2	4	0.407	-1.3	0.28344	142.1	57.9	301794	259580	73345.1	177221
Q9Y450-1	HBS1-like protein [OS=Homo sapiens]	11	26	0.77	-0.38	0.483245	113	87	1.38548e+07	9.28979e+06	1.0996e+07	6.94674e+06
O00165	HCLS1-associated protein X-1 [OS=Homo sapiens]	8	30	0.995	-0.01	0.989633	100.3	99.7	1.01882e+07	5.37374e+06	8.36533e+06	6.47506e+06
Q9H583	HEAT repeat-containing protein 1 [OS=Homo sapiens]	8	15	0.623	-0.68	0.363762	123.2	76.8	6.57187e+06	3.45112e+06	3.71841e+06	2.36577e+06
Q7Z4Q2	HEAT repeat-containing protein 3 [OS=Homo sapiens]	6	18	1.051	0.07	0.831651	97.5	102.5	9.00096e+06	7.02745e+06	9.82532e+06	7.10931e+06
Q86XA9	HEAT repeat-containing protein 5A [OS=Homo sapiens]	3	10	1.202	0.27	0.404783	90.8	109.2	981495	744282	1.05337e+06	1.00271e+06
Q9P2D3-1	HEAT repeat-containing protein 5B [OS=Homo sapiens]	7	14	1.02	0.03	0.979549	99	101	304438	90070.3	200993	141937
Q0VDF9	Heat shock 70 kDa protein 14 [OS=Homo sapiens]	6	13	0.676	-0.57	0.43511	119.4	80.6	1.26599e+07	6.51906e+06	6.91652e+06	5445579
P0DMV8	heat shock 70 kDa protein 1A [OS=Homo sapiens]	53	413	0.713	-0.49	0.567431	116.8	83.2	2.33371e+09	1.00359e+09	1.30527e+09	9.12247e+08
P34932	Heat shock 70 kDa protein 4 [OS=Homo sapiens]	31	74	0.566	-0.82	0.40288	127.7	72.3	8.8094e+07	3.6454e+07	3.88372e+07	2.64829e+07
O95757	Heat shock 70 kDa protein 4L [OS=Homo sapiens]	8	14	0.368	-1.44	0.0738979	146.2	53.8	4.57589e+06	4.40591e+06	1.45534e+06	1.87134e+06
P11142-1	Heat shock cognate 71 kDa protein [OS=Homo sapiens]	51	614	0.698	-0.52	0.518937	117.8	82.2	5.76739e+09	2.65109e+09	3.24778e+09	2.29244e+09
Q92598	Heat shock protein 105 kDa [OS=Homo sapiens]	17	33	0.557	-0.84	0.267066	128.5	71.5	1.91901e+07	1.13673e+07	8.11933e+06	8.33153e+06
Q12931	heat shock protein 75 kDa, mitochondrial [OS=Homo sapiens]	19	57	0.932	-0.1	0.886789	103.5	96.5	3.76921e+07	1.75829e+07	2.81714e+07	2.04332e+07
P04792	Heat shock protein beta-1 [OS=Homo sapiens]	18	135	0.562	-0.83	0.284909	128.1	71.9	5.99982e+08	3.21577e+08	2.83515e+08	2.14618e+08
P08238	Heat shock protein HSP 90-beta [OS=Homo sapiens]	73	662	0.6	-0.74	0.38767	125	75	6.37304e+09	2.9841e+09	3.09769e+09	2.20829e+09
P54652	Heat shock-related 70 kDa protein 2 [OS=Homo sapiens]	26	177	1.557	0.64	0.572706	78.2	121.8	3.21417e+07	1.04423e+07	3.26766e+07	2.49136e+07
Q9Y4B4	Helicase ARIP4 [OS=Homo sapiens]	1	4
Q15477	Helicase SKI2W [OS=Homo sapiens]	15	36	0.751	-0.41	0.419815	114.2	85.8	1.72454e+07	1.09242e+07	1.09052e+07	9.73386e+06
Q6ZRS2	Helicase SRCAP [OS=Homo sapiens]	8	14	1.552	0.63	0.381932	78.4	121.6	3.24155e+06	1.82262e+06	4944707	2.87869e+06
Q9BYK8-1	Helicase with zinc finger domain 2 [OS=Homo sapiens]	4	6	4.473	2.16	0.137898	36.5	163.5	394177	200388	1.21218e+06	1.30373e+06
Q14527	Helicase-like transcription factor [OS=Homo sapiens]	25	62	0.657	-0.61	0.477719	120.7	79.3	3.69616e+07	1.66802e+07	2.06466e+07	1.28842e+07
P09601	heme oxygenase 1 [OS=Homo sapiens]	13	32	5.27	2.4	0.267993	31.9	168.1	1.09274e+07	2.18686e+06	3.2623e+07	2.03415e+07
Q7LGA3-1	Heparan sulfate 2-O-sulfotransferase 1 [OS=Homo sapiens]	5	8	1.397	0.48	0.248581	83.4	116.6	5.25911e+06	3.79583e+06	6.97875e+06	5.58302e+06
Q9Y251	Heparanase [OS=Homo sapiens]	4	7	2.326	1.22	0.332501	60.1	139.9	1.11575e+06	391101	1.86935e+06	1.26348e+06
P08581-1	Hepatocyte growth factor receptor [OS=Homo sapiens]	24	96	0.584	-0.78	0.359026	126.3	73.7	6.19281e+07	2.98413e+07	2.91169e+07	2.16387e+07
O14964	Hepatocyte growth factor-regulated tyrosine kinase substrate [OS=Homo sapiens]	27	107	0.8	-0.32	0.783844	111.1	88.9	2.40759e+08	6.93885e+07	1.32359e+08	8.06808e+07
Q7Z4V5	Hepatoma-derived growth factor-related protein 2 [OS=Homo sapiens]	7	11	1.612	0.69	0.561513	76.6	123.4	5.82562e+06	1.80341e+06	6.16672e+06	4.42965e+06
Q969F9-1	Hermansky-pudlak syndrome 3 protein [OS=Homo sapiens]	4	7	0.164	-2.61	0.331274	171.9	28.1	839618	706589	357881	44473.2
Q9UPZ3	Hermansky-Pudlak syndrome 5 protein [OS=Homo sapiens]	3	4	0.565	-0.82	0.156816	127.8	72.2	1.5505e+06	1.16366e+06	760669	757778
Q86YV9	Hermansky-Pudlak syndrome 6 protein [OS=Homo sapiens]	5	11	0.328	-1.61	0.507006	150.6	49.4	1.36936e+06	450275	822635	80739.7
Q5SSJ5-1	Heterochromatin protein 1-binding protein 3 [OS=Homo sapiens]	29	104	0.752	-0.41	0.637682	114.2	85.8	1.61224e+08	6.59183e+07	8.71736e+07	6.89076e+07
Q13151	Heterogeneous nuclear ribonucleoprotein A0 [OS=Homo sapiens]	20	115	1.08	0.11	0.86175	96.2	103.8	204817801	1.04608e+08	1.84173e+08	1.35595e+08
P09651-1	Heterogeneous nuclear ribonucleoprotein A1 [OS=Homo sapiens]	32	413	1.072	0.1	0.907253	96.5	103.5	1.57316e+09	6.2232e+08	1.25689e+09	8.94903e+08
P51991-1	Heterogeneous nuclear ribonucleoprotein A3 [OS=Homo sapiens]	27	136	0.936	-0.1	0.887686	103.3	96.7	2.1441e+08	1.0468e+08	1.66227e+08	1.18232e+08
Q14103	heterogeneous nuclear ribonucleoprotein D0 [OS=Homo sapiens]	23	180	0.98	-0.03	0.975704	101	99	5.86726e+08	2.10544e+08	4.06094e+08	2.92345e+08
P52597	Heterogeneous nuclear ribonucleoprotein F [OS=Homo sapiens]	22	209	0.914	-0.13	0.869618	104.5	95.5	4.9759e+08	2.14592e+08	3.60942e+08	2.46989e+08
P31943	Heterogeneous nuclear ribonucleoprotein H [OS=Homo sapiens]	28	230	0.87	-0.2	0.806271	107	93	1.03761e+09	4.27457e+08	6.1615e+08	5.44657e+08
P55795	heterogeneous nuclear ribonucleoprotein H2 [OS=Homo sapiens]	20	127	1.055	0.08	0.900361	97.3	102.7	3.36563e+07	1.74304e+07	2.89907e+07	2.25026e+07
P31942	Heterogeneous nuclear ribonucleoprotein H3 [OS=Homo sapiens]	7	22	1.342	0.42	0.735609	85.4	114.6	1.53384e+07	4.05426e+06	1.26969e+07	8.82604e+06
P14866	Heterogeneous nuclear ribonucleoprotein L [OS=Homo sapiens]	35	502	0.955	-0.07	0.927625	102.3	97.7	1.30215e+09	5.9436e+08	1.01035e+09	6.97918e+08
Q8WVV9	Heterogeneous nuclear ribonucleoprotein L-like [OS=Homo sapiens]	14	54	0.787	-0.35	0.530324	111.9	88.1	3.30668e+07	1.93545e+07	2.22353e+07	1.78274e+07
P52272	Heterogeneous nuclear ribonucleoprotein M [OS=Homo sapiens]	52	476	1.253	0.33	0.737239	88.8	111.2	9.98136e+08	3.62452e+08	9.27022e+08	6.12415e+08
O60506	Heterogeneous nuclear ribonucleoprotein Q [OS=Homo sapiens]	41	293	1.003	0	0.995525	99.9	100.1	5.87809e+08	2.91903e+08	4.85091e+08	3.55519e+08
O43390-1	heterogeneous nuclear ribonucleoprotein r [OS=Homo sapiens]	36	214	0.85	-0.23	0.653241	108.1	91.9	3.09053e+08	1.80966e+08	2.19868e+08	1.83912e+08
Q00839	Heterogeneous nuclear ribonucleoprotein U [OS=Homo sapiens]	55	494	1.075	0.1	0.891679	96.4	103.6	2.84041e+09	1.24549e+09	2.37215e+09	1.72383e+09
Q9BUJ2-1	Heterogeneous nuclear ribonucleoprotein U-like protein 1 [OS=Homo sapiens]	32	190	0.934	-0.1	0.904328	103.4	96.6	2.3912e+08	9.92056e+07	1.69541e+08	1.22125e+08
Q1KMD3	heterogeneous nuclear ribonucleoprotein U-like protein 2 [OS=Homo sapiens]	10	22	1.026	0.04	0.96096	98.7	101.3	1.02268e+07	4.4248e+06	7.57334e+06	6.29262e+06
P22626	heterogeneous nuclear ribonucleoproteins A2/B1 [OS=Homo sapiens]	32	309	1.184	0.24	0.802291	91.6	108.4	5.69139e+08	2.01494e+08	4.83812e+08	3.32429e+08
P52789	Hexokinase-2 [OS=Homo sapiens]	22	63	1.579	0.66	0.443634	77.5	122.5	3.72099e+07	1.67884e+07	4.81572e+07	3.23601e+07
Q9BW72	HIG1 domain family member 2A, mitochondrial [OS=Homo sapiens]	2	4	0.708	-0.5	0.68345	117.1	82.9	2.35887e+06	673284	1.18746e+06	669965
O95263-1	High affinity cAMP-specific and IBMX-insensitive 3',5'-cyclic phosphodiesterase 8B [OS=Homo sapiens]	2	9	0.427	-1.23	0.118481	140.1	59.9	1.86236e+06	1.16813e+06	555709	714207
P30825	High affinity cationic amino acid transporter 1 [OS=Homo sapiens]	4	7	1.548	0.63	0.592681	78.5	121.5	6.57355e+06	2.04121e+06	7.52594e+06	4.27068e+06
O15431	High affinity copper uptake protein 1 [OS=Homo sapiens]	1	2
O00479	High mobility group nucleosome-binding domain-containing protein 4 [OS=Homo sapiens]	1	1
P17096-1	High mobility group protein HMG-I/HMG-Y [OS=Homo sapiens]	4	24	1.883	0.91	0.335258	69.4	130.6	1.25072e+07	5.61504e+06	1.87194e+07	1.33011e+07
Q5SR56	Hippocampus abundant transcript-like protein 1 [OS=Homo sapiens]	2	6	2.077	1.05	0.337903	65	135	226838	96427	457206	206364
P35367	Histamine H1 receptor [OS=Homo sapiens]	2	3
Q9NQE9	Histidine triad nucleotide-binding protein 3 [OS=Homo sapiens]	1	2	1.328	0.41	0.770155	85.9	114.1	1.79673e+06	399879	1.2717e+06	997098
O95251-1	Histone acetyltransferase KAT7 [OS=Homo sapiens]	3	5	1.446	0.53	0.551236	81.8	118.2	2.1042e+06	884648	2.48354e+06	1.5665e+06
Q09472	Histone acetyltransferase p300 [OS=Homo sapiens]	10	19	0.715	-0.48	0.387233	116.6	83.4	7.89409e+06	5.39624e+06	5.90433e+06	3.68856e+06
O14929	histone acetyltransferase type B catalytic subunit [OS=Homo sapiens]	10	27	0.586	-0.77	0.0860698	126.1	73.9	4.73872e+07	3.98883e+07	2.88887e+07	2.24767e+07
Q13547	histone deacetylase 1 [OS=Homo sapiens]	16	94	0.693	-0.53	0.42057	118.1	81.9	3.42591e+07	1.8844e+07	2.06244e+07	1.50351e+07
Q92769	Histone deacetylase 2 [OS=Homo sapiens]	20	135	0.735	-0.44	0.594215	115.2	84.8	2.4663e+08	1.07954e+08	1.47004e+08	9.79394e+07
P56524	Histone deacetylase 4 [OS=Homo sapiens]	1	1
Q9UBN7-1	histone deacetylase 6 [OS=Homo sapiens]	5	17	0.584	-0.78	0.419475	126.2	73.8	4.88589e+06	2.10729e+06	2.55431e+06	1.37567e+06
O75446	Histone deacetylase complex subunit SAP30 [OS=Homo sapiens]	2	6	0.557	-0.85	0.03078	128.5	71.5	4.71816e+06	4.47715e+06	2.41669e+06	2.70735e+06
P07305	Histone H1.0 [OS=Homo sapiens]	1	3	1.569	0.65	0.656148	77.8	122.2	6097599	1367129	6.11497e+06	3357428
P16403	Histone H1.2 [OS=Homo sapiens]	16	92	1.101	0.14	0.904638	95.2	104.8	3.61429e+07	1.00987e+07	2.08105e+07	2.12611e+07
P10412	Histone H1.4 [OS=Homo sapiens]	17	91	1.186	0.25	0.841803	91.5	108.5	6.82472e+08	1.80915e+08	5.12657e+08	3.38638e+08
P16401	Histone H1.5 [OS=Homo sapiens]	15	64	1.139	0.19	0.864944	93.5	106.5	1.34182e+08	4.05849e+07	9.93393e+07	7.10954e+07
Q92522	Histone H1x [OS=Homo sapiens]	12	37	0.906	-0.14	0.903559	104.9	95.1	1.55139e+08	4.25646e+07	8.17678e+07	6.62506e+07
Q96QV6	Histone H2A type 1-A [OS=Homo sapiens]	7	40	0.801	-0.32	0.310799	111	89	5085765	3.93228e+06	3.25199e+06	3.94656e+06
Q93077	Histone H2A type 1-C [OS=Homo sapiens]	8	43	1.313	0.39	0.190284	86.5	113.5	3.13708e+06	2.52638e+06	3.97496e+06	3.43486e+06
Q6FI13	Histone H2A type 2-A [OS=Homo sapiens]	9	57	0.843	-0.25	0.756898	108.5	91.5	4.57483e+08	1.95582e+08	2.81658e+08	225503963
P0C0S5	Histone H2A.Z [OS=Homo sapiens]	6	26	0.661	-0.6	0.491609	120.4	79.6	5.21535e+07	2.28416e+07	2.78819e+07	1.86627e+07
P06899	Histone H2B type 1-J [OS=Homo sapiens]	9	74	0.97	-0.04	0.969977	101.5	98.5	20666196	5857532	12956187	8.79628e+06
P68431	Histone H3.1 [OS=Homo sapiens]	6	20	1.292	0.37	0.751867	87.3	112.7	1.07711e+08	3.10283e+07	8.4915e+07	6.5688e+07
Q71DI3	histone H3.2 [OS=Homo sapiens]	6	19
P84243	histone H3.3 [OS=Homo sapiens]	5	21	1.339	0.42	0.612788	85.5	114.5	2.96688e+06	1.27813e+06	2.30604e+06	2.94724e+06
P62805	histone H4 [OS=Homo sapiens]	7	30	0.979	-0.03	0.967995	101.1	98.9	1.34248e+08	5.93518e+07	1.0553e+08	7.2351e+07
Q86X55	Histone-arginine methyltransferase CARM1 [OS=Homo sapiens]	11	35	0.651	-0.62	0.553168	121.2	78.8	3.20529e+07	1.15746e+07	1.62651e+07	9.66051e+06
Q09028	Histone-binding protein RBBP4 [OS=Homo sapiens]	18	99	0.654	-0.61	0.38996	120.9	79.1	8.68466e+07	4.84203e+07	5.47929e+07	3.27898e+07
Q16576-1	Histone-binding protein RBBP7 [OS=Homo sapiens]	19	123	0.758	-0.4	0.731475	113.8	86.2	5.09359e+08	1.51267e+08	2.73277e+08	1.61894e+08
Q9NR48	Histone-lysine N-methyltransferase ASH1L [OS=Homo sapiens]	1	1	2.214	1.15	0.578097	62.2	137.8	1.80276e+06	230962	1.963e+06	1.03983e+06
Q9H9B1	histone-lysine N-methyltransferase EHMT1 [OS=Homo sapiens]	5	7	1.283	0.36	0.789777	87.6	112.4	4.23508e+06	995433	3.03687e+06	2.2833e+06
Q96KQ7	Histone-lysine N-methyltransferase EHMT2 [OS=Homo sapiens]	2	2	0.961	-0.06	0.938061	102	98	921694	415205	707413	499189
O96028-1	Histone-lysine N-methyltransferase NSD2 [OS=Homo sapiens]	5	6	0.175	-2.51	0.091968	170.2	29.8	1.95257e+06	1.11924e+06	272359	246053
Q9BZ95	Histone-lysine N-methyltransferase NSD3 [OS=Homo sapiens]	1	1
O15047	Histone-lysine N-methyltransferase SETD1A [OS=Homo sapiens]	3	4	0.676	-0.56	0.532039	119.3	80.7	807897	337222	438549	284213
Q15047	Histone-lysine N-methyltransferase SETDB1 [OS=Homo sapiens]	23	55	0.419	-1.25	0.22754	140.9	59.1	8.22283e+07	3.77537e+07	2.83983e+07	1.92203e+07
Q9H7B4-1	Histone-lysine N-methyltransferase SMYD3 [OS=Homo sapiens]	2	9	0.74	-0.44	0.407987	115	85	1.20497e+06	886673	965582	605301
O43719	HIV Tat-specific factor 1 [OS=Homo sapiens]	62	603	1.549	0.63	0.559349	78.5	121.5	8.13129e+08	2.7967e+08	9.0657e+08	6.01763e+08
P05534	HLA class I histocompatibility antigen, A-24 alpha chain [OS=Homo sapiens]	9	56	5.465	2.45	0.0935526	30.9	169.1	1.15269e+06	2.19572e+06	9.6627e+06	7.82408e+06
P01891	HLA class I histocompatibility antigen, A-68 alpha chain [OS=Homo sapiens]	14	107	4.264	2.09	0.185067	38	162	1.19726e+08	4.11301e+07	3.7908e+08	2.36143e+08
P13747	HLA class I histocompatibility antigen, alpha chain E [OS=Homo sapiens]	9	27	19.437	4.28	0.0159958	9.8	190.2	1.02705e+06	1.76781e+06	3.21631e+07	2.13268e+07
P30479	HLA class I histocompatibility antigen, B-41 alpha chain [OS=Homo sapiens]	9	38	4.755	2.25	0.224879	34.8	165.2	4.13066e+06	1.15928e+06	1.25744e+07	8.61032e+06
P30492	HLA class I histocompatibility antigen, B-54 alpha chain [OS=Homo sapiens]	12	63	7.298	2.87	0.237614	24.1	175.9	2.13632e+07	3.78682e+06	8.68806e+07	4.95926e+07
Q95604	HLA class I histocompatibility antigen, Cw-17 alpha chain [OS=Homo sapiens]	10	47	9.215	3.2	0.197678	19.6	180.4	1.74232e+07	3.93383e+06	8.64278e+07	6.73417e+07
P30501	HLA class I histocompatibility antigen, Cw-2 alpha chain [OS=Homo sapiens]	10	53	4.125	2.04	0.106562	39	161	1.63803e+07	8.0183e+06	5.70194e+07	3.91997e+07
Q8WY36	HMG box transcription factor BBX [OS=Homo sapiens]	6	7	0.984	-0.02	0.987247	100.8	99.2	4.35648e+06	848288	2.37825e+06	1.50323e+06
Q86Z02	Homeodomain-interacting protein kinase 1 [OS=Homo sapiens]	1	1	0.209	-2.26	0.474315	165.5	34.5	452032	4079280	70624.1	1.13846e+06
Q9BSE4	Homocysteine-responsive endoplasmic reticulum-resident ubiquitin-like domain member 2 protein [OS=Homo sapiens]	1	1
Q86YZ3	Hornerin [OS=Homo sapiens]	27	86	0.324	-1.63	0.395826	151.1	48.9	1.0691e+08	2.07451e+07	1.73558e+07	1.33834e+07
P50502	Hsc70-interacting protein [OS=Homo sapiens]	3	7	0.681	-0.55	0.251647	119	81	4.4175e+06	3.37391e+06	3.17447e+06	2.17906e+06
Q16543	Hsp90 co-chaperone Cdc37 [OS=Homo sapiens]	17	81	0.911	-0.13	0.883408	104.6	95.4	1.2781e+08	4.82379e+07	8.85543e+07	5.78001e+07
O00291	Huntingtin-interacting protein 1 [OS=Homo sapiens]	9	14	1.094	0.13	0.852309	95.5	104.5	1.08732e+07	6.87384e+06	1.34278e+07	6.6651e+06
O75146	Huntingtin-interacting protein 1-related protein [OS=Homo sapiens]	7	18	1.504	0.59	0.461152	79.9	120.1	4.27323e+06	2.02609e+06	5.11654e+06	3.82605e+06
Q12891	Hyaluronidase-2 [OS=Homo sapiens]	1	1	1.863	0.9	0.527245	69.9	130.1	1.38693e+06	349185	1.66716e+06	1.00812e+06
Q01581	hydroxymethylglutaryl-CoA synthase, cytoplasmic [OS=Homo sapiens]	3	8	0.822	-0.28	0.543882	109.8	90.2	1.53395e+06	1.21679e+06	1.40798e+06	896111
Q6YN16	Hydroxysteroid dehydrogenase-like protein 2 [OS=Homo sapiens]	9	34	1.251	0.32	0.721192	88.8	111.2	5.56296e+07	2.15537e+07	5.15784e+07	3.63933e+07
Q9Y4L1	Hypoxia up-regulated protein 1 [OS=Homo sapiens]	13	22	2.294	1.2	0.254992	60.7	139.3	5.7662e+06	2.68858e+06	1.00874e+07	8.08851e+06
Q969P0	Immunoglobulin superfamily member 8 [OS=Homo sapiens]	1	1	10.305	3.37	0.0145661	17.7	182.3	159985	107896	1661294	1.10334e+06
P52292	Importin subunit alpha-1 [OS=Homo sapiens]	16	87	0.637	-0.65	0.348151	122.2	77.8	9.2694e+07	5.09316e+07	5.08068e+07	3.76713e+07
O00629	Importin subunit alpha-3 [OS=Homo sapiens]	10	34	0.738	-0.44	0.600778	115.1	84.9	4.97912e+06	2.15612e+06	2.91782e+06	2.00493e+06
O00505	Importin subunit alpha-4 [OS=Homo sapiens]	12	32	0.681	-0.55	0.513715	119	81	4.33454e+07	1.91548e+07	2.23933e+07	1.72042e+07
P52294	Importin subunit alpha-5 [OS=Homo sapiens]	12	34	0.797	-0.33	0.749088	111.3	88.7	2.66681e+07	8.99759e+06	1.43016e+07	1.06571e+07
O60684	Importin subunit alpha-7 [OS=Homo sapiens]	18	56	0.939	-0.09	0.92198	103.2	96.8	5.7e+07	2.13032e+07	4.14152e+07	2.58431e+07
A9QM74	Importin subunit alpha-8 [OS=Homo sapiens]	1	8	0.099	-3.34	0.465797	182.1	17.9	16856580	262875	208538	206500
Q14974	Importin subunit beta-1 [OS=Homo sapiens]	31	184	0.875	-0.19	0.823163	106.7	93.3	4.98333e+08	2.00344e+08	3.40798e+08	2.2406e+08
Q9UI26	Importin-11 [OS=Homo sapiens]	6	20	0.467	-1.1	0.129222	136.3	63.7	6.61255e+06	4.64304e+06	2.70341e+06	2.48121e+06
O95373	Importin-7 [OS=Homo sapiens]	32	153	0.907	-0.14	0.858864	104.9	95.1	2.40652e+08	1.04711e+08	1.76783e+08	1.1725e+08
O15397-1	Importin-8 [OS=Homo sapiens]	5	18	0.343	-1.54	0.126984	148.9	51.1	7.16311e+06	6.3238e+06	2.95693e+06	1.80544e+06
Q96P70	Importin-9 [OS=Homo sapiens]	16	80	0.766	-0.38	0.672166	113.2	86.8	7.43891e+07	2.93711e+07	4.39037e+07	2.92328e+07
Q3SXM5	Inactive hydroxysteroid dehydrogenase-like protein 1 [OS=Homo sapiens]	7	24	1.429	0.52	0.57461	82.3	117.7	1.76223e+07	7.08163e+06	1.91211e+07	1.33279e+07
Q9UPR0-1	inactive phospholipase C-like protein 2 [OS=Homo sapiens]	2	2
Q01973	Inactive tyrosine-protein kinase transmembrane receptor ROR1 [OS=Homo sapiens]	1	1
Q8NI35	InaD-like protein [OS=Homo sapiens]	1	2
Q9Y6Y0	influenza virus NS1A-binding protein [OS=Homo sapiens]	5	8	0.748	-0.42	0.769401	114.4	85.6	1.10993e+07	2.47217e+06	5.32404e+06	2.88663e+06
Q9UK53-1	inhibitor of growth protein 1 [OS=Homo sapiens]	5	22	0.845	-0.24	0.530346	108.4	91.6	7.16141e+06	4.92417e+06	5.47415e+06	4.60437e+06
Q9Y2U8	inner nuclear membrane protein Man1 [OS=Homo sapiens]	8	15	0.831	-0.27	0.531579	109.2	90.8	4.93488e+06	3.2557e+06	3.60602e+06	3.07624e+06
Q15181	Inorganic pyrophosphatase [OS=Homo sapiens]	10	36	1.017	0.02	0.968917	99.1	100.9	4.13532e+07	2.12409e+07	3.54946e+07	2.56031e+07
Q9BY32-1	Inosine triphosphate pyrophosphatase [OS=Homo sapiens]	3	9	20.905	4.39	0.180222	9.1	190.9	128179	21653.3	1.15621e+06	1.04908e+06
P12268	inosine-5'-monophosphate dehydrogenase 2 [OS=Homo sapiens]	15	51	0.384	-1.38	0.18025	144.5	55.5	1.11001e+08	5.52566e+07	3.54516e+07	2.55694e+07
Q14571-1	Inositol 1,4,5-trisphosphate receptor type 2 [OS=Homo sapiens]	20	48	0.726	-0.46	0.4854	115.9	84.1	6.17809e+06	3.38906e+06	4.11572e+06	2.68392e+06
Q14573	Inositol 1,4,5-trisphosphate receptor type 3 [OS=Homo sapiens]	50	150	1.291	0.37	0.663366	87.3	112.7	8.30692e+07	3.56218e+07	8.92871e+07	5.52723e+07
Q8IWB1	Inositol 1,4,5-trisphosphate receptor-interacting protein [OS=Homo sapiens]	10	34	1.719	0.78	0.318642	73.6	126.4	2.22099e+07	1.15267e+07	3.21667e+07	2.35079e+07
Q3MIP1	Inositol 1,4,5-trisphosphate receptor-interacting protein-like 2 [OS=Homo sapiens]	6	10	2.263	1.18	0.13354	61.3	138.7	1.37942e+06	951620	3.34496e+06	2.01018e+06
O43314-1	inositol hexakisphosphate and diphosphoinositol-pentakisphosphate kinase 2 [OS=Homo sapiens]	1	1
Q92551	Inositol hexakisphosphate kinase 1 [OS=Homo sapiens]	1	1
O14732-1	inositol monophosphatase 2 [OS=Homo sapiens]	8	24	0.916	-0.13	0.875859	104.4	95.6	4.13003e+07	1.7191e+07	2.78477e+07	2.14e+07
Q01968-1	Inositol polyphosphate 5-phosphatase OCRL-1 [OS=Homo sapiens]	5	9	0.563	-0.83	0.318261	128	72	4.23594e+06	2.68669e+06	2.68727e+06	1.34187e+06
P06213-1	insulin receptor [OS=Homo sapiens]	1	3
Q9Y4H2	Insulin receptor substrate 2 [OS=Homo sapiens]	3	7	0.3	-1.74	0.533075	153.8	46.2	1.05653e+06	430846	786174	52243.9
P14735	insulin-degrading enzyme [OS=Homo sapiens]	13	35	0.727	-0.46	0.524213	115.8	84.2	2.58569e+07	1.28493e+07	1.52532e+07	1.1525e+07
P08069	Insulin-like growth factor 1 receptor [OS=Homo sapiens]	3	3	5.468	2.45	0.197991	30.9	169.1	223674	68795.8	777414	591721
Q9NZI8	Insulin-like growth factor 2 mRNA-binding protein 1 [OS=Homo sapiens]	22	69	1.441	0.53	0.581113	81.9	118.1	8.77487e+07	3.38395e+07	9.45024e+07	6.52845e+07
Q9Y6M1	Insulin-like growth factor 2 mRNA-binding protein 2 [OS=Homo sapiens]	5	19	1.525	0.61	0.509737	79.2	120.8	2.52192e+06	1.04757e+06	2.27658e+06	2.69833e+06
O00425	Insulin-like growth factor 2 mRNA-binding protein 3 [OS=Homo sapiens]	25	109	0.887	-0.17	0.810429	106	94	1.55352e+08	7.38806e+07	1.16709e+08	7.73545e+07
Q9Y287	Integral membrane protein 2B [OS=Homo sapiens]	8	33	5.439	2.44	0.0405155	31.1	168.9	1.08499e+07	6.97715e+06	5.32333e+07	4.20698e+07
Q9NQX7	Integral membrane protein 2C [OS=Homo sapiens]	5	9	27.17	4.76	0.182099	7.1	192.9	410059	58517.9	4.36059e+06	4.06219e+06
P98153-1	Integral membrane protein DGCR2/IDD [OS=Homo sapiens]	1	1
Q86V85	Integral membrane protein GPR180 [OS=Homo sapiens]	2	4	2.047	1.03	0.338036	65.6	134.4	1.4608e+06	598130	2.69186e+06	1.35952e+06
Q8N201	integrator complex subunit 1 [OS=Homo sapiens]	6	15	0.301	-1.73	0.408665	153.7	46.3	2.05639e+07	3.14698e+06	3.3815e+06	1.73532e+06
Q9NVR2	Integrator complex subunit 10 [OS=Homo sapiens]	1	2	1.071	0.1	0.95396	96.6	103.4	1.15785e+06	182523	688097	352082
Q96CB8	integrator complex subunit 12 [OS=Homo sapiens]	2	3	0.354	-1.5	0.361076	147.7	52.3	1451274	1.32493e+06	953158	252587
Q9NVM9	integrator complex subunit 13 [OS=Homo sapiens]	10	18	0.757	-0.4	0.744849	113.8	86.2	1.87289e+07	5.07762e+06	8.85946e+06	6.15867e+06
Q96SY0	Integrator complex subunit 14 [OS=Homo sapiens]	5	11	0.689	-0.54	0.26135	118.4	81.6	3.82039e+06	2.67646e+06	2.33206e+06	2.08006e+06
Q9H0H0	integrator complex subunit 2 [OS=Homo sapiens]	5	21	0.633	-0.66	0.557431	122.4	77.6	2.30322e+06	763366	953318	739890
Q96HW7	integrator complex subunit 4 [OS=Homo sapiens]	10	20	0.729	-0.46	0.388872	115.7	84.3	737587	471742	514101	359452
Q6P9B9	Integrator complex subunit 5 [OS=Homo sapiens]	5	13	0.538	-0.89	0.065363	130	70	5.11539e+06	4.90846e+06	2.91715e+06	2.49025e+06
Q9UL03	Integrator complex subunit 6 [OS=Homo sapiens]	7	13	0.683	-0.55	0.494099	118.8	81.2	5.71246e+06	2.70221e+06	2.74769e+06	2.62313e+06
Q9NVH2	Integrator complex subunit 7 [OS=Homo sapiens]	7	18	0.663	-0.59	0.446884	120.2	79.8	7.03946e+06	3.50982e+06	3.2095e+06	3.38792e+06
Q75QN2	Integrator complex subunit 8 [OS=Homo sapiens]	1	2
Q9NV88-1	integrator complex subunit 9 [OS=Homo sapiens]	5	14	0.597	-0.74	0.333456	125.2	74.8	4.89786e+06	2.57316e+06	2.40276e+06	1.87166e+06
P17301	Integrin alpha-2 [OS=Homo sapiens]	3	10	0.777	-0.36	0.683384	112.5	87.5	7969919	3.15173e+06	3.69931e+06	4.10449e+06
P08648	Integrin alpha-5 [OS=Homo sapiens]	1	1
P06756	Integrin alpha-V [OS=Homo sapiens]	4	9	1.366	0.45	0.389147	84.5	115.5	1.92136e+06	1.22497e+06	2.2116e+06	1.9852e+06
P05556-1	Integrin beta-1 [OS=Homo sapiens]	26	104	2.168	1.12	0.319816	63.1	136.9	9.78943e+07	3.84545e+07	1.62962e+08	1.08594e+08
P18084	Integrin beta-5 [OS=Homo sapiens]	9	20	0.65	-0.62	0.0554553	121.2	78.8	8.92183e+06	9.40198e+06	5.59734e+06	6.32584e+06
Q9H0C8	Integrin-linked kinase-associated serine/threonine phosphatase 2C [OS=Homo sapiens]	8	19	0.723	-0.47	0.597049	116.1	83.9	1.55862e+07	6.55822e+06	9.41603e+06	5.66824e+06
Q13418	Integrin-linked protein kinase [OS=Homo sapiens]	12	35	0.645	-0.63	0.589503	121.6	78.4	5.74313e+07	1.81422e+07	2.85133e+07	1.51922e+07
P05362	Intercellular adhesion molecule 1 [OS=Homo sapiens]	16	53	1.789	0.84	0.323965	71.7	128.3	5.36564e+07	2.62573e+07	7.92386e+07	5.68927e+07
P15260	Interferon gamma receptor 1 [OS=Homo sapiens]	7	23	7.472	2.9	0.0630877	23.6	176.4	7.65221e+06	3.8208e+06	4.82985e+07	3.37942e+07
P05000	Interferon omega-1 [OS=Homo sapiens]	1	2	1.615	0.69	0.649115	76.5	123.5	1.68934e+06	371202	1.95401e+06	837155
Q8IU81	Interferon regulatory factor 2-binding protein 1 [OS=Homo sapiens]	1	1
Q7Z5L9-1	Interferon regulatory factor 2-binding protein 2 [OS=Homo sapiens]	4	9	0.535	-0.9	0.185687	130.3	69.7	4.58244e+06	2828357	2.20609e+06	1.68251e+06
Q9BYX4-1	Interferon-induced helicase C domain-containing protein 1 [OS=Homo sapiens]	3	5	2.675	1.42	0.456346	54.4	145.6	1.19322e+06	201968	1.87404e+06	920325
P09914	interferon-induced protein with tetratricopeptide repeats 1 [OS=Homo sapiens]	23	69	17.272	4.11	0.0186006	10.9	189.1	8.42138e+06	5.17119e+06	1.31758e+08	9.86048e+07
P09913	Interferon-induced protein with tetratricopeptide repeats 2 [OS=Homo sapiens]	16	38	6.002	2.59	0.100869	28.6	171.4	1.13487e+07	4.97799e+06	5.44491e+07	3.73764e+07
O14879	Interferon-induced protein with tetratricopeptide repeats 3 [OS=Homo sapiens]	19	69	12.177	3.61	0.0158215	15.2	184.8	5.81752e+06	3.67401e+06	6.73481e+07	4.70612e+07
P13164	Interferon-induced transmembrane protein 1 [OS=Homo sapiens]	3	13	7.17	2.84	0.0657872	24.5	175.5	4.29245e+06	2.22493e+06	32981325	1.48845e+07
Q01628	Interferon-induced transmembrane protein 3 [OS=Homo sapiens]	4	14	2.947	1.56	0.161366	50.7	149.3	8.82161e+06	4.18067e+06	2.19591e+07	1.45907e+07
P19525	interferon-induced, double-stranded RNA-activated protein kinase [OS=Homo sapiens]	16	37	2.383	1.25	0.210879	59.1	140.9	2.38003e+07	1.23763e+07	4.46303e+07	3.74948e+07
O75569-1	Interferon-inducible double-stranded RNA-dependent protein kinase activator A [OS=Homo sapiens]	4	9	0.978	-0.03	0.965146	101.1	98.9	4.67725e+06	2.46584e+06	4.50202e+06	2.45268e+06
O00458	Interferon-related developmental regulator 1 [OS=Homo sapiens]	1	1
Q12905	Interleukin enhancer-binding factor 2 [OS=Homo sapiens]	18	105	0.794	-0.33	0.543065	111.5	88.5	1.54966e+08	9.0851e+07	1.05713e+08	8.40428e+07
Q12906-1	Interleukin enhancer-binding factor 3 [OS=Homo sapiens]	44	349	0.657	-0.61	0.544025	120.7	79.3	7.83638e+06	8.86318e+06	3.37777e+06	8.88641e+06
Q9NPH3	Interleukin-1 receptor accessory protein [OS=Homo sapiens]	6	10	4.036	2.01	0.118542	39.7	160.3	4.15087e+06	2.01644e+06	1.37331e+07	9.92742e+06
P51617	interleukin-1 receptor-associated kinase 1 [OS=Homo sapiens]	1	1
Q08334	Interleukin-10 receptor subunit beta [OS=Homo sapiens]	3	3	4.231	2.08	0.313863	38.2	161.8	1.15654e+06	230110	2.62304e+06	1816004
P78552	Interleukin-13 receptor subunit alpha-1 [OS=Homo sapiens]	9	19	7.209	2.85	0.0494148	24.4	175.6	5.404e+06	2.74043e+06	3.61353e+07	2.12973e+07
Q14116	Interleukin-18 [OS=Homo sapiens]	9	42	1.236	0.31	0.75434	89.4	110.6	4.14526e+07	1.46409e+07	3.48268e+07	2.66406e+07
Q6UWB1	Interleukin-27 receptor subunit alpha [OS=Homo sapiens]	4	5	2.898	1.53	0.47384	51.3	148.7	2.08827e+06	279140	3.08724e+06	1.58551e+06
P24394	Interleukin-4 receptor subunit alpha [OS=Homo sapiens]	1	1
P40189-1	Interleukin-6 receptor subunit beta [OS=Homo sapiens]	15	41	3.261	1.71	0.176968	46.9	153.1	1.57867e+07	6.55341e+06	4.24406e+07	2.59275e+07
Q9NZM3	Intersectin-2 [OS=Homo sapiens]	3	13
Q9UG01	Intraflagellar transport protein 172 homolog [OS=Homo sapiens]	1	2
Q9Y547	Intraflagellar transport protein 25 homolog [OS=Homo sapiens]	5	22	0.297	-1.75	0.0220088	154.2	45.8	2.60749e+07	1.99401e+07	7.54669e+06	6.08628e+06
O60306	Intron-binding protein aquarius [OS=Homo sapiens]	11	32	0.783	-0.35	0.411583	112.2	87.8	8.29147e+06	5.64557e+06	6.05261e+06	4.73937e+06
Q27J81	Inverted formin-2 [OS=Homo sapiens]	25	68	0.546	-0.87	0.408443	129.3	70.7	7.46052e+07	2.91521e+07	2.96278e+07	2.19226e+07
P50213-1	Isocitrate dehydrogenase [NAD] subunit alpha, mitochondrial [OS=Homo sapiens]	15	97	1.072	0.1	0.89409	96.5	103.5	1.90612e+08	8.62402e+07	1.66223e+08	1.13588e+08
O43837-1	isocitrate dehydrogenase [NAD] subunit beta, mitochondrial [OS=Homo sapiens]	19	92	1.196	0.26	0.781834	91.1	108.9	1.3367e+08	5.05975e+07	1.23813e+08	7.80894e+07
P51553-1	isocitrate dehydrogenase [NAD] subunit gamma, mitochondrial [OS=Homo sapiens]	11	96	1.023	0.03	0.964554	98.9	101.1	9.81061e+07	4.44764e+07	7.88473e+07	5.78983e+07
O75874	Isocitrate dehydrogenase [NADP] cytoplasmic [OS=Homo sapiens]	26	134	0.84	-0.25	0.795693	108.7	91.3	2.50201e+08	8.94631e+07	1.55637e+08	1.01409e+08
P48735	Isocitrate dehydrogenase [NADP], mitochondrial [OS=Homo sapiens]	20	86	1.036	0.05	0.954676	98.2	101.8	1.16754e+08	4.47556e+07	9.52601e+07	5.89263e+07
Q9BXW9-1	Isoform 1 of Fanconi anemia group D2 protein [OS=Homo sapiens]	16	31	0.427	-1.23	0.40862	140.2	59.8	3.66547e+07	1.00097e+07	9.29727e+06	7.18638e+06
Q9P1T7-1	Isoform 1 of MyoD family inhibitor domain-containing protein [OS=Homo sapiens]	1	1
Q6P6C2-1	Isoform 1 of RNA demethylase ALKBH5 [OS=Homo sapiens]	1	1	0.654	-0.61	0.420765	120.9	79.1	2371052	1.41092e+06	1.65884e+06	862800
Q8WTV0-2	Isoform 1 of Scavenger receptor class B member 1 [OS=Homo sapiens]	8	23	4.254	2.09	0.187051	38.1	161.9	1.6414e+07	5.54609e+06	5.21006e+07	3.16237e+07
Q06787-2	Isoform 1 of Synaptic functional regulator FMR1 [OS=Homo sapiens]	13	28	1.575	0.65	0.707537	77.7	122.3	879520	141587	747306	413111
Q9Y5L0-1	Isoform 1 of Transportin-3 [OS=Homo sapiens]	10	25	0.781	-0.36	0.727871	112.3	87.7	8.08614e+06	2.80953e+06	4.78231e+06	2.90011e+06
P45880-1	Isoform 1 of Voltage-dependent anion-selective channel protein 2 [OS=Homo sapiens]	7	19	0.999	0	0.997994	100	100	1.69338e+07	1.10787e+07	1.72077e+07	1.0883e+07
Q9Y6M7-13	Isoform 13 of Sodium bicarbonate cotransporter 3 [OS=Homo sapiens]	16	31	1.19	0.25	0.167484	91.3	108.7	2.04243e+07	1.86651e+07	2.47356e+07	2.18068e+07
Q9ULU4-19	Isoform 19 of Protein kinase C-binding protein 1 [OS=Homo sapiens]	1	3
O60716-3	Isoform 1AC of Catenin delta-1 [OS=Homo sapiens]	30	119	0.727	-0.46	0.594037	115.8	84.2	1.38122e+08	5.80258e+07	7.43823e+07	5.69178e+07
Q15118-2	Isoform 2 of [Pyruvate dehydrogenase (acetyl-transferring)] kinase isozyme 1, mitochondrial [OS=Homo sapiens]	1	1	5.556	2.47	0.0735869	30.5	169.5	309052	171445	1.44272e+06	1.13371e+06
Q15120-2	Isoform 2 of [Pyruvate dehydrogenase (acetyl-transferring)] kinase isozyme 3, mitochondrial [OS=Homo sapiens]	1	1	2.879	1.53	0.137458	51.6	148.4	233029	189985	806613	454853
P19174-2	Isoform 2 of 1-phosphatidylinositol 4,5-bisphosphate phosphodiesterase gamma-1 [OS=Homo sapiens]	1	1	0.734	-0.45	0.507084	115.3	84.7	605258	321887	394086	266239
Q92552-2	Isoform 2 of 28S ribosomal protein S27, mitochondrial [OS=Homo sapiens]	15	60	0.851	-0.23	0.744366	108.1	91.9	1.06017e+08	5.03159e+07	7.32074e+07	5.27475e+07
O75600-2	Isoform 2 of 2-amino-3-ketobutyrate coenzyme A ligase, mitochondrial [OS=Homo sapiens]	3	11	0.372	-1.43	0.0951753	145.7	54.3	4.33471e+06	2.67178e+06	1.09138e+06	1.47068e+06
Q7Z7H8-2	Isoform 2 of 39S ribosomal protein L10, mitochondrial [OS=Homo sapiens]	2	9	0.765	-0.39	0.50394	113.3	86.7	3.13177e+06	1.81286e+06	1.90138e+06	1.74667e+06
Q8TCC3-2	Isoform 2 of 39S ribosomal protein L30, mitochondrial [OS=Homo sapiens]	5	6	1.497	0.58	0.648485	80.1	119.9	7.95268e+06	2.23749e+06	9.08553e+06	4.38827e+06
Q9NYK5-2	Isoform 2 of 39S ribosomal protein L39, mitochondrial [OS=Homo sapiens]	7	18	0.888	-0.17	0.767181	105.9	94.1	2.22873e+07	1.20652e+07	1.62677e+07	1.30291e+07
Q7Z7F7-2	Isoform 2 of 39S ribosomal protein L55, mitochondrial [OS=Homo sapiens]	1	3	1.117	0.16	0.506394	94.5	105.5	1.90442e+06	1.73289e+06	2.27635e+06	1808047
P60866-2	Isoform 2 of 40S ribosomal protein S20 [OS=Homo sapiens]	8	42	1.14	0.19	0.831896	93.5	106.5	4.51077e+08	1.72548e+08	3.62017e+08	2.79337e+08
Q13131-2	Isoform 2 of 5'-AMP-activated protein kinase catalytic subunit alpha-1 [OS=Homo sapiens]	4	5	0.821	-0.28	0.661622	109.8	90.2	3.66797e+06	2.11622e+06	3.00615e+06	1.7409e+06
Q9H857-2	Isoform 2 of 5'-nucleotidase domain-containing protein 2 [OS=Homo sapiens]	4	9	0.581	-0.78	0.198572	126.5	73.5	838125	701801	361265	549982
P62899-2	Isoform 2 of 60S ribosomal protein L31 [OS=Homo sapiens]	9	51	1.492	0.58	0.671185	80.2	119.8	7.91083e+08	1.93407e+08	7.27051e+08	4.68729e+08
O60825-2	Isoform 2 of 6-phosphofructo-2-kinase/fructose-2,6-bisphosphatase 2 [OS=Homo sapiens]	47	237	2.722	1.44	0.413267	53.7	146.3	5.49506e+06	1.20226e+06	6.96089e+06	7.03004e+06
Q9NR19-2	Isoform 2 of Acetyl-coenzyme A synthetase, cytoplasmic [OS=Homo sapiens]	1	2	0.993	-0.01	0.992853	100.3	99.7	633564	229408	575203	249332
Q96CM8-2	Isoform 2 of Acyl-CoA synthetase family member 2, mitochondrial [OS=Homo sapiens]	9	35	1.052	0.07	0.819079	97.5	102.5	2.01471e+07	1.44166e+07	19551401	1.64515e+07
Q8N6T3-2	Isoform 2 of ADP-ribosylation factor GTPase-activating protein 1 [OS=Homo sapiens]	1	4
Q66PJ3-2	Isoform 2 of ADP-ribosylation factor-like protein 6-interacting protein 4 [OS=Homo sapiens]	7	15	1.373	0.46	0.60962	84.3	115.7	5.53181e+06	2.25999e+06	6.00579e+06	3.92297e+06
P51825-2	Isoform 2 of AF4/FMR2 family member 1 [OS=Homo sapiens]	5	9	0.231	-2.12	0.293344	162.5	37.5	9.70092e+06	2.22421e+06	991423	1.15672e+06
Q12802-2	Isoform 2 of A-kinase anchor protein 13 [OS=Homo sapiens]	4	8	1.349	0.43	0.696865	85.1	114.9	892078	300177	998313	488400
Q12904-2	Isoform 2 of Aminoacyl tRNA synthase complex-interacting multifunctional protein 1 [OS=Homo sapiens]	17	111	0.881	-0.18	0.757411	106.3	93.7	1.71707e+08	9.22919e+07	1.26489e+08	9.72135e+07
Q9P0K7-2	Isoform 2 of Ankycorbin [OS=Homo sapiens]	9	14	1.014	0.02	0.976413	99.3	100.7	9726324	4.83838e+06	8.3087e+06	5.8199e+06
P07355-2	Isoform 2 of Annexin A2 [OS=Homo sapiens]	17	58	0.642	-0.64	0.358014	121.8	78.2	5.87727e+07	3.21492e+07	3.19132e+07	2.43808e+07
Q4KMQ2-2	Isoform 2 of Anoctamin-6 [OS=Homo sapiens]	4	11	0.642	-0.64	0.335845	121.8	78.2	7.15221e+06	4.0588e+06	3.9608e+06	3.01751e+06
O43747-2	Isoform 2 of AP-1 complex subunit gamma-1 [OS=Homo sapiens]	14	41	0.697	-0.52	0.535095	117.8	82.2	3.15233e+07	1.40399e+07	1.82368e+07	1.1794e+07
Q9BXS5-2	Isoform 2 of AP-1 complex subunit mu-1 [OS=Homo sapiens]	10	50	0.96	-0.06	0.948169	102.1	97.9	4.29506e+07	1.61847e+07	3.12868e+07	2.04643e+07
O94973-2	Isoform 2 of AP-2 complex subunit alpha-2 [OS=Homo sapiens]	27	98	0.692	-0.53	0.511766	118.2	81.8	4.6191e+07	2.12053e+07	2.531e+07	1.85584e+07
P63010-2	Isoform 2 of AP-2 complex subunit beta [OS=Homo sapiens]	31	112	1.03	0.04	0.965496	98.5	101.5	1.27427e+08	4.43371e+07	9.91041e+07	6.05057e+07
Q96CW1-2	Isoform 2 of AP-2 complex subunit mu [OS=Homo sapiens]	25	108	1.191	0.25	0.819706	91.3	108.7	1.88801e+08	5.89502e+07	1.63365e+08	9.65715e+07
P05089-2	Isoform 2 of Arginase-1 [OS=Homo sapiens]	1	3
Q9NVI7-2	Isoform 2 of ATPase family AAA domain-containing protein 3A [OS=Homo sapiens]	40	186	1.075	0.1	0.912351	96.4	103.6	2.8377e+08	1.02546e+08	2.2171e+08	1.51585e+08
Q9UG63-2	Isoform 2 of ATP-binding cassette sub-family F member 2 [OS=Homo sapiens]	20	61	1.022	0.03	0.980425	98.9	101.1	7.73282e+07	1.97213e+07	5.06846e+07	3.1405e+07
P53396-2	Isoform 2 of ATP-citrate synthase [OS=Homo sapiens]	65	466	2.671	1.42	0.614655	54.5	145.5	2.90522e+06	167729	2.94989e+06	1.17841e+06
Q8IW45-2	Isoform 2 of ATP-dependent (S)-NAD(P)H-hydrate dehydratase [OS=Homo sapiens]	3	3
Q8TDD1-2	Isoform 2 of ATP-dependent RNA helicase DDX54 [OS=Homo sapiens]	24	70	0.913	-0.13	0.881203	104.6	95.4	4.13785e+07	1.58142e+07	2.61456e+07	2.08472e+07
Q9UL15-2	Isoform 2 of BAG family molecular chaperone regulator 5 [OS=Homo sapiens]	2	2	0.46	-1.12	0.235508	137	63	397512	438432	262106	140805
Q9H4G0-2	Isoform 2 of Band 4.1-like protein 1 [OS=Homo sapiens]	11	38	0.7	-0.52	0.62827	117.7	82.3	5.0955e+07	1.72332e+07	2.45203e+07	1.75341e+07
Q8WUZ0-2	Isoform 2 of B-cell CLL/lymphoma 7 protein family member C [OS=Homo sapiens]	5	13	0.587	-0.77	0.526461	126	74	1.30764e+07	4.07876e+06	5.87502e+06	3.12768e+06
Q9UHQ4-2	Isoform 2 of B-cell receptor-associated protein 29 [OS=Homo sapiens]	1	1	2.283	1.19	0.355026	60.9	139.1	263684	130570	738033	243125
P51572-2	Isoform 2 of B-cell receptor-associated protein 31 [OS=Homo sapiens]	9	18	1.294	0.37	0.80591	87.2	112.8	2.78261e+07	5.52732e+06	2.12534e+07	1.21179e+07
P55957-2	Isoform 2 of BH3-interacting domain death agonist [OS=Homo sapiens]	1	6	0.243	-2.04	0.013285	161	39	727101	583166	170243	146493
Q13057-2	Isoform 2 of Bifunctional coenzyme A synthase [OS=Homo sapiens]	1	2	1.823	0.87	0.743982	70.9	129.1	627273	37432	367470	212272
Q9Y223-2	Isoform 2 of Bifunctional UDP-N-acetylglucosamine 2-epimerase/N-acetylmannosamine kinase [OS=Homo sapiens]	12	28	1.127	0.17	0.817981	94	106	4.25483e+07	1.94554e+07	39431865	2.66657e+07
Q9NPI1-2	Isoform 2 of Bromodomain-containing protein 7 [OS=Homo sapiens]	1	4	0.727	-0.46	0.271155	115.8	84.2	756725	548604	535580	409947
Q9UJS0-2	Isoform 2 of Calcium-binding mitochondrial carrier protein Aralar2 [OS=Homo sapiens]	30	208	0.912	-0.13	0.756334	104.6	95.4	4.20565e+08	2.66974e+08	3.24664e+08	2.87778e+08
P27824-2	Isoform 2 of Calnexin [OS=Homo sapiens]	30	204	1.16	0.21	0.839176	92.6	107.4	2.66546e+08	8.7853e+07	2.32586e+08	1.35566e+08
P22694-2	Isoform 2 of cAMP-dependent protein kinase catalytic subunit beta [OS=Homo sapiens]	4	6	0.709	-0.5	0.476779	117	83	3.55703e+06	1.8446e+06	2.02045e+06	1.63107e+06
P31327-2	Isoform 2 of Carbamoyl-phosphate synthase [ammonia], mitochondrial [OS=Homo sapiens]	94	965	1.216	0.28	0.847104	90.2	109.8	518234	118606	483995	187832
Q9Y6M4-2	Isoform 2 of Casein kinase I isoform gamma-3 [OS=Homo sapiens]	3	4
Q9H078-2	Isoform 2 of Caseinolytic peptidase B protein homolog [OS=Homo sapiens]	4	8	0.903	-0.15	0.541361	105.1	94.9	2.31782e+06	1.82953e+06	1.93682e+06	1.7842e+06
P32970-2	Isoform 2 of CD70 antigen [OS=Homo sapiens]	3	7	4.275	2.1	0.247457	37.9	162.1	3.82592e+06	971367	1.10616e+07	6.1389e+06
P30260-2	Isoform 2 of Cell division cycle protein 27 homolog [OS=Homo sapiens]	11	21	0.487	-1.04	0.509439	134.5	65.5	2.10965e+07	4.96921e+06	8.29954e+06	2.99328e+06
Q9C0F1-2	Isoform 2 of Centrosomal protein of 44 kDa [OS=Homo sapiens]	1	1
Q14839-2	Isoform 2 of Chromodomain-helicase-DNA-binding protein 4 [OS=Homo sapiens]	90	407	0.911	-0.13	0.88142	104.7	95.3	5.84753e+08	2.22065e+08	3.99754e+08	2.69393e+08
Q96G28-2	Isoform 2 of Cilia- and flagella-associated protein 36 [OS=Homo sapiens]	4	6	0.465	-1.1	0.346416	136.5	63.5	5.23447e+06	2.0632e+06	1.47052e+06	1.58972e+06
Q96MT7-2	Isoform 2 of Cilia- and flagella-associated protein 44 [OS=Homo sapiens]	1	1	1.003	0	0.997124	99.8	100.2	120837	95600.7	55513	209353
Q16630-2	Isoform 2 of Cleavage and polyadenylation specificity factor subunit 6 [OS=Homo sapiens]	1	6	0.366	-1.45	0.154087	146.4	53.6	767266	738884	354523	214699
P10909-2	Isoform 2 of Clusterin [OS=Homo sapiens]	8	20	1.412	0.5	0.264817	82.9	117.1	1.51944e+07	1.11973e+07	1.84833e+07	1.83638e+07
Q8N3U4-2	Isoform 2 of Cohesin subunit SA-2 [OS=Homo sapiens]	20	48	0.643	-0.64	0.489922	121.8	78.2	3.93861e+07	1.65969e+07	1.762e+07	1.53169e+07
Q8TD31-2	Isoform 2 of Coiled-coil alpha-helical rod protein 1 [OS=Homo sapiens]	1	1	0.329	-1.61	0.104519	150.5	49.5	5.77551e+06	3.43397e+06	1.30421e+06	1.6425e+06
Q86XI2-2	Isoform 2 of Condensin-2 complex subunit G2 [OS=Homo sapiens]	7	12	0.454	-1.14	0.359829	137.5	62.5	5.99065e+06	2.07875e+06	1.90578e+06	1.34697e+06
Q13098-7	Isoform 2 of COP9 signalosome complex subunit 1 [OS=Homo sapiens]	12	38	0.732	-0.45	0.60829	115.4	84.6	5.82043e+07	2.40144e+07	3.04559e+07	2.46215e+07
Q04656-3	Isoform 2 of Copper-transporting ATPase 1 [OS=Homo sapiens]	3	3	2.066	1.05	0.406767	65.2	134.8	1.02689e+06	329104	1.54702e+06	932229
P56545-2	Isoform 2 of C-terminal-binding protein 2 [OS=Homo sapiens]	15	61	0.979	-0.03	0.97773	101.1	98.9	1.11275e+08	3.38023e+07	7.65487e+07	4.70746e+07
Q13617-2	Isoform 2 of Cullin-2 [OS=Homo sapiens]	22	73	0.82	-0.29	0.744296	109.9	90.1	8.36384e+07	3.36518e+07	5.39587e+07	3.50678e+07
Q14999-2	Isoform 2 of Cullin-7 [OS=Homo sapiens]	2	3	0.231	-2.11	0.331381	162.4	37.6	2887662	1.5876e+06	1213982	201863
P61073-2	Isoform 2 of C-X-C chemokine receptor type 4 [OS=Homo sapiens]	4	17	2.782	1.48	0.413984	52.9	147.1	2.11638e+07	4.21633e+06	3.35355e+07	2.05876e+07
Q9P0U4-2	Isoform 2 of CXXC-type zinc finger protein 1 [OS=Homo sapiens]	1	2	2.385	1.25	0.18409	59.1	140.9	188921	318673	816887	419110
P50750-2	Isoform 2 of Cyclin-dependent kinase 9 [OS=Homo sapiens]	10	32	1.075	0.1	0.936157	96.4	103.6	3.02647e+07	7.568e+06	22776811	1.16304e+07
P35520-2	Isoform 2 of Cystathionine beta-synthase [OS=Homo sapiens]	12	39	0.509	-0.97	0.409237	132.5	67.5	3.2988e+07	1.13778e+07	1.22879e+07	7.91422e+06
Q9Y4P1-2	Isoform 2 of Cysteine protease ATG4B [OS=Homo sapiens]	1	1	1.729	0.79	0.715806	73.3	126.7	445182	62907.6	685101	122251
P52943-2	Isoform 2 of Cysteine-rich protein 2 [OS=Homo sapiens]	4	15	0.641	-0.64	0.319847	121.9	78.1	1.09616e+07	6.63125e+06	5.72048e+06	5.21713e+06
Q96N67-2	Isoform 2 of Dedicator of cytokinesis protein 7 [OS=Homo sapiens]	36	86	0.753	-0.41	0.644256	114.1	85.9	7.80695e+07	3.16009e+07	4.48125e+07	3.12101e+07
Q5VZ89-7	Isoform 2 of DENN domain-containing protein 4C [OS=Homo sapiens]	5	10	0.522	-0.94	0.188184	131.4	68.6	2.48427e+06	2.22198e+06	1.52542e+06	986988
Q6ZUT9-2	Isoform 2 of DENN domain-containing protein 5B [OS=Homo sapiens]	3	7	0.656	-0.61	0.48952	120.7	79.3	3.67136e+06	1.59091e+06	1.87614e+06	1.34134e+06
P81605-2	Isoform 2 of Dermcidin [OS=Homo sapiens]	3	6	0.548	-0.87	0.483274	129.2	70.8	1.63987e+07	5.06235e+06	6.36145e+06	3.91185e+06
Q86TI2-2	Isoform 2 of Dipeptidyl peptidase 9 [OS=Homo sapiens]	1	1
Q03468-2	Isoform 2 of DNA excision repair protein ERCC-6 [OS=Homo sapiens]	8	30	0.918	-0.12	0.213305	104.3	95.7	805072	863089	790198	741176
Q92878-2	Isoform 2 of DNA repair protein RAD50 [OS=Homo sapiens]	51	171	0.99	-0.01	0.98601	100.5	99.5	1.89478e+08	7.68586e+07	1.36866e+08	1.04287e+08
P25205-2	Isoform 2 of DNA replication licensing factor MCM3 [OS=Homo sapiens]	63	353	0.597	-0.74	0.383907	125.2	74.8	1.09517e+09	5.1364e+08	5.30598e+08	3.77957e+08
O15446-2	Isoform 2 of DNA-directed RNA polymerase I subunit RPA34 [OS=Homo sapiens]	5	24	1.34	0.42	0.516418	85.5	114.5	8.83998e+06	4.77827e+06	1.04893e+07	7.23165e+06
Q96EY1-2	Isoform 2 of DnaJ homolog subfamily A member 3, mitochondrial [OS=Homo sapiens]	14	78	0.919	-0.12	0.831218	104.2	95.8	6.00409e+07	3.32878e+07	4.85354e+07	3.47612e+07
Q5F1R6-2	Isoform 2 of DnaJ homolog subfamily C member 21 [OS=Homo sapiens]	7	13	1.226	0.29	0.824445	89.9	110.1	8.79641e+06	2.12077e+06	6.61451e+06	4.23681e+06
Q9UJU6-2	Isoform 2 of Drebrin-like protein [OS=Homo sapiens]	10	25	1.325	0.41	0.792862	86	114	549631	105841	424685	240462
P46734-3	Isoform 2 of Dual specificity mitogen-activated protein kinase kinase 3 [OS=Homo sapiens]	5	9	0.947	-0.08	0.940634	102.7	97.3	2.21133e+06	746698	1.68965e+06	876013
O14733-2	Isoform 2 of Dual specificity mitogen-activated protein kinase kinase 7 [OS=Homo sapiens]	1	1
O75925-2	Isoform 2 of E3 SUMO-protein ligase PIAS1 [OS=Homo sapiens]	2	4	0.813	-0.3	0.582943	110.3	89.7	1.9665e+06	1.14637e+06	1.38924e+06	1.07151e+06
Q7Z6Z7-2	Isoform 2 of E3 ubiquitin-protein ligase HUWE1 [OS=Homo sapiens]	242	2200	0.479	-1.06	0.286348	135.2	64.8	9.33934e+09	4.2263e+09	3.54442e+09	2.55468e+09
O60291-2	Isoform 2 of E3 ubiquitin-protein ligase MGRN1 [OS=Homo sapiens]	1	1	0.69	-0.54	0.529687	118.4	81.6	278253	319815	310209	136495
Q63HN8-4	Isoform 2 of E3 ubiquitin-protein ligase RNF213 [OS=Homo sapiens]	51	129	1.415	0.5	0.546285	82.8	117.2	6.40115e+07	2.83958e+07	7.15918e+07	5.08154e+07
Q9NWF9-1	Isoform 2 of E3 ubiquitin-protein ligase RNF216 [OS=Homo sapiens]	2	2	0.244	-2.03	0.368491	160.7	39.3	1.01154e+06	817232	562610	87770.8
Q5T4S7-2	Isoform 2 of E3 ubiquitin-protein ligase UBR4 [OS=Homo sapiens]	93	319	0.843	-0.25	0.697927	108.5	91.5	2.63028e+08	1.39394e+08	1.94139e+08	1.34364e+08
Q96T88-2	Isoform 2 of E3 ubiquitin-protein ligase UHRF1 [OS=Homo sapiens]	16	26	0.448	-1.16	0.327582	138.1	61.9	3.12428e+07	1.15357e+07	1.06365e+07	6.79562e+06
Q15717-2	Isoform 2 of ELAV-like protein 1 [OS=Homo sapiens]	12	44	0.695	-0.53	0.439918	118	82	4.07469e+07	2.19407e+07	2.25808e+07	1.90972e+07
P29692-2	Isoform 2 of Elongation factor 1-delta [OS=Homo sapiens]	13	69	1.071	0.1	0.911893	96.6	103.4	2.05947e+08	7.77444e+07	158040195	1.16254e+08
P26641-2	Isoform 2 of Elongation factor 1-gamma [OS=Homo sapiens]	30	276	1.181	0.24	0.81781	91.7	108.3	2.165e+09	7.08282e+08	1.77142e+09	1.20805e+09
Q9NYP7-2	Isoform 2 of Elongation of very long chain fatty acids protein 5 [OS=Homo sapiens]	2	6	0.823	-0.28	0.427585	109.7	90.3	5.73792e+06	4.1509e+06	4.34234e+06	3.7181e+06
Q15370-2	Isoform 2 of Elongin-B [OS=Homo sapiens]	8	36	0.832	-0.27	0.789434	109.2	90.8	4.41231e+07	1.61186e+07	2.99735e+07	1.64316e+07
Q9NZ08-2	Isoform 2 of Endoplasmic reticulum aminopeptidase 1 [OS=Homo sapiens]	15	31	1.199	0.26	0.782007	90.9	109.1	2.07203e+07	7.59003e+06	1.81438e+07	1.24661e+07
Q9Y6I3-1	Isoform 2 of Epsin-1 [OS=Homo sapiens]	16	101	1.064	0.09	0.868978	96.9	103.1	1.51604e+08	8.5045e+07	1.34997e+08	1.08039e+08
Q99808-2	Isoform 2 of Equilibrative nucleoside transporter 1 [OS=Homo sapiens]	2	4	0.442	-1.18	0.47047	138.7	61.3	3.14108e+06	736658	387279	1.16723e+06
O43731-2	Isoform 2 of ER lumen protein-retaining receptor 3 [OS=Homo sapiens]	1	1	1.089	0.12	0.965984	95.7	104.3	141072	195168	884506	36900.1
P55884-2	Isoform 2 of Eukaryotic translation initiation factor 3 subunit B [OS=Homo sapiens]	49	237	0.718	-0.48	0.619303	116.4	83.6	5.72647e+08	2.16535e+08	3.06784e+08	2.08425e+08
P06730-2	Isoform 2 of Eukaryotic translation initiation factor 4E [OS=Homo sapiens]	6	23	1.181	0.24	0.851818	91.7	108.3	5.7475e+07	1.42944e+07	4.10517e+07	2.79146e+07
P63241-2	Isoform 2 of Eukaryotic translation initiation factor 5A-1 [OS=Homo sapiens]	16	190	0.694	-0.53	0.513221	118.1	81.9	7.90561e+08	3.63738e+08	4.45675e+08	3.10505e+08
Q06265-2	Isoform 2 of Exosome complex component RRP45 [OS=Homo sapiens]	3	8	0.813	-0.3	0.54711	110.3	89.7	1.37401e+07	8.66531e+06	1.04612e+07	7.51359e+06
Q9BSJ8-2	Isoform 2 of Extended synaptotagmin-1 [OS=Homo sapiens]	14	27	0.673	-0.57	0.380672	119.6	80.4	2.53259e+07	1.42754e+07	1.43059e+07	1.1432e+07
A0FGR8-2	Isoform 2 of Extended synaptotagmin-2 [OS=Homo sapiens]	34	136	1.378	0.46	0.760194	84.1	115.9	9295591	1.89103e+06	8035048	4.15591e+06
P47756-2	Isoform 2 of F-actin-capping protein subunit beta [OS=Homo sapiens]	5	7	0.733	-0.45	0.730765	115.4	84.6	1.92603e+07	4.98375e+06	9.64315e+06	5.35543e+06
Q96AE4-2	Isoform 2 of Far upstream element-binding protein 1 [OS=Homo sapiens]	11	35	0.823	-0.28	0.757437	109.7	90.3	1.46326e+07	5.5835e+06	8.76102e+06	6.31578e+06
P14324-2	Isoform 2 of Farnesyl pyrophosphate synthase [OS=Homo sapiens]	14	140	0.892	-0.17	0.836652	105.7	94.3	3.43536e+08	1.4754e+08	2.43414e+08	1.6564e+08
Q9UHY8-2	Isoform 2 of Fasciculation and elongation protein zeta-2 [OS=Homo sapiens]	2	4	0.994	-0.01	0.99534	100.3	99.7	276937	55802.6	145693	104828
P51648-2	Isoform 2 of Fatty aldehyde dehydrogenase [OS=Homo sapiens]	17	84	0.91	-0.14	0.830715	104.7	95.3	1.14988e+08	6.0629e+07	9.3358e+07	6.18299e+07
P22830-2	Isoform 2 of Ferrochelatase, mitochondrial [OS=Homo sapiens]	6	13	0.752	-0.41	0.748805	114.2	85.8	1.10136e+07	2.86762e+06	5.58512e+06	3.19713e+06
Q96PY5-3	Isoform 2 of Formin-like protein 2 [OS=Homo sapiens]	5	8	1.393	0.48	0.632716	83.6	116.4	5.73087e+06	2.06218e+06	5.61892e+06	4.08348e+06
P04075-2	Isoform 2 of Fructose-bisphosphate aldolase A [OS=Homo sapiens]	24	105	0.559	-0.84	0.39366	128.3	71.7	2.26456e+08	9.42519e+07	9.75088e+07	6.82886e+07
P51570-2	Isoform 2 of Galactokinase [OS=Homo sapiens]	9	40	0.851	-0.23	0.75297	108.1	91.9	1.97725e+07	1.14609e+07	1.82e+07	9.01093e+06
Q9H0R8-2	Isoform 2 of Gamma-aminobutyric acid receptor-associated protein-like 1 [OS=Homo sapiens]	1	1
P49841-2	Isoform 2 of Glycogen synthase kinase-3 beta [OS=Homo sapiens]	5	24	0.717	-0.48	0.532941	116.5	83.5	9.65705e+06	4.61498e+06	4.7721e+06	4.79969e+06
Q9P2T1-2	Isoform 2 of GMP reductase 2 [OS=Homo sapiens]	1	1	1.331	0.41	0.798136	85.8	114.2	5.53262e+06	994935	4321755	2.25784e+06
Q92896-2	Isoform 2 of Golgi apparatus protein 1 [OS=Homo sapiens]	11	19	1.903	0.93	0.42741	68.9	131.1	12850358	4.43666e+06	1.73188e+07	1.19238e+07
Q14789-2	Isoform 2 of Golgin subfamily B member 1 [OS=Homo sapiens]	4	6	1.013	0.02	0.988578	99.4	100.6	2.41809e+06	586812	1.1242e+06	1.29472e+06
P07900-2	Isoform 2 of Heat shock protein HSP 90-alpha [OS=Homo sapiens]	55	463	0.572	-0.81	0.400176	127.3	72.7	7.7628e+08	3.29447e+08	3.42891e+08	2.43774e+08
Q14103-2	Isoform 2 of Heterogeneous nuclear ribonucleoprotein D0 [OS=Homo sapiens]	20	150	1.144	0.19	0.868673	93.3	106.7	1.45072e+06	405856	1.06903e+06	721340
O14979-2	Isoform 2 of Heterogeneous nuclear ribonucleoprotein D-like [OS=Homo sapiens]	18	97	1.071	0.1	0.926772	96.5	103.5	1.08098e+08	3.37941e+07	8.22364e+07	5.09983e+07
P61978-2	Isoform 2 of Heterogeneous nuclear ribonucleoprotein K [OS=Homo sapiens]	35	544	0.629	-0.67	0.080747	122.8	77.2	3.94225e+06	3.27138e+06	2.15646e+06	2.3627e+06
O43390-2	Isoform 2 of Heterogeneous nuclear ribonucleoprotein R [OS=Homo sapiens]	36	201	0.644	-0.64	0.515966	121.7	78.3	1.20246e+06	3.06329e+06	1.34939e+06	1.13063e+06
Q9Y241-2	Isoform 2 of HIG1 domain family member 1A, mitochondrial [OS=Homo sapiens]	3	14	0.724	-0.47	0.506998	116	84	3.81952e+06	1.94723e+06	2.19918e+06	1.77207e+06
O15379-2	Isoform 2 of Histone deacetylase 3 [OS=Homo sapiens]	4	12	0.637	-0.65	0.242542	122.1	77.9	3.46426e+06	2.26061e+06	2.09e+06	1.52206e+06
Q5QNW6-2	Isoform 2 of Histone H2B type 2-F [OS=Homo sapiens]	9	75	0.829	-0.27	0.781694	109.3	90.7	6.37043e+08	2.25939e+08	3.75977e+08	2.63264e+08
Q15910-2	Isoform 2 of Histone-lysine N-methyltransferase EZH2 [OS=Homo sapiens]	3	5	0.533	-0.91	0.639304	130.4	69.6	1.56247e+06	273690	165913	733241
Q16836-2	Isoform 2 of Hydroxyacyl-coenzyme A dehydrogenase, mitochondrial [OS=Homo sapiens]	1	1	0.26	-1.94	0.147099	158.7	41.3	270598	115161	68061.8	31014.9
O75054-2	Isoform 2 of Immunoglobulin superfamily member 3 [OS=Homo sapiens]	4	9	6.926	2.79	0.11286	25.2	174.8	322014	299374	3.07069e+06	1.50589e+06
Q8TEX9-2	Isoform 2 of Importin-4 [OS=Homo sapiens]	15	53	0.691	-0.53	0.336408	118.3	81.7	2.14718e+07	1.41875e+07	1.48715e+07	9.77348e+06
Q9H2U2-2	Isoform 2 of Inorganic pyrophosphatase 2, mitochondrial [OS=Homo sapiens]	2	5	0.539	-0.89	0.765698	130	70	394691	23611.7	160749	16813.1
Q68E01-2	Isoform 2 of Integrator complex subunit 3 [OS=Homo sapiens]	16	53	0.623	-0.68	0.256535	123.2	76.8	4.25513e+07	2.73619e+07	2.27773e+07	1.9845e+07
P26006-1	Isoform 2 of Integrin alpha-3 [OS=Homo sapiens]	8	14	2.611	1.38	0.190675	55.4	144.6	3.93983e+06	1.84481e+06	8.7673e+06	5.65115e+06
Q12894-2	Isoform 2 of Interferon-related developmental regulator 2 [OS=Homo sapiens]	3	5	0.618	-0.69	0.146076	123.6	76.4	1.87413e+06	1.41513e+06	1.17102e+06	864207
Q13907-2	Isoform 2 of Isopentenyl-diphosphate Delta-isomerase 1 [OS=Homo sapiens]	8	26	1.028	0.04	0.957985	98.6	101.4	2.62851e+07	1.19837e+07	2.25349e+07	1.47665e+07
Q9NVX7-2	Isoform 2 of Kelch repeat and BTB domain-containing protein 4 [OS=Homo sapiens]	1	2	2.21	1.14	0.671085	62.3	137.7	84624.3	1.38371e+06	1.02569e+06	557539
P05787-2	Isoform 2 of Keratin, type II cytoskeletal 8 [OS=Homo sapiens]	60	413	0.891	-0.17	0.864954	105.7	94.3	1.82124e+09	6.37078e+08	1.15833e+09	7.95715e+08
Q96J84-2	Isoform 2 of Kin of IRRE-like protein 1 [OS=Homo sapiens]	11	24	3.444	1.78	0.206897	45	155	4.25094e+06	1.59798e+06	1.08749e+07	7.40812e+06
Q63ZY3-2	Isoform 2 of KN motif and ankyrin repeat domain-containing protein 2 [OS=Homo sapiens]	5	8	0.392	-1.35	0.139094	143.7	56.3	924097	1.14763e+06	527091	309390
Q9UIC8-2	Isoform 2 of Leucine carboxyl methyltransferase 1 [OS=Homo sapiens]	1	1
Q96II8-2	Isoform 2 of Leucine-rich repeat and calponin homology domain-containing protein 3 [OS=Homo sapiens]	2	4	0.718	-0.48	0.491069	116.4	83.6	1.02401e+06	535989	511282	553441
Q32MZ4-2	Isoform 2 of Leucine-rich repeat flightless-interacting protein 1 [OS=Homo sapiens]	10	21	1.012	0.02	0.969591	99.4	100.6	6.42172e+06	3.97254e+06	5.61643e+06	4.65033e+06
Q96PV6-2	Isoform 2 of Leukocyte receptor cluster member 8 [OS=Homo sapiens]	6	9	1.563	0.64	0.599339	78	122	1.85265e+06	542032	2.03601e+06	1.2055e+06
P48059-2	Isoform 2 of LIM and senescent cell antigen-like-containing domain protein 1 [OS=Homo sapiens]	9	20	0.755	-0.41	0.710147	114	86	2.13088e+07	6.84268e+06	1.14667e+07	7.24128e+06
Q86W92-2	Isoform 2 of Liprin-beta-1 [OS=Homo sapiens]	21	37	1.196	0.26	0.824839	91.1	108.9	3.45063e+07	1.06366e+07	3.31085e+07	1.58496e+07
Q9P260-2	Isoform 2 of LisH domain and HEAT repeat-containing protein KIAA1468 [OS=Homo sapiens]	4	12	0.749	-0.42	0.36062	114.3	85.7	2.6183e+06	1.81813e+06	1.92451e+06	1.38805e+06
Q9ULC5-3	Isoform 2 of Long-chain-fatty-acid--CoA ligase 5 [OS=Homo sapiens]	1	1	4.341	2.12	0.225376	37.4	162.6	70144.9	236883	683117	458435
P24666-2	Isoform 2 of Low molecular weight phosphotyrosine protein phosphatase [OS=Homo sapiens]	5	14	1.613	0.69	0.585103	76.5	123.5	742498	209944	770668	526230
O60341-2	Isoform 2 of Lysine-specific histone demethylase 1A [OS=Homo sapiens]	11	29	0.67	-0.58	0.404838	119.8	80.2	1.83093e+07	9.98429e+06	1.12582e+07	7.28287e+06
Q9Y5P6-2	Isoform 2 of Mannose-1-phosphate guanyltransferase beta [OS=Homo sapiens]	4	10	0.949	-0.08	0.947069	102.6	97.4	6.27412e+06	1.80318e+06	3.74222e+06	2.72233e+06
P08493-2	Isoform 2 of Matrix Gla protein [OS=Homo sapiens]	2	4	3.707	1.89	0.330052	42.5	157.5	846486	174731	1.78686e+06	1.13741e+06
Q93074-2	Isoform 2 of Mediator of RNA polymerase II transcription subunit 12 [OS=Homo sapiens]	7	18	0.807	-0.31	0.715202	110.7	89.3	1.67517e+06	752973	1236173	664457
O75586-2	Isoform 2 of Mediator of RNA polymerase II transcription subunit 6 [OS=Homo sapiens]	1	3
Q96G25-2	Isoform 2 of Mediator of RNA polymerase II transcription subunit 8 [OS=Homo sapiens]	2	2
P11310-2	Isoform 2 of Medium-chain specific acyl-CoA dehydrogenase, mitochondrial [OS=Homo sapiens]	20	104	1.071	0.1	0.904569	96.6	103.4	1.57452e+08	6.49586e+07	1.30196e+08	9.0132e+07
Q8N4V1-2	Isoform 2 of Membrane magnesium transporter 1 [OS=Homo sapiens]	1	2	0.48	-1.06	0.717394	135.2	64.8	165220	819211	783424	39741.2
O15173-2	Isoform 2 of Membrane-associated progesterone receptor component 2 [OS=Homo sapiens]	3	5	1.059	0.08	0.837886	97.1	102.9	4434016	2.87622e+06	4.07763e+06	3.50663e+06
Q8N108-12	Isoform 2 of Mesoderm induction early response protein 1 [OS=Homo sapiens]	6	19	0.503	-0.99	0.250652	133.1	66.9	9.99062e+06	5.1266e+06	4.2347e+06	3.05804e+06
Q658P3-2	Isoform 2 of Metalloreductase STEAP3 [OS=Homo sapiens]	2	8	1.352	0.43	0.159262	85	115	3128381	2.57189e+06	4.00279e+06	3.6719e+06
Q5VT66-2	Isoform 2 of Mitochondrial amidoxime-reducing component 1 [OS=Homo sapiens]	9	27	0.639	-0.65	0.476073	122.1	77.9	3.8753e+07	1.68294e+07	1.68798e+07	1.57566e+07
Q9UBX3-2	Isoform 2 of Mitochondrial dicarboxylate carrier [OS=Homo sapiens]	9	40	0.768	-0.38	0.67185	113.1	86.9	7.00268e+07	2.8021e+07	4.22218e+07	2.74245e+07
Q9GZY8-2	Isoform 2 of Mitochondrial fission factor [OS=Homo sapiens]	4	18	1.279	0.35	0.519893	87.8	112.2	5.26375e+06	3.26178e+06	6.52097e+06	4.30677e+06
O60830-2	Isoform 2 of Mitochondrial import inner membrane translocase subunit Tim17-B [OS=Homo sapiens]	2	7	1.151	0.2	0.80629	93	107	3.52172e+06	1.74998e+06	4114213	1.98599e+06
Q3ZCQ8-2	Isoform 2 of Mitochondrial import inner membrane translocase subunit TIM50 [OS=Homo sapiens]	15	74	0.78	-0.36	0.695238	112.4	87.6	1.23789e+08	4.80407e+07	7.37277e+07	4.90157e+07
Q8N4Q1-2	Isoform 2 of Mitochondrial intermembrane space import and assembly protein 40 [OS=Homo sapiens]	3	7	1.537	0.62	0.156684	78.8	121.2	1.72544e+06	1.46365e+06	2.82567e+06	2.11034e+06
Q9NYL2-2	Isoform 2 of Mitogen-activated protein kinase kinase kinase 20 [OS=Homo sapiens]	3	7	0.527	-0.92	0.211307	130.9	69.1	4.14384e+06	2618379	1.80476e+06	1.67174e+06
Q7L9L4-2	Isoform 2 of MOB kinase activator 1B [OS=Homo sapiens]	2	2	2.402	1.26	0.184698	58.8	141.2	1.28919e+06	678279	2.58329e+06	1.95322e+06
Q8N2K0-2	Isoform 2 of Monoacylglycerol lipase ABHD12 [OS=Homo sapiens]	13	42	1.057	0.08	0.920672	97.2	102.8	4.74247e+07	1.99401e+07	3.72637e+07	2.83301e+07
Q99549-2	Isoform 2 of M-phase phosphoprotein 8 [OS=Homo sapiens]	1	2	0.671	-0.58	0.32859	119.7	80.3	264924	216213	205475	125431
Q9BQG0-2	Isoform 2 of Myb-binding protein 1A [OS=Homo sapiens]	70	287	1.053	0.08	0.931632	97.4	102.6	2.82155e+08	1.10142e+08	2.24399e+08	1.53682e+08
Q6WCQ1-2	Isoform 2 of Myosin phosphatase Rho-interacting protein [OS=Homo sapiens]	1	1
O95544-2	Isoform 2 of NAD kinase [OS=Homo sapiens]	1	1
Q9P0J0-2	Isoform 2 of NADH dehydrogenase [ubiquinone] 1 alpha subcomplex subunit 13 [OS=Homo sapiens]	3	8	0.869	-0.2	0.751666	107	93	8237210	4.18675e+06	5.6231e+06	4.63667e+06
Q9NX14-2	Isoform 2 of NADH dehydrogenase [ubiquinone] 1 beta subcomplex subunit 11, mitochondrial [OS=Homo sapiens]	2	3	1.251	0.32	0.846486	88.8	111.2	8.43923e+06	1.41424e+06	6.08938e+06	3.0684e+06
P28331-2	Isoform 2 of NADH-ubiquinone oxidoreductase 75 kDa subunit, mitochondrial [OS=Homo sapiens]	15	47	0.891	-0.17	0.802019	105.7	94.3	3.58572e+07	1.77743e+07	2.58761e+07	1.95694e+07
O43847-2	Isoform 2 of Nardilysin [OS=Homo sapiens]	2	2	0.366	-1.45	0.447989	146.4	53.6	1.42128e+06	256385	201559	242782
Q9Y2A7-2	Isoform 2 of Nck-associated protein 1 [OS=Homo sapiens]	13	27	1.202	0.27	0.822609	90.8	109.2	1.97839e+07	5.55357e+06	15421565	1.02896e+07
P18615-3	Isoform 2 of Negative elongation factor E [OS=Homo sapiens]	1	2
O15226-2	Isoform 2 of NF-kappa-B-repressing factor [OS=Homo sapiens]	16	44	1.094	0.13	0.906546	95.5	104.5	3.00303e+07	9.52951e+06	2.52335e+07	1.3567e+07
Q969V3-2	Isoform 2 of Nicalin [OS=Homo sapiens]	21	99	1.225	0.29	0.726622	89.9	110.1	1.45206e+08	6.30127e+07	1.52011e+08	9.03243e+07
Q9UNZ2-4	Isoform 2 of NSFL1 cofactor p47 [OS=Homo sapiens]	17	103	0.955	-0.07	0.95416	102.3	97.7	278743	78628.1	133251	150116
Q9GZM8-2	Isoform 2 of Nuclear distribution protein nudE-like 1 [OS=Homo sapiens]	1	1	1.199	0.26	0.760412	90.9	109.1	316051	125983	256028	223752
P19838-2	Isoform 2 of Nuclear factor NF-kappa-B p105 subunit [OS=Homo sapiens]	1	3
Q8TAT6-2	Isoform 2 of Nuclear protein localization protein 4 homolog [OS=Homo sapiens]	34	238	1.042	0.06	0.943259	97.9	102.1	4.24054e+08	1.72509e+08	3.32091e+08	2.39116e+08
P49116-2	Isoform 2 of Nuclear receptor subfamily 2 group C member 2 [OS=Homo sapiens]	1	2	1.273	0.35	0.721731	88	112	1.8667e+06	663902	1.50904e+06	1.33129e+06
Q01085-2	Isoform 2 of Nucleolysin TIAR [OS=Homo sapiens]	12	37	1.041	0.06	0.94926	98	102	4.97259e+07	1.9478e+07	4.26907e+07	2.45835e+07
P15531-2	Isoform 2 of Nucleoside diphosphate kinase A [OS=Homo sapiens]	7	83	0.147	-2.77	0.188509	174.4	25.6	1.00376e+06	265926	92997.7	61919.7
Q99733-2	Isoform 2 of Nucleosome assembly protein 1-like 4 [OS=Homo sapiens]	12	44	0.748	-0.42	0.647925	114.4	85.6	9.40656e+07	3.83486e+07	5.95038e+07	3.39615e+07
Q9NRP0-2	Isoform 2 of Oligosaccharyltransferase complex subunit OSTC [OS=Homo sapiens]	1	4	1.2	0.26	0.380445	90.9	109.1	6067668	4680194	6652075	6149875
Q9H6K4-2	Isoform 2 of Optic atrophy 3 protein [OS=Homo sapiens]	1	2	0.899	-0.15	0.919874	105.3	94.7	941195	178405	489077	277172
Q9UBD5-2	Isoform 2 of Origin recognition complex subunit 3 [OS=Homo sapiens]	10	25	1.045	0.06	0.956812	97.8	102.2	7.15277e+07	1.9735e+07	4.58947e+07	3.35927e+07
O75182-2	Isoform 2 of Paired amphipathic helix protein Sin3b [OS=Homo sapiens]	6	11	0.568	-0.82	0.0269392	127.5	72.5	437015	398809	241756	232694
Q9NXF8-2	Isoform 2 of Palmitoyltransferase ZDHHC7 [OS=Homo sapiens]	1	2	1.315	0.4	0.718031	86.4	113.6	95552.6	303378	211171	237458
Q14318-2	Isoform 2 of Peptidyl-prolyl cis-trans isomerase FKBP8 [OS=Homo sapiens]	12	60	0.834	-0.26	0.727727	109.1	90.9	1.00409e+08	4.55163e+07	6.49094e+07	4.89316e+07
Q13356-2	Isoform 2 of Peptidyl-prolyl cis-trans isomerase-like 2 [OS=Homo sapiens]	3	4	0.264	-1.92	0.361547	158.2	41.8	2.27548e+06	415836	253923	259734
Q9Y5Y5-2	Isoform 2 of Peroxisomal membrane protein PEX16 [OS=Homo sapiens]	3	4	1.4	0.49	0.725251	83.3	116.7	8.38183e+06	1.94587e+06	5.31688e+06	6.01005e+06
P50542-2	Isoform 2 of Peroxisomal targeting signal 1 receptor [OS=Homo sapiens]	5	14	0.69	-0.53	0.0941863	118.3	81.7	518223	460430	307856	369434
Q70Z35-2	Isoform 2 of Phosphatidylinositol 3,4,5-trisphosphate-dependent Rac exchanger 2 protein [OS=Homo sapiens]	1	1
Q6VY07-2	Isoform 2 of Phosphofurin acidic cluster sorting protein 1 [OS=Homo sapiens]	2	6	0.653	-0.62	0.270616	121	79	1.46018e+06	980286	807757	754671
O43688-2	Isoform 2 of Phospholipid phosphatase 2 [OS=Homo sapiens]	2	4	17.066	4.09	0.0775723	11.1	188.9	236483	710266	9.12e+06	5.36379e+06
Q14558-2	Isoform 2 of Phosphoribosyl pyrophosphate synthase-associated protein 1 [OS=Homo sapiens]	9	40	0.662	-0.59	0.165671	120.3	79.7	1.32565e+07	9.84694e+06	8392631	6.81903e+06
Q96CS7-2	Isoform 2 of Pleckstrin homology domain-containing family B member 2 [OS=Homo sapiens]	2	3	7.399	2.89	0.186072	23.8	176.2	2.75672e+06	600370	1.40532e+07	6.44773e+06
Q9NVV4-2	Isoform 2 of Poly(A) RNA polymerase, mitochondrial [OS=Homo sapiens]	5	14	0.775	-0.37	0.565851	112.7	87.3	1.26503e+07	6791962	8.57672e+06	6.01188e+06
Q15366-2	Isoform 2 of Poly(rC)-binding protein 2 [OS=Homo sapiens]	16	230	0.713	-0.49	0.42939	116.8	83.2	3.45632e+08	1.96535e+08	2.17543e+08	1.58572e+08
O75530-2	Isoform 2 of Polycomb protein EED [OS=Homo sapiens]	6	15	1.116	0.16	0.877374	94.5	105.5	1.40818e+07	4.71148e+06	1.13777e+07	7.25948e+06
Q9UKA9-2	Isoform 2 of Polypyrimidine tract-binding protein 2 [OS=Homo sapiens]	3	9
Q5JRX3-2	Isoform 2 of Presequence protease, mitochondrial [OS=Homo sapiens]	26	88	1.55	0.63	0.4564	78.4	121.6	5.98347e+07	2.72327e+07	7.76531e+07	5.03953e+07
Q5JPH6-2	Isoform 2 of Probable glutamate--tRNA ligase, mitochondrial [OS=Homo sapiens]	8	14	0.738	-0.44	0.694921	115.1	84.9	1.49331e+07	4.76702e+06	8.22337e+06	4.71891e+06
Q8N490-2	Isoform 2 of Probable hydrolase PNKD [OS=Homo sapiens]	1	2	1.251	0.32	0.84409	88.9	111.1	6914558	1.19718e+06	5.08418e+06	2.54784e+06
Q02809-2	Isoform 2 of Procollagen-lysine,2-oxoglutarate 5-dioxygenase 1 [OS=Homo sapiens]	11	28	1.702	0.77	0.515677	74	126	1.18183e+07	3.99485e+06	1.72085e+07	7.95064e+06
O00469-2	Isoform 2 of Procollagen-lysine,2-oxoglutarate 5-dioxygenase 2 [OS=Homo sapiens]	4	7	1.428	0.51	0.792376	82.4	117.6	1.26105e+06	173693	1.20225e+06	371263
Q8WUM4-2	Isoform 2 of Programmed cell death 6-interacting protein [OS=Homo sapiens]	48	206	0.924	-0.11	0.817149	104	96	621399	524824	688214	404250
P61289-2	Isoform 2 of Proteasome activator complex subunit 3 [OS=Homo sapiens]	7	22	0.673	-0.57	0.498068	119.5	80.5	3.02411e+07	1.35221e+07	15607777	1.18673e+07
Q5VST6-2	Isoform 2 of Protein ABHD17B [OS=Homo sapiens]	2	4	0.903	-0.15	0.733853	105.1	94.9	3.46693e+06	2.42134e+06	3.16501e+06	2.16162e+06
Q8TD16-2	Isoform 2 of Protein bicaudal D homolog 2 [OS=Homo sapiens]	6	13	1.207	0.27	0.873089	90.6	109.4	4.56927e+06	709426	2.1668e+06	2.17956e+06
P41223-2	Isoform 2 of Protein BUD31 homolog [OS=Homo sapiens]	2	3	0.623	-0.68	0.411837	123.2	76.8	768499	443760	521283	253721
Q15084-2	Isoform 2 of Protein disulfide-isomerase A6 [OS=Homo sapiens]	23	163	1.001	0	0.998435	100	100	3.80617e+08	2.31436e+08	3.34913e+08	2.63355e+08
Q8WYP5-2	Isoform 2 of Protein ELYS [OS=Homo sapiens]	14	26	1.019	0.03	0.95817	99	101	9.13566e+06	5.43017e+06	8.63748e+06	5.96734e+06
Q969W3-2	Isoform 2 of Protein FAM104A [OS=Homo sapiens]	1	4	1.829	0.87	0.250222	70.7	129.3	316553	307157	733118	443444
Q52LJ0-2	Isoform 2 of Protein FAM98B [OS=Homo sapiens]	7	20	1.841	0.88	0.524701	70.4	129.6	8.13921e+06	2.13887e+06	1.06676e+07	5.53279e+06
Q05655-2	Isoform 2 of Protein kinase C delta type [OS=Homo sapiens]	2	4	0.413	-1.27	0.190341	141.5	58.5	2851942	1.65091e+06	885686	907835
Q3MHD2-2	Isoform 2 of Protein LSM12 homolog [OS=Homo sapiens]	1	1	0.915	-0.13	0.923146	104.4	95.6	3.58624e+06	841244	1.89679e+06	1.3322e+06
Q8WZA1-2	Isoform 2 of Protein O-linked-mannose beta-1,2-N-acetylglucosaminyltransferase 1 [OS=Homo sapiens]	3	3	0.819	-0.29	0.654577	110	90	208122	212207	239742	123486
Q8ND04-2	Isoform 2 of Protein SMG8 [OS=Homo sapiens]	1	3
O94964-2	Isoform 2 of Protein SOGA1 [OS=Homo sapiens]	2	2
O94855-2	Isoform 2 of Protein transport protein Sec24D [OS=Homo sapiens]	8	23	1.27	0.34	0.5443	88.1	111.9	8.96102e+06	5.25347e+06	1.04198e+07	7.28513e+06
Q5T9L3-2	Isoform 2 of Protein wntless homolog [OS=Homo sapiens]	9	29	0.737	-0.44	0.515731	115.2	84.8	4.2628e+07	2.21648e+07	2.5335e+07	2.02484e+07
P22061-2	Isoform 2 of Protein-L-isoaspartate(D-aspartate) O-methyltransferase [OS=Homo sapiens]	10	47	0.907	-0.14	0.759495	104.9	95.1	3.53671e+07	2.19542e+07	2.8388e+07	2.25028e+07
Q08174-2	Isoform 2 of Protocadherin-1 [OS=Homo sapiens]	2	2	2.246	1.17	0.174884	61.6	138.4	85210.6	139486	232114	258308
Q7L2E3-2	Isoform 2 of Putative ATP-dependent RNA helicase DHX30 [OS=Homo sapiens]	49	170	1.068	0.1	0.904291	96.7	103.3	1.64907e+08	7.02447e+07	1.34404e+08	9.83355e+07
Q96IP4-2	Isoform 2 of Putative nucleotidyltransferase FAM46A [OS=Homo sapiens]	1	2	2.553	1.35	0.402742	56.3	143.7	294304	1.19723e+06	1.74618e+06	1.3154e+06
Q15042-3	Isoform 2 of Rab3 GTPase-activating protein catalytic subunit [OS=Homo sapiens]	12	31	0.884	-0.18	0.820203	106.2	93.8	3.34355e+07	1.45777e+07	2.3441e+07	1.6231e+07
P04049-2	Isoform 2 of RAF proto-oncogene serine/threonine-protein kinase [OS=Homo sapiens]	1	1
Q8N9B8-2	Isoform 2 of Ras-GEF domain-containing family member 1A [OS=Homo sapiens]	1	1
Q9NP72-2	Isoform 2 of Ras-related protein Rab-18 [OS=Homo sapiens]	2	2	2.742	1.46	0.478328	53.5	146.5	996909	147833	1.2736e+06	869850
P51148-2	Isoform 2 of Ras-related protein Rab-5C [OS=Homo sapiens]	4	7	1.605	0.68	0.475685	76.8	123.2	4.42959e+06	1.80853e+06	5.16339e+06	3.99473e+06
P18754-2	Isoform 2 of Regulator of chromosome condensation [OS=Homo sapiens]	13	76	0.965	-0.05	0.940129	101.8	98.2	1.10899e+08	5.34095e+07	8.86287e+07	6.21948e+07
Q9BWE0-4	Isoform 2 of Replication initiator 1 [OS=Homo sapiens]	10	27	1.362	0.45	0.69688	84.7	115.3	1.17881e+07	3.57502e+06	1.08491e+07	7.20979e+06
P28702-3	Isoform 2 of Retinoic acid receptor RXR-beta [OS=Homo sapiens]	2	3	0.77	-0.38	0.865952	113	87	1.40997e+06	144853	700846	172647
Q6NTF9-2	Isoform 2 of Rhomboid domain-containing protein 2 [OS=Homo sapiens]	4	12	0.902	-0.15	0.430679	105.2	94.8	3.26529e+06	2.7645e+06	2.68992e+06	2.72951e+06
P78346-2	Isoform 2 of Ribonuclease P protein subunit p30 [OS=Homo sapiens]	10	39	0.712	-0.49	0.471179	116.9	83.1	3.59703e+07	1.89535e+07	2.10241e+07	1.64201e+07
P11908-2	Isoform 2 of Ribose-phosphate pyrophosphokinase 2 [OS=Homo sapiens]	15	104	0.537	-0.9	0.189769	130.1	69.9	1.5665e+07	1.05982e+07	7.07119e+06	6.76352e+06
Q9Y6N7-2	Isoform 2 of Roundabout homolog 1 [OS=Homo sapiens]	12	30	0.417	-1.26	0.110832	141.2	58.8	1.18909e+07	7.6671e+06	5.00904e+06	3.16049e+06
Q15019-2	Isoform 2 of Septin-2 [OS=Homo sapiens]	8	26	0.567	-0.82	0.210683	127.7	72.3	1.8951e+07	1.19e+07	9413531	7.69318e+06
Q13188-2	Isoform 2 of Serine/threonine-protein kinase 3 [OS=Homo sapiens]	7	13	0.86	-0.22	0.778286	107.5	92.5	9.15186e+06	4.15208e+06	6.62156e+06	4.24413e+06
O00141-2	Isoform 2 of Serine/threonine-protein kinase Sgk1 [OS=Homo sapiens]	1	1
P30154-2	Isoform 2 of Serine/threonine-protein phosphatase 2A 65 kDa regulatory subunit A beta isoform [OS=Homo sapiens]	11	35	0.841	-0.25	0.57465	108.6	91.4	6.56642e+06	4.21704e+06	4.74621e+06	4.12672e+06
Q8N8A2-2	Isoform 2 of Serine/threonine-protein phosphatase 6 regulatory ankyrin repeat subunit B [OS=Homo sapiens]	2	4
Q9Y3F4-2	Isoform 2 of Serine-threonine kinase receptor-associated protein [OS=Homo sapiens]	17	52	0.747	-0.42	0.680598	114.5	85.5	8.90126e+07	3.17276e+07	5.25517e+07	2.99692e+07
Q8NBJ9-2	Isoform 2 of SID1 transmembrane family member 2 [OS=Homo sapiens]	1	1
Q13126-2	Isoform 2 of S-methyl-5'-thioadenosine phosphorylase [OS=Homo sapiens]	1	2
P55017-2	Isoform 2 of Solute carrier family 12 member 3 [OS=Homo sapiens]	5	19	0.979	-0.03	0.964534	101.1	98.9	1.57226e+07	7.59264e+06	1.30792e+07	8.74222e+06
Q9UHW9-2	Isoform 2 of Solute carrier family 12 member 6 [OS=Homo sapiens]	4	10	1.162	0.22	0.840956	92.5	107.5	179658	462565	528797	212061
Q8NBI5-2	Isoform 2 of Solute carrier family 43 member 3 [OS=Homo sapiens]	11	47	1.709	0.77	0.546565	73.8	126.2	5.95289e+07	1.69048e+07	6.89139e+07	4.26727e+07
Q9H4F8-2	Isoform 2 of SPARC-related modular calcium-binding protein 1 [OS=Homo sapiens]	2	3	2.828	1.5	0.355416	52.2	147.8	1.01548e+06	250217	1.932e+06	1.052e+06
P11277-2	Isoform 2 of Spectrin beta chain, erythrocytic [OS=Homo sapiens]	1	1	0.423	-1.24	0.602137	140.6	59.4	1.33642e+06	577301	1.2324e+06	111898
Q8TB22-2	Isoform 2 of Spermatogenesis-associated protein 20 [OS=Homo sapiens]	1	1
Q9NXE4-2	Isoform 2 of Sphingomyelin phosphodiesterase 4 [OS=Homo sapiens]	19	63	0.743	-0.43	0.616145	114.7	85.3	5.35315e+07	2.26543e+07	3.13687e+07	2.13378e+07
Q13838-2	Isoform 2 of Spliceosome RNA helicase DDX39B [OS=Homo sapiens]	18	63	0.748	-0.42	0.585987	114.4	85.6	2.46044e+07	1.15796e+07	1.55409e+07	1.02575e+07
Q8WXA9-2	Isoform 2 of Splicing regulatory glutamine/lysine-rich protein 1 [OS=Homo sapiens]	1	2	0.442	-1.18	0.179329	138.7	61.3	3.22171e+06	1.76971e+06	1.37331e+06	810594
P78362-2	Isoform 2 of SRSF protein kinase 2 [OS=Homo sapiens]	10	29	1.567	0.65	0.579307	77.9	122.1	8.15849e+06	2.5603e+06	9.29783e+06	5.51559e+06
P31948-2	Isoform 2 of Stress-induced-phosphoprotein 1 [OS=Homo sapiens]	5	8	0.449	-1.16	0.0574364	138.1	61.9	5.41886e+06	4.0587e+06	2.31083e+06	1.91583e+06
P51649-2	Isoform 2 of Succinate-semialdehyde dehydrogenase, mitochondrial [OS=Homo sapiens]	5	10	0.692	-0.53	0.544299	118.2	81.8	5.72998e+06	2.42865e+06	2.89947e+06	2.29507e+06
Q9UBS9-2	Isoform 2 of SUN domain-containing ossification factor [OS=Homo sapiens]	1	1
Q9UH99-2	Isoform 2 of SUN domain-containing protein 2 [OS=Homo sapiens]	4	9	0.476	-1.07	0.175315	135.5	64.5	3678555	2.30213e+06	1.29998e+06	1.47296e+06
Q9H4L7-2	Isoform 2 of SWI/SNF-related matrix-associated actin-dependent regulator of chromatin subfamily A containing DEAD/H box 1 [OS=Homo sapiens]	9	22	0.68	-0.56	0.659278	119.1	80.9	1.3226e+07	3.94329e+06	7.52849e+06	3.20048e+06
P61764-2	Isoform 2 of Syntaxin-binding protein 1 [OS=Homo sapiens]	19	70	0.709	-0.5	0.562337	117	83	4.59854e+07	1.97567e+07	2.52918e+07	1.80759e+07
O00560-2	Isoform 2 of Syntenin-1 [OS=Homo sapiens]	15	273	1.235	0.31	0.538004	89.5	110.5	4.37236e+08	2.69462e+08	4.63438e+08	3.88066e+08
Q86VP1-2	Isoform 2 of Tax1-binding protein 1 [OS=Homo sapiens]	32	139	0.941	-0.09	0.917185	103	97	1.97754e+08	8.10771e+07	1.48705e+08	9.54437e+07
Q92609-2	Isoform 2 of TBC1 domain family member 5 [OS=Homo sapiens]	2	4	0.598	-0.74	0.537607	125.2	74.8	1.01022e+06	312032	409531	275328
Q9BZE9-2	Isoform 2 of Tether containing UBX domain for GLUT4 [OS=Homo sapiens]	1	2	0.806	-0.31	0.101805	110.8	89.2	928238	871652	765253	686390
P37173-2	Isoform 2 of TGF-beta receptor type-2 [OS=Homo sapiens]	1	2	4.421	2.14	0.459245	36.9	163.1	43466.5	595598	664348	761649
P19971-2	Isoform 2 of Thymidine phosphorylase [OS=Homo sapiens]	1	2
Q12933-2	Isoform 2 of TNF receptor-associated factor 2 [OS=Homo sapiens]	2	8	1.288	0.36	0.875756	87.4	112.6	109089	1.13822e+06	975695	210958
Q12888-2	Isoform 2 of TP53-binding protein 1 [OS=Homo sapiens]	23	66	0.684	-0.55	0.419199	118.7	81.3	4.48739e+07	2.43237e+07	2.707e+07	1.88873e+07
Q15170-2	Isoform 2 of Transcription elongation factor A protein-like 1 [OS=Homo sapiens]	1	1	0.601	-0.73	0.630881	124.9	75.1	921482	194013	225089	286904
Q96EI5-2	Isoform 2 of Transcription elongation factor A protein-like 4 [OS=Homo sapiens]	7	18	0.548	-0.87	0.590069	129.2	70.8	2.21975e+07	4.4316e+06	6.6367e+06	4.45681e+06
Q7KZ85-2	Isoform 2 of Transcription elongation factor SPT6 [OS=Homo sapiens]	1	1	0.666	-0.59	0.7077	120	80	141253	729664	246997	185290
P20290-2	Isoform 2 of Transcription factor BTF3 [OS=Homo sapiens]	9	46	0.841	-0.25	0.637145	108.7	91.3	2.64427e+07	1.53596e+07	1.78361e+07	1.60894e+07
P37802-2	Isoform 2 of Transgelin-2 [OS=Homo sapiens]	2	3	0.245	-2.03	0.247407	160.6	39.4	3327023	1.27511e+06	997675	255357
P29401-2	Isoform 2 of Transketolase [OS=Homo sapiens]	34	171	0.603	-0.73	0.448401	124.8	75.2	3.39271e+08	1.39297e+08	1.53667e+08	1.11774e+08
Q9UI10-2	Isoform 2 of Translation initiation factor eIF-2B subunit delta [OS=Homo sapiens]	12	35	0.756	-0.4	0.246666	113.9	86.1	2.32058e+07	1.8176e+07	1.60205e+07	1.50588e+07
Q9UNL2-2	Isoform 2 of Translocon-associated protein subunit gamma [OS=Homo sapiens]	6	25	1.508	0.59	0.326056	79.7	120.3	4.54779e+07	2.86473e+07	5.46667e+07	5.4209e+07
Q24JP5-2	Isoform 2 of Transmembrane protein 132A [OS=Homo sapiens]	17	40	3.068	1.62	0.363645	49.2	150.8	1.56119e+07	3.47035e+06	2.78088e+07	1.83364e+07
Q92973-2	Isoform 2 of Transportin-1 [OS=Homo sapiens]	18	68	0.823	-0.28	0.751496	109.7	90.3	5.42131e+07	2.15493e+07	3.512e+07	2.25051e+07
Q9UPQ9-1	Isoform 2 of Trinucleotide repeat-containing gene 6B protein [OS=Homo sapiens]	41	128	0.834	-0.26	0.799718	109	91	9.07657e+07	3.06162e+07	5.55952e+07	3.47899e+07
Q969Y2-2	Isoform 2 of tRNA modification GTPase GTPBP3, mitochondrial [OS=Homo sapiens]	1	6	0.795	-0.33	0.355574	111.4	88.6	708658	531762	484317	491904
P06753-2	Isoform 2 of Tropomyosin alpha-3 chain [OS=Homo sapiens]	5	11
P07951-2	Isoform 2 of Tropomyosin beta chain [OS=Homo sapiens]	7	13	0.628	-0.67	0.427888	122.9	77.1	1.3803e+07	6.38108e+06	7.35505e+06	4.71736e+06
Q86T03-2	Isoform 2 of Type 1 phosphatidylinositol 4,5-bisphosphate 4-phosphatase [OS=Homo sapiens]	3	11	1.545	0.63	0.631051	78.6	121.4	7.37691e+06	2.00431e+06	8.39402e+06	4.20225e+06
P06241-2	Isoform 2 of Tyrosine-protein kinase Fyn [OS=Homo sapiens]	20	76	0.618	-0.69	0.172226	123.6	76.4	1444285	1.11678e+06	938234	657490
P07948-2	Isoform 2 of Tyrosine-protein kinase Lyn [OS=Homo sapiens]	14	35	1.285	0.36	0.675596	87.5	112.5	1.6132e+07	6.75382e+06	1.70151e+07	1.0577e+07
O95551-2	Isoform 2 of Tyrosyl-DNA phosphodiesterase 2 [OS=Homo sapiens]	6	14	0.401	-1.32	0.457607	142.7	57.3	8.77619e+06	3.0208e+06	4.63007e+06	922735
Q14694-2	Isoform 2 of Ubiquitin carboxyl-terminal hydrolase 10 [OS=Homo sapiens]	3	5	0.965	-0.05	0.958278	101.8	98.2	5.45165e+06	1.84601e+06	3.6492e+06	2.56573e+06
Q9P275-2	Isoform 2 of Ubiquitin carboxyl-terminal hydrolase 36 [OS=Homo sapiens]	1	1
Q14139-2	Isoform 2 of Ubiquitin conjugation factor E4 A [OS=Homo sapiens]	3	3	0.765	-0.39	0.585041	113.3	86.7	3.97271e+06	2.0351e+06	2.74415e+06	1.72317e+06
Q14157-1	Isoform 2 of Ubiquitin-associated protein 2-like [OS=Homo sapiens]	24	123	0.999	0	0.998732	100	100	1.53165e+08	6.28754e+07	1.22886e+08	7.82221e+07
P61077-2	Isoform 2 of Ubiquitin-conjugating enzyme E2 D3 [OS=Homo sapiens]	4	31	0.199	-2.33	0.110216	166.7	33.3	1.48058e+08	62622776	2.47265e+07	1.49218e+07
P61960-2	Isoform 2 of Ubiquitin-fold modifier 1 [OS=Homo sapiens]	1	1
Q8NBZ7-2	Isoform 2 of UDP-glucuronic acid decarboxylase 1 [OS=Homo sapiens]	6	15	1.908	0.93	0.175322	68.8	131.2	1.19704e+06	948640	2.56731e+06	1.60961e+06
A1L170-2	Isoform 2 of Uncharacterized protein C1orf226 [OS=Homo sapiens]	2	5	0.895	-0.16	0.745661	105.5	94.5	966757	615603	838409	568430
Q9P206-2	Isoform 2 of Uncharacterized protein KIAA1522 [OS=Homo sapiens]	3	5	1.413	0.5	0.346157	82.9	117.1	944212	965176	1.66331e+06	1.09402e+06
Q8IYS2-2	Isoform 2 of Uncharacterized protein KIAA2013 [OS=Homo sapiens]	1	1
Q9H7E9-2	Isoform 2 of UPF0488 protein C8orf33 [OS=Homo sapiens]	5	10	1.199	0.26	0.838264	91	109	8.35793e+06	2.13695e+06	6.72549e+06	3.81743e+06
P46939-2	Isoform 2 of Utrophin [OS=Homo sapiens]	9	19	0.785	-0.35	0.24652	112	88	573628	453411	431494	371507
Q9UK41-2	Isoform 2 of Vacuolar protein sorting-associated protein 28 homolog [OS=Homo sapiens]	1	1	2.972	1.57	0.222955	50.3	149.7	316341	195982	1.19519e+06	458306
Q9UBQ0-2	Isoform 2 of Vacuolar protein sorting-associated protein 29 [OS=Homo sapiens]	4	14	0.828	-0.27	0.71664	109.4	90.6	18186788	8.26621e+06	1.09816e+07	9.39603e+06
Q15906-2	Isoform 2 of Vacuolar protein sorting-associated protein 72 homolog [OS=Homo sapiens]	1	4	0.931	-0.1	0.918548	103.6	96.4	1.37201e+06	462699	900791	611136
Q9P0L0-2	Isoform 2 of Vesicle-associated membrane protein-associated protein A [OS=Homo sapiens]	6	20	0.908	-0.14	0.877239	104.8	95.2	1.70429e+07	6.3877e+06	1.07751e+07	8.32839e+06
P16989-2	Isoform 2 of Y-box-binding protein 3 [OS=Homo sapiens]	20	158	0.53	-0.92	0.440921	130.8	69.2	3.39041e+06	1.18725e+06	1.57113e+06	718640
Q8IY57-5	Isoform 2 of YY1-associated factor 2 [OS=Homo sapiens]	2	9	1.188	0.25	0.807432	91.4	108.6	1.48694e+06	665695	1.89416e+06	737802
P37275-2	Isoform 2 of Zinc finger E-box-binding homeobox 1 [OS=Homo sapiens]	2	4	0.717	-0.48	0.434402	116.5	83.5	3.83155e+06	2.23193e+06	2.09833e+06	2.09581e+06
Q6NXT4-2	Isoform 2 of Zinc transporter 6 [OS=Homo sapiens]	1	6	1.873	0.91	0.524733	69.6	130.4	288986	1.12506e+06	1.13493e+06	1.00469e+06
Q13409-2	Isoform 2B of Cytoplasmic dynein 1 intermediate chain 2 [OS=Homo sapiens]	11	31	1.115	0.16	0.892215	94.6	105.4	1.87251e+07	5.33329e+06	1.33157e+07	9.31676e+06
P04035-3	Isoform 3 of 3-hydroxy-3-methylglutaryl-coenzyme A reductase [OS=Homo sapiens]	3	7	0.327	-1.61	0.0950659	150.8	49.2	4817647	2.99057e+06	1.37155e+06	1.12072e+06
P54619-3	Isoform 3 of 5'-AMP-activated protein kinase subunit gamma-1 [OS=Homo sapiens]	2	5	0.438	-1.19	0.124427	139.1	60.9	424729	338092	208725	131977
P18621-3	Isoform 3 of 60S ribosomal protein L17 [OS=Homo sapiens]	17	194	1.318	0.4	0.635166	86.3	113.7	1.18188e+09	5.02319e+08	1.19247e+09	8.65002e+08
P59998-3	Isoform 3 of Actin-related protein 2/3 complex subunit 4 [OS=Homo sapiens]	5	16	0.87	-0.2	0.820857	107	93	2.56949e+07	9.87414e+06	1.60248e+07	1.19753e+07
Q5T8D3-3	Isoform 3 of Acyl-CoA-binding domain-containing protein 5 [OS=Homo sapiens]	3	5	0.605	-0.72	0.601571	124.6	75.4	5769606	1.43631e+06	1.74184e+06	1.74141e+06
Q6P587-3	Isoform 3 of Acylpyruvase FAHD1, mitochondrial [OS=Homo sapiens]	3	12	0.898	-0.16	0.728044	105.4	94.6	6.87766e+06	4.28374e+06	4.76325e+06	4.98601e+06
[truncated: 2,518 more rows]
