# Supplementary material for: USP8 prevents aberrant NF-κB and Nrf2 activation by counteracting ubiquitin signals from endosomes
Source: J Cell Biol. 2024 Jan 5;223(3):e202306013. doi: 10.1083/jcb.202306013 (PMC10783432; doi:10.1083/jcb.202306013)
Supplement: Table S2 — shows a list of ubiquitinated proteins significantly increased in USP8-depleted cells. [file JCB_202306013_TableS2.xlsx]

## Sheet: Significantly Increased
Accession	Description	# Peptides	# PSMs	Abundance Ratio: (siUSP8) / (siControl)	Abundance Ratio (log2): (siUSP8) / (siControl)	Abundance Ratio P-Value: (siUSP8) / (siControl)	Abundances (Grouped): siControl	Abundances (Grouped): siUSP8
P29728	2'-5'-oligoadenylate synthase 2 [OS=Homo sapiens]	2	3	5.881	2.56	0.0346294	29.1	170.9
Q15646-1	2'-5'-oligoadenylate synthase-like protein [OS=Homo sapiens]	17	38	14.234	3.83	0.0312123	13.1	186.9
Q04771	Activin receptor type-1 [OS=Homo sapiens]	1	1	9.193	3.2	0.0211933	19.6	180.4
P26572	alpha-1,3-mannosyl-glycoprotein 2-beta-N-acetylglucosaminyltransferase [OS=Homo sapiens]	1	1	11.7	3.55	0.0265678	15.7	184.3
Q9BY76	Angiopoietin-related protein 4 [OS=Homo sapiens]	4	8	8.973	3.17	0.0262298	20.1	179.9
Q13145	BMP and activin membrane-bound inhibitor homolog [OS=Homo sapiens]	1	13	10.65	3.41	0.026236	17.2	182.8
Q5VW32	BRO1 domain-containing protein BROX [OS=Homo sapiens]	2	3	2.594	1.38	0.0186024	55.7	144.3
Q8IYM9-1	E3 ubiquitin-protein ligase TRIM22 [OS=Homo sapiens]	7	10	10.387	3.38	0.0223999	17.6	182.4
P29317	Ephrin type-A receptor 2 [OS=Homo sapiens]	16	30	3.44	1.78	0.018961	45	155
P02671-1	Fibrinogen alpha chain [OS=Homo sapiens]	23	59	20.239	4.34	0.0122279	9.4	190.6
P02679	Fibrinogen gamma chain [OS=Homo sapiens]	18	46	29.51	4.88	0.0196073	6.6	193.4
O95633	Follistatin-related protein 3 [OS=Homo sapiens]	1	1	4.724	2.24	0.0269949	34.9	165.1
Q9NU53	Glycoprotein integral membrane protein 1 [OS=Homo sapiens]	1	1	8.237	3.04	0.0447068	21.7	178.3
Q99988	Growth/differentiation factor 15 [OS=Homo sapiens]	7	14	7.635	2.93	0.0103006	23.2	176.8
P13747	HLA class I histocompatibility antigen, alpha chain E [OS=Homo sapiens]	9	27	19.437	4.28	0.0159958	9.8	190.2
Q969P0	Immunoglobulin superfamily member 8 [OS=Homo sapiens]	1	1	10.305	3.37	0.0145661	17.7	182.3
Q9Y287	Integral membrane protein 2B [OS=Homo sapiens]	8	33	5.439	2.44	0.0405155	31.1	168.9
P09914	interferon-induced protein with tetratricopeptide repeats 1 [OS=Homo sapiens]	23	69	17.272	4.11	0.0186006	10.9	189.1
O14879	Interferon-induced protein with tetratricopeptide repeats 3 [OS=Homo sapiens]	19	69	12.177	3.61	0.0158215	15.2	184.8
P78552	Interleukin-13 receptor subunit alpha-1 [OS=Homo sapiens]	9	19	7.209	2.85	0.0494148	24.4	175.6
P22570-3	Isoform 3 of NADPH:adrenodoxin oxidoreductase, mitochondrial [OS=Homo sapiens]	1	1	2.037	1.03	0.0242896	65.9	134.1
P36896-4	Isoform 4 of Activin receptor type-1B [OS=Homo sapiens]	3	7	2.306	1.21	0.0193728	60.5	139.5
Q15012	Lysosomal-associated transmembrane protein 4A [OS=Homo sapiens]	3	13	2.88	1.53	0.0338961	51.6	148.4
Q86VI4-1	Lysosomal-associated transmembrane protein 4B [OS=Homo sapiens]	3	15	3.967	1.99	0.042673	40.3	159.7
Q687X5	Metalloreductase STEAP4 [OS=Homo sapiens]	7	21	3.865	1.95	0.0327145	41.1	158.9
O15403	Monocarboxylate transporter 7 [OS=Homo sapiens]	8	20	11.526	3.53	0.0432839	16	184
Q9GZU1	Mucolipin-1 [OS=Homo sapiens]	3	4	5.663	2.5	0.0284621	30	170
Q9P2E3-1	NFX1-type zinc finger-containing protein 1 [OS=Homo sapiens]	2	3	11	3.46	0.0196576	16.7	183.3
Q99650-1	Oncostatin-M-specific receptor subunit beta [OS=Homo sapiens]	22	74	15.446	3.95	0.0483407	12.2	187.8
O15162	phospholipid scramblase 1 [OS=Homo sapiens]	2	3	2.786	1.48	0.0491825	52.8	147.2
O95786	Probable ATP-dependent RNA helicase DDX58 [OS=Homo sapiens]	12	24	3.985	1.99	0.0103587	40.1	159.9
Q92954-1	Proteoglycan 4 [OS=Homo sapiens]	6	8	2.762	1.47	0.0250092	53.2	146.8
Q8WVN6	Secreted and transmembrane protein 1 [OS=Homo sapiens]	4	6	14.633	3.87	0.0052601	12.8	187.2
P52630-3	signal transducer and activator of transcription 2 [OS=Homo sapiens]	4	9	3.042	1.61	0.0265591	49.5	150.5
Q96QD8	sodium-coupled neutral amino acid transporter 2 [OS=Homo sapiens]	6	30	3.35	1.74	0.00346299	46	154
Q86WV6	Stimulator of interferon genes protein [OS=Homo sapiens]	6	9	8.338	3.06	0.0061022	21.4	178.6
P19438-1	Tumor necrosis factor receptor superfamily member 1A [OS=Homo sapiens]	9	18	5.06	2.34	0.0409807	33	167
Q9UMW8	Ubl carboxyl-terminal hydrolase 18 [OS=Homo sapiens]	1	2	4.579	2.19	0.0415858	35.9	164.1
Q9C0K1-1	Zinc transporter zip8 [OS=Homo sapiens]	1	3	75.441	6.24	0.0430372	2.6	197.4
