# Supplementary material for: USP8 prevents aberrant NF-κB and Nrf2 activation by counteracting ubiquitin signals from endosomes
Source: J Cell Biol. 2024 Jan 5;223(3):e202306013. doi: 10.1083/jcb.202306013 (PMC10783432; doi:10.1083/jcb.202306013)
Supplement: Table S3 — shows proteome analysis of USP8- and TSG101-depleted cells. [file JCB_202306013_TableS3.xlsx]

## Sheet: Proteins
Accession	Description	# Peptides	Gene Symbol	Abundance Ratio: (siUSP8) / (siControl)	Abundance Ratio: (siTSG101) / (siControl)	Abundance Ratio: (siTSG101) / (siUSP8)	Abundance Ratio (log2): (siUSP8) / (siControl)	Abundance Ratio (log2): (siTSG101) / (siControl)	Abundance Ratio (log2): (siTSG101) / (siUSP8)	Abundance Ratio P-Value: (siUSP8) / (siControl)	Abundance Ratio P-Value: (siTSG101) / (siControl)	Abundance Ratio P-Value: (siTSG101) / (siUSP8)
Q6ZSR9	Uncharacterized protein FLJ45252 [OS=Homo sapiens]	6		0.907	0.694	0.766	-0.14	-0.53	-0.38	0.284004	0.0118964	0.0284025
Q6VEQ5	WAS protein family homolog 2 [OS=Homo sapiens]	6		1.1	0.933	0.848	0.14	-0.1	-0.24	0.0492757	0.108336	0.011036
P01023	alpha-2-macroglobulin [OS=Homo sapiens]	5	A2M	0.863	0.615	0.713	-0.21	-0.7	-0.49	0.777246	0.193685	0.362287
Q9NPC4	lactosylceramide 4-alpha-galactosyltransferase [OS=Homo sapiens]	1	A4GALT	1.707	3.603	2.111	0.77	1.85	1.08	0.000613568	1e-15	0.000164408
Q9NRG9-1	Aladin [OS=Homo sapiens]	20	AAAS	0.829	1.075	1.297	-0.27	0.1	0.38	0.00659461	0.0869213	0.00255587
Q86V21-1	acetoacetyl-CoA synthetase [OS=Homo sapiens]	21	AACS	1.186	1.005	0.848	0.25	0.01	-0.24	0.0236015	0.98406	0.0257274
Q6PD74	Alpha- and gamma-adaptin-binding protein p34 [OS=Homo sapiens]	6	AAGAB	1.357	0.972	0.717	0.44	-0.04	-0.48	0.0473366	0.920218	0.0375166
Q2M2I8-1	AP2-associated protein kinase 1 [OS=Homo sapiens]	12	AAK1	0.93	0.922	0.991	-0.1	-0.12	-0.01	0.00681517	0.00481548	0.579649
Q9H7C9-1	Mth938 domain-containing protein [OS=Homo sapiens]	5	AAMDC	1.067	1.079	1.012	0.09	0.11	0.02	0.380417	0.295509	0.95844
Q13685	angio-associated migratory cell protein [OS=Homo sapiens]	6	AAMP	1.255	0.914	0.728	0.33	-0.13	-0.46	0.0106349	0.120024	0.00405174
Q9Y312	Protein AAR2 homolog [OS=Homo sapiens]	10	AAR2	0.913	0.933	1.022	-0.13	-0.1	0.03	0.165987	0.277148	0.833897
P49588	Alanine--tRNA ligase, cytoplasmic [OS=Homo sapiens]	46	AARS	0.907	1.141	1.259	-0.14	0.19	0.33	0.099393	0.0472157	0.0102738
Q5JTZ9	alanine--tRNA ligase, mitochondrial [OS=Homo sapiens]	25	AARS2	0.974	0.994	1.02	-0.04	-0.01	0.03	0.562694	0.964799	0.69111
Q9NRN7	L-aminoadipate-semialdehyde dehydrogenase-phosphopantetheinyl transferase [OS=Homo sapiens]	9	AASDHPPT	0.519	0.731	1.408	-0.95	-0.45	0.49	3.49033e-05	0.0011517	0.000906732
Q9NY61	Protein AATF [OS=Homo sapiens]	14	AATF	0.939	0.99	1.054	-0.09	-0.01	0.08	0.206139	0.936191	0.28048
P08183	multidrug resistance protein 1 [OS=Homo sapiens]	17	ABCB1	1.408	1.536	1.091	0.49	0.62	0.13	0.00104141	0.000552685	0.049376
Q9NRK6	ATP-binding cassette sub-family B member 10, mitochondrial [OS=Homo sapiens]	5	ABCB10	0.735	0.918	1.249	-0.44	-0.12	0.32	0.0440717	0.52008	0.0995548
Q9NP58	ATP-binding cassette sub-family B member 6, mitochondrial [OS=Homo sapiens]	11	ABCB6	0.956	0.94	0.983	-0.06	-0.09	-0.02	0.63777	0.46813	0.930975
O75027-2	Isoform 2 of ATP-binding cassette sub-family B member 7, mitochondrial [OS=Homo sapiens]	13	ABCB7	1.063	1.129	1.062	0.09	0.17	0.09	0.191413	0.037075	0.193037
Q9NUT2-1	ATP-binding cassette sub-family B member 8, mitochondrial [OS=Homo sapiens]	9	ABCB8	1.075	1.169	1.087	0.1	0.23	0.12	0.598721	0.204755	0.523809
P33527	Multidrug resistance-associated protein 1 [OS=Homo sapiens]	31	ABCC1	1.019	0.951	0.933	0.03	-0.07	-0.1	0.721601	0.218914	0.112382
Q5T3U5	Multidrug resistance-associated protein 7 [OS=Homo sapiens]	2	ABCC10
Q92887	canalicular multispecific organic anion transporter 1 [OS=Homo sapiens]	18	ABCC2	1.109	0.831	0.75	0.15	-0.27	-0.42	0.379134	0.129585	0.0437834
O15438-4	Isoform 4 of Canalicular multispecific organic anion transporter 2 [OS=Homo sapiens]	13	ABCC3	1.247	1.261	1.011	0.32	0.33	0.02	0.0229769	0.0201042	0.959331
O15439-1	multidrug resistance-associated protein 4 [OS=Homo sapiens]	27	ABCC4	1.045	1.099	1.051	0.06	0.14	0.07	0.315249	0.063998	0.255683
O15440	Multidrug resistance-associated protein 5 [OS=Homo sapiens]	20	ABCC5	1.247	0.941	0.755	0.32	-0.09	-0.41	0.0866663	0.667173	0.047167
P33897	ATP-binding cassette sub-family D member 1 [OS=Homo sapiens]	15	ABCD1	1.395	1.031	0.739	0.48	0.04	-0.44	4.58863e-05	0.117249	0.000110829
P28288	ATP-binding cassette sub-family D member 3 [OS=Homo sapiens]	28	ABCD3	1.078	1.082	1.004	0.11	0.11	0.01	0.00278973	0.00242127	0.83791
P61221	ATP-binding cassette sub-family E member 1 [OS=Homo sapiens]	25	ABCE1	0.934	0.987	1.056	-0.1	-0.02	0.08	0.0373267	0.668521	0.0657112
Q8NE71-1	ATP-binding cassette sub-family F member 1 [OS=Homo sapiens]	31	ABCF1	0.965	0.942	0.976	-0.05	-0.09	-0.04	0.166287	0.0472036	0.321291
Q9UG63-2	Isoform 2 of ATP-binding cassette sub-family F member 2 [OS=Homo sapiens]	27	ABCF2	0.838	0.844	1.007	-0.26	-0.24	0.01	0.0280268	0.0313423	0.976184
Q9NUQ8	ATP-binding cassette sub-family F member 3 [OS=Homo sapiens]	18	ABCF3	0.933	0.939	1.007	-0.1	-0.09	0.01	0.124067	0.156117	0.956379
Q9UNQ0-1	ATP-binding cassette sub-family G member 2 [OS=Homo sapiens]	17	ABCG2	1.01	1.034	1.024	0.01	0.05	0.03	0.811932	0.210801	0.372113
Q9NUJ1	Mycophenolic acid acyl-glucuronide esterase, mitochondrial [OS=Homo sapiens]	13	ABHD10	1.065	0.946	0.889	0.09	-0.08	-0.17	0.242544	0.296969	0.0589248
Q8NFV4	Protein Abhd11 [OS=Homo sapiens]	6	ABHD11	1.618	1.028	0.635	0.69	0.04	-0.65	0.00393247	0.8367	0.00465702
Q8N2K0-2	Isoform 2 of Monoacylglycerol lipase ABHD12 [OS=Homo sapiens]	10	ABHD12	1.153	1.116	0.968	0.21	0.16	-0.05	0.00813332	0.0169394	0.299364
Q96IU4	Protein ABHD14B [OS=Homo sapiens]	8	ABHD14B	1.009	0.848	0.841	0.01	-0.24	-0.25	0.987426	0.119498	0.106389
Q6UXT9	Protein Abhd15 [OS=Homo sapiens]	1	ABHD15
O95870-1	Protein ABHD16A [OS=Homo sapiens]	10	ABHD16A	1.146	1.08	0.942	0.2	0.11	-0.09	0.196681	0.484171	0.620224
Q5VST6-2	Isoform 2 of Protein ABHD17B [OS=Homo sapiens]	5	ABHD17B; FAM108B1	0.991	0.858	0.866	-0.01	-0.22	-0.21	0.952355	0.0296201	0.0348876
Q8WU67	Phospholipase ABHD3 [OS=Homo sapiens]	2	ABHD3	1.565	1.769	1.13	0.65	0.82	0.18	0.115344	0.0644952	0.722584
Q8TB40	Protein ABHD4 [OS=Homo sapiens]	2	ABHD4	1.032	1.275	1.236	0.05	0.35	0.31	0.933334	0.134903	0.180968
Q8WTS1	1-acylglycerol-3-phosphate O-acyltransferase ABHD5 [OS=Homo sapiens]	1	ABHD5	1.12	1.015	0.906	0.16	0.02	-0.14	0.445403	0.982456	0.521784
Q9BV23	Monoacylglycerol lipase ABHD6 [OS=Homo sapiens]	5	ABHD6	1.113	0.932	0.837	0.15	-0.1	-0.26	0.189588	0.386291	0.0591909
Q8IZP0	abl interactor 1 [OS=Homo sapiens]	11	ABI1	1.132	1.164	1.029	0.18	0.22	0.04	0.0764583	0.0452028	0.722642
Q9NYB9	abl interactor 2 [OS=Homo sapiens]	6	ABI2	1.018	1.009	0.992	0.03	0.01	-0.01	0.874281	0.964334	0.967323
P00519-2	Isoform IB of Tyrosine-protein kinase ABL1 [OS=Homo sapiens]	5	ABL1	1.039	1.014	0.976	0.06	0.02	-0.04	0.900794	0.985716	0.957942
P42684	Abelson tyrosine-protein kinase 2 [OS=Homo sapiens]	8	ABL2	1.127	1.189	1.055	0.17	0.25	0.08	0.126822	0.052097	0.50079
O14639-1	Actin-binding LIM protein 1 [OS=Homo sapiens]	8	ABLIM1	0.943	0.781	0.828	-0.09	-0.36	-0.27	0.621386	0.0480871	0.0946722
Q12979	active breakpoint cluster region-related protein [OS=Homo sapiens]	12	ABR	1.043	0.968	0.928	0.06	-0.05	-0.11	0.558412	0.693591	0.257468
Q9ULW3	activator of basal transcription 1 [OS=Homo sapiens]	4	ABT1	0.957	0.997	1.042	-0.06	0	0.06	0.590698	0.996161	0.632262
Q969K4-1	ankyrin repeat and BTB/POZ domain-containing protein 1 [OS=Homo sapiens]	1	ABTB1
Q8N961-1	Ankyrin repeat and BTB/POZ domain-containing protein 2 [OS=Homo sapiens]	7	ABTB2	1.069	1.033	0.967	0.1	0.05	-0.05	0.654064	0.890627	0.886568
P09110-1	3-ketoacyl-CoA thiolase, peroxisomal [OS=Homo sapiens]	10	ACAA1	1.271	1.092	0.859	0.35	0.13	-0.22	0.118941	0.587797	0.295058
P42765	3-ketoacyl-CoA thiolase, mitochondrial [OS=Homo sapiens]	19	ACAA2	1.12	1.12	1	0.16	0.16	0	0.00663229	0.00656002	0.999402
Q13085-4	Isoform 4 of Acetyl-CoA carboxylase 1 [OS=Homo sapiens]	59	ACACA	0.949	1.147	1.209	-0.08	0.2	0.27	0.435356	0.06906	0.0294228
Q6JQN1-5	Isoform 5 of Acyl-CoA dehydrogenase family member 10 [OS=Homo sapiens]	4	ACAD10	1.288	1.158	0.899	0.36	0.21	-0.15	0.038863	0.145821	0.276285
Q709F0-1	acyl-CoA dehydrogenase family member 11 [OS=Homo sapiens]	3	ACAD11	1.644	1.143	0.695	0.72	0.19	-0.52	0.00737293	0.208396	0.0179643
Q9UKU7	Isobutyryl-CoA dehydrogenase, mitochondrial [OS=Homo sapiens]	1	ACAD8	0.946	1.185	1.253	-0.08	0.24	0.33	0.938555	0.604115	0.449599
Q9H845	Acyl-CoA dehydrogenase family member 9, mitochondrial [OS=Homo sapiens]	24	ACAD9	1.037	1.088	1.049	0.05	0.12	0.07	0.175727	0.0220668	0.0955007
P11310-2	Isoform 2 of Medium-chain specific acyl-CoA dehydrogenase, mitochondrial [OS=Homo sapiens]	19	ACADM	1.276	1.07	0.839	0.35	0.1	-0.25	0.000464209	0.0181229	0.00117248
P16219	Short-chain specific acyl-CoA dehydrogenase, mitochondrial [OS=Homo sapiens]	5	ACADS	1.352	1.226	0.907	0.44	0.29	-0.14	0.00488771	0.0150489	0.102616
P45954	Short/branched chain specific acyl-CoA dehydrogenase, mitochondrial [OS=Homo sapiens]	10	ACADSB	1.219	0.99	0.812	0.29	-0.01	-0.3	0.071937	0.981454	0.0635193
P49748-3	Isoform 3 of Very long-chain specific acyl-CoA dehydrogenase, mitochondrial [OS=Homo sapiens]	28	ACADVL	1.135	1.03	0.907	0.18	0.04	-0.14	0.0416842	0.605755	0.081582
Q15057	Arf-GAP with coiled-coil, ANK repeat and PH domain-containing protein 2 [OS=Homo sapiens]	19	ACAP2	1.074	1.01	0.94	0.1	0.01	-0.09	0.320135	0.968594	0.398422
P24752	Acetyl-CoA acetyltransferase, mitochondrial [OS=Homo sapiens]	20	ACAT1	1.09	1.086	0.996	0.12	0.12	-0.01	0.0022037	0.00250228	0.856854
Q9BWD1	Acetyl-CoA acetyltransferase, cytosolic [OS=Homo sapiens]	15	ACAT2	1.159	1.068	0.922	0.21	0.1	-0.12	0.00974157	0.0841272	0.0498804
Q9H3P7	Golgi resident protein GCP60 [OS=Homo sapiens]	15	ACBD3	1.118	1.028	0.919	0.16	0.04	-0.12	0.0307197	0.518138	0.063875
Q5T8D3-3	Isoform 3 of Acyl-CoA-binding domain-containing protein 5 [OS=Homo sapiens]	12	ACBD5	1.119	1.031	0.921	0.16	0.04	-0.12	0.00109345	0.0446756	0.00266417
Q9BR61	Acyl-CoA-binding domain-containing protein 6 [OS=Homo sapiens]	5	ACBD6	1.069	0.984	0.92	0.1	-0.02	-0.12	0.471079	0.9437	0.350945
Q96AP0	Adrenocortical dysplasia protein homolog [OS=Homo sapiens]	1	ACD	1.365	1.163	0.853	0.45	0.22	-0.23	0.240142	0.618148	0.591607
P12821-1	Angiotensin-converting enzyme [OS=Homo sapiens]	1	ACE	0.943	0.651	0.69	-0.08	-0.62	-0.53	0.597085	0.0092552	0.0140785
Q9UKV3-1	Apoptotic chromatin condensation inducer in the nucleus [OS=Homo sapiens]	37	ACIN1	0.994	1.014	1.021	-0.01	0.02	0.03	0.677815	0.272982	0.127794
P25106	atypical chemokine receptor 3 [OS=Homo sapiens]	1	ACKR3; CXCR7	2.607	6.297	2.416	1.38	2.65	1.27	0.0286621	0.00451171	0.035823
P53396-1	ATP-citrate synthase [OS=Homo sapiens]	52	ACLY	0.917	1.029	1.122	-0.12	0.04	0.17	0.036294	0.377523	0.0164394
P21399	Cytoplasmic aconitate hydratase [OS=Homo sapiens]	31	ACO1	0.834	1.033	1.238	-0.26	0.05	0.31	0.00341916	0.270489	0.00211901
Q99798	Aconitate hydratase, mitochondrial [OS=Homo sapiens]	30	ACO2	1.098	1.112	1.013	0.14	0.15	0.02	0.0247815	0.0175067	0.766817
Q8WXI4	acyl-coenzyme A thioesterase 11 [OS=Homo sapiens]	1	ACOT11	1.094	1.141	1.042	0.13	0.19	0.06	0.354372	0.181018	0.748856
Q9NPJ3-1	Acyl-coenzyme A thioesterase 13 [OS=Homo sapiens]	5	ACOT13	1.255	0.977	0.779	0.33	-0.03	-0.36	0.0021156	0.477319	0.00159864
P49753-1	Acyl-coenzyme A thioesterase 2, mitochondrial [OS=Homo sapiens]	13	ACOT2	1.193	1.01	0.846	0.26	0.01	-0.24	0.00326621	0.818514	0.00386738
O00154	cytosolic acyl coenzyme A thioester hydrolase [OS=Homo sapiens]	14	ACOT7	1.093	0.944	0.864	0.13	-0.08	-0.21	0.0119246	0.0392005	0.00280986
O14734	Acyl-coenzyme A thioesterase 8 [OS=Homo sapiens]	4	ACOT8	1.239	1.179	0.952	0.31	0.24	-0.07	0.0959561	0.172505	0.757052
Q9Y305-4	Isoform 4 of Acyl-coenzyme A thioesterase 9, mitochondrial [OS=Homo sapiens]	13	ACOT9	1.03	1.142	1.109	0.04	0.19	0.15	0.750034	0.0811217	0.144043
Q15067-2	Isoform 2 of Peroxisomal acyl-coenzyme A oxidase 1 [OS=Homo sapiens]	13	ACOX1	1.195	1.036	0.867	0.26	0.05	-0.21	0.0199192	0.539043	0.0366594
P24666-2	Isoform 2 of Low molecular weight phosphotyrosine protein phosphatase [OS=Homo sapiens]	6	ACP1
P24666-1	Low molecular weight phosphotyrosine protein phosphatase [OS=Homo sapiens]	8	ACP1	1.12	0.937	0.836	0.16	-0.09	-0.26	0.000645958	0.00306361	7.9652e-05
P11117	Lysosomal acid phosphatase [OS=Homo sapiens]	12	ACP2	1.216	1.106	0.91	0.28	0.15	-0.14	0.0141008	0.0818911	0.0955924
Q96CM8-2	Isoform 2 of Acyl-CoA synthetase family member 2, mitochondrial [OS=Homo sapiens]	16	ACSF2	1.55	1.241	0.8	0.63	0.31	-0.32	0.0175081	0.109985	0.102321
Q4G176	Acyl-CoA synthetase family member 3, mitochondrial [OS=Homo sapiens]	17	ACSF3	1.12	0.999	0.892	0.16	0	-0.16	0.0712481	0.999653	0.0700404
O95573	long-chain-fatty-acid--CoA ligase 3 [OS=Homo sapiens]	26	ACSL3	1.061	1.272	1.198	0.09	0.35	0.26	0.257934	0.00813996	0.0182898
O60488-1	Long-chain-fatty-acid--CoA ligase 4 [OS=Homo sapiens]	30	ACSL4	0.907	1.387	1.529	-0.14	0.47	0.61	0.0084219	0.000209013	1.526e-05
Q9NR19-2	Isoform 2 of Acetyl-coenzyme A synthetase, cytoplasmic [OS=Homo sapiens]	7	ACSS2	1.253	1.215	0.97	0.33	0.28	-0.04	0.0699354	0.0997972	0.876515
P60709	Actin, cytoplasmic 1 [OS=Homo sapiens]	32	ACTB	0.935	1.043	1.115	-0.1	0.06	0.16	0.155026	0.363424	0.0487091
Q562R1	Beta-actin-like protein 2 [OS=Homo sapiens]	13	ACTBL2	0.846	1.003	1.185	-0.24	0	0.24	0.078694	0.998037	0.0754862
P68032	Actin, alpha cardiac muscle 1 [OS=Homo sapiens]	21	ACTC1	0.961	1.057	1.1	-0.06	0.08	0.14	0.607701	0.422995	0.169378
O96019-1	Actin-like protein 6A [OS=Homo sapiens]	15	ACTL6A	0.967	0.939	0.971	-0.05	-0.09	-0.04	0.0231517	0.00385289	0.0332487
Q9H568	Actin-like protein 8 [OS=Homo sapiens]	10	ACTL8	0.718	0.75	1.046	-0.48	-0.41	0.06	0.00724496	0.0109784	0.560308
P12814-1	Alpha-actinin-1 [OS=Homo sapiens]	51	ACTN1	0.968	0.961	0.992	-0.05	-0.06	-0.01	0.495351	0.3766	0.95038
P35609-2	Isoform 2 of Alpha-actinin-2 [OS=Homo sapiens]	18	ACTN2	0.922	0.911	0.987	-0.12	-0.14	-0.02	0.554634	0.473489	0.981987
O43707	Alpha-actinin-4 [OS=Homo sapiens]	60	ACTN4	0.969	1.008	1.04	-0.05	0.01	0.06	0.0331315	0.49134	0.0174361
Q9NZ32	Actin-related protein 10 [OS=Homo sapiens]	12	ACTR10	1.079	1.03	0.954	0.11	0.04	-0.07	0.39444	0.833445	0.656785
P61163	Alpha-centractin [OS=Homo sapiens]	13	ACTR1A	1.132	1.052	0.929	0.18	0.07	-0.11	0.00966644	0.106081	0.0407329
P42025	Beta-centractin [OS=Homo sapiens]	12	ACTR1B	0.884	1.025	1.16	-0.18	0.04	0.21	0.0324455	0.639059	0.0197912
P61160-1	Actin-related protein 2 [OS=Homo sapiens]	12	ACTR2	1.09	0.971	0.891	0.12	-0.04	-0.17	0.0268284	0.309749	0.011835
P61158	actin-related protein 3 [OS=Homo sapiens]	21	ACTR3	1.062	0.985	0.927	0.09	-0.02	-0.11	0.0451435	0.563305	0.0242944
Q9P1U1-1	Actin-related protein 3B [OS=Homo sapiens]	6	ACTR3B	1.77	1.297	0.733	0.82	0.38	-0.45	0.0120194	0.096275	0.062487
Q9H9F9	actin-related protein 5 [OS=Homo sapiens]	6	ACTR5	1.069	1.105	1.034	0.1	0.14	0.05	0.596712	0.37504	0.863368
Q9GZN1	Actin-related protein 6 [OS=Homo sapiens]	6	ACTR6	1.063	0.999	0.939	0.09	0	-0.09	0.341516	0.999094	0.329217
Q9H981-1	Actin-related protein 8 [OS=Homo sapiens]	8	ACTR8	0.952	0.968	1.016	-0.07	-0.05	0.02	0.388181	0.604362	0.873546
Q04771	Activin receptor type-1 [OS=Homo sapiens]	2	ACVR1	1.107	1.306	1.18	0.15	0.38	0.24	0.746565	0.255203	0.507103
P36896-4	Isoform 4 of Activin receptor type-1B [OS=Homo sapiens]	5	ACVR1B	0.88	0.844	0.96	-0.19	-0.24	-0.06	0.188035	0.102537	0.75041
Q03154-1	Aminoacylase-1 [OS=Homo sapiens]	13	ACY1	1.247	0.984	0.789	0.32	-0.02	-0.34	0.15634	0.981484	0.134643
P07311	Acylphosphatase-1 [OS=Homo sapiens]	4	ACYP1	1.294	1.062	0.82	0.37	0.09	-0.29	0.079839	0.726757	0.146668
P00813	adenosine deaminase [OS=Homo sapiens]	13	ADA	1.206	1.076	0.892	0.27	0.11	-0.16	0.0157508	0.167969	0.0598282
Q6DHV7	adenosine deaminase-like protein [OS=Homo sapiens]	2	ADAL	1.014	1.051	1.036	0.02	0.07	0.05	0.994903	0.937532	0.966649
O14672	Disintegrin and metalloproteinase domain-containing protein 10 [OS=Homo sapiens]	18	ADAM10	1.057	1.217	1.152	0.08	0.28	0.2	0.101904	0.00316123	0.00819773
Q13444	Disintegrin and metalloproteinase domain-containing protein 15 [OS=Homo sapiens]	9	ADAM15	1.159	1.088	0.938	0.21	0.12	-0.09	0.170343	0.439582	0.589928
P78536-1	Disintegrin and metalloproteinase domain-containing protein 17 [OS=Homo sapiens]	6	ADAM17	1.217	1.656	1.361	0.28	0.73	0.44	0.0523353	0.00374423	0.0154259
Q13443	disintegrin and metalloproteinase domain-containing protein 9 [OS=Homo sapiens]	22	ADAM9	1.06	1.513	1.427	0.08	0.6	0.51	0.0751581	0.000276478	0.000484784
O75173-2	Isoform 2 of A disintegrin and metalloproteinase with thrombospondin motifs 4 [OS=Homo sapiens]	1	ADAMTS4
Q6UY14-3	Isoform 3 of ADAMTS-like protein 4 [OS=Homo sapiens]	3	ADAMTSL4
P55265-4	Isoform 4 of Double-stranded RNA-specific adenosine deaminase [OS=Homo sapiens]	44	ADAR	1.137	1.011	0.889	0.19	0.02	-0.17	0.000326747	0.242947	0.000450987
P78563-5	Isoform 5 of Double-stranded RNA-specific editase 1 [OS=Homo sapiens]	6	ADARB1	0.888	0.875	0.985	-0.17	-0.19	-0.02	0.323661	0.265504	0.973789
Q9NS39	Double-stranded RNA-specific editase B2 [OS=Homo sapiens]	1	ADARB2	0.888	0.958	1.079	-0.17	-0.06	0.11	0.650561	0.93843	0.826123
Q96EY9	probable inactive tRNA-specific adenosine deaminase-like protein 3 [OS=Homo sapiens]	1	ADAT3
Q86TW2-1	Uncharacterized aarF domain-containing protein kinase 1 [OS=Homo sapiens]	2	ADCK1	1.165	1.337	1.147	0.22	0.42	0.2	0.888859	0.679519	0.908795
Q8NI60-1	Atypical kinase COQ8A, mitochondrial [OS=Homo sapiens]	6	ADCK3; COQ8A	0.668	0.718	1.074	-0.58	-0.48	0.1	0.0014431	0.00252917	0.153639
Q96D53-1	Atypical kinase COQ8B, mitochondrial [OS=Homo sapiens]	2	ADCK4; COQ8B	1.289	0.918	0.712	0.37	-0.12	-0.49	0.0146215	0.212427	0.00635187
O60266	Adenylate cyclase type 3 [OS=Homo sapiens]	4	ADCY3	0.941	1.026	1.09	-0.09	0.04	0.12	0.343741	0.781152	0.185557
O43306	Adenylate cyclase type 6 [OS=Homo sapiens]	2	ADCY6	1.167	1.214	1.041	0.22	0.28	0.06	0.0979093	0.0556399	0.717625
O60503	Adenylate cyclase type 9 [OS=Homo sapiens]	14	ADCY9	1.002	1.089	1.086	0	0.12	0.12	0.998466	0.229402	0.240292
P35611-3	Isoform 3 of Alpha-adducin [OS=Homo sapiens]	11	ADD1	0.933	0.97	1.04	-0.1	-0.04	0.06	0.141407	0.54118	0.39295
Q9UEY8-1	Gamma-adducin [OS=Homo sapiens]	18	ADD3	0.921	0.974	1.058	-0.12	-0.04	0.08	0.23721	0.799722	0.429753
P11766	alcohol dehydrogenase class-3 [OS=Homo sapiens]	11	ADH5	1.084	1.024	0.945	0.12	0.03	-0.08	0.101884	0.665523	0.214886
Q9BV57	1,2-dihydroxy-3-keto-5-methylthiopentene dioxygenase [OS=Homo sapiens]	6	ADI1	0.924	0.981	1.062	-0.11	-0.03	0.09	0.192295	0.842522	0.319091
Q96A54	adiponectin receptor protein 1 [OS=Homo sapiens]	3	ADIPOR1	1.019	1.226	1.203	0.03	0.29	0.27	0.888417	0.030532	0.0397565
Q86V24	Adiponectin receptor protein 2 [OS=Homo sapiens]	1	ADIPOR2	1.227	1.715	1.397	0.3	0.78	0.48	0.662882	0.17638	0.40047
Q15847	Adipogenesis regulatory factor [OS=Homo sapiens]	1	ADIRF; C10orf116	2.341	0.959	0.41	1.23	-0.06	-1.29	0.0016117	0.783448	0.00140735
P55263-1	Adenosine kinase [OS=Homo sapiens]	16	ADK	0.998	1.096	1.099	0	0.13	0.14	0.992879	0.0339165	0.0318584
Q9H2P0	Activity-dependent neuroprotector homeobox protein [OS=Homo sapiens]	35	ADNP	0.882	0.933	1.058	-0.18	-0.1	0.08	0.0754853	0.266806	0.376257
Q6IQ32	activity-dependent neuroprotector homeobox protein 2 [OS=Homo sapiens]	3	ADNP2	0.968	0.841	0.869	-0.05	-0.25	-0.2	0.863141	0.130143	0.201587
Q96SZ5	2-aminoethanethiol dioxygenase [OS=Homo sapiens]	6	ADO	1.153	1.002	0.869	0.21	0	-0.2	0.158663	0.999243	0.163596
Q9BRR6-1	ADP-dependent glucokinase [OS=Homo sapiens]	7	ADPGK	0.7	0.979	1.4	-0.52	-0.03	0.49	0.00265841	0.784686	0.0031652
Q9NX46	Poly(ADP-ribose) glycohydrolase ARH3 [OS=Homo sapiens]	11	ADPRHL2	1.224	1.088	0.889	0.29	0.12	-0.17	0.0169455	0.153464	0.0718393
P35348-9	Isoform 9 of Alpha-1A adrenergic receptor [OS=Homo sapiens]	1	ADRA1A	1.263	1.411	1.117	0.34	0.5	0.16	0.184214	0.0766663	0.559044
P25098	Beta-adrenergic receptor kinase 1 [OS=Homo sapiens]	10	ADRBK1; GRK2	0.997	0.842	0.844	0	-0.25	-0.24	0.997589	0.0491129	0.0511716
Q16186	Proteasomal ubiquitin receptor ADRM1 [OS=Homo sapiens]	8	ADRM1	0.985	0.958	0.972	-0.02	-0.06	-0.04	0.869243	0.423423	0.657823
P30566	adenylosuccinate lyase [OS=Homo sapiens]	19	ADSL	1.027	0.912	0.888	0.04	-0.13	-0.17	0.225025	0.0101595	0.00488685
P30520	adenylosuccinate synthetase isozyme 2 [OS=Homo sapiens]	17	ADSS	1.044	0.881	0.844	0.06	-0.18	-0.24	0.324549	0.028354	0.012617
Q8N142-1	Adenylosuccinate synthetase isozyme 1 [OS=Homo sapiens]	4	ADSSL1	0.762	1.296	1.702	-0.39	0.37	0.77	0.715905	0.735923	0.367332
Q6ZN18-1	Zinc finger protein AEBP2 [OS=Homo sapiens]	3	AEBP2	0.73	0.866	1.187	-0.45	-0.21	0.25	0.0248942	0.171747	0.117085
Q08117-2	Isoform 2 of Amino-terminal enhancer of split [OS=Homo sapiens]	3	AES	0.911	0.729	0.8	-0.13	-0.46	-0.32	0.0724137	0.0024083	0.00661852
Q8N556-2	Isoform 2 of Actin filament-associated protein 1 [OS=Homo sapiens]	18	AFAP1	0.871	1.504	1.727	-0.2	0.59	0.79	0.0497147	0.00235948	0.00103435
P51825-2	Isoform 2 of AF4/FMR2 family member 1 [OS=Homo sapiens]	4	AFF1	1.156	1.144	0.989	0.21	0.19	-0.02	0.135489	0.15991	0.977431
Q9UHB7-1	AF4/FMR2 family member 4 [OS=Homo sapiens]	11	AFF4	0.947	1.054	1.112	-0.08	0.08	0.15	0.316277	0.335297	0.0788246
Q9Y4W6	AFG3-like protein 2 [OS=Homo sapiens]	31	AFG3L2	1.008	0.897	0.89	0.01	-0.16	-0.17	0.84411	0.00952167	0.00774312
P02771	Alpha-fetoprotein [OS=Homo sapiens]	2	AFP	0.969	0.848	0.875	-0.05	-0.24	-0.19	0.980639	0.635263	0.732648
Q6ULP2	Aftiphilin [OS=Homo sapiens]	4	AFTPH	1.164	1.035	0.889	0.22	0.05	-0.17	0.0878804	0.750678	0.157677
Q96P47-4	Isoform 4 of Arf-GAP with GTPase, ANK repeat and PH domain-containing protein 3 [OS=Homo sapiens]	6	AGAP3	1.002	1.053	1.051	0	0.07	0.07	0.998273	0.490646	0.515248
P52594-4	Isoform 4 of Arf-GAP domain and FG repeat-containing protein 1 [OS=Homo sapiens]	11	AGFG1	0.917	1.022	1.115	-0.13	0.03	0.16	0.00173366	0.0792328	0.000925099
O95081	Arf-GAP domain and FG repeat-containing protein 2 [OS=Homo sapiens]	3	AGFG2	1.159	0.929	0.802	0.21	-0.11	-0.32	0.226137	0.588004	0.0949041
Q8N302-1	angiogenic factor with G patch and FHA domains 1 [OS=Homo sapiens]	2	AGGF1
Q53H12	Acylglycerol kinase, mitochondrial [OS=Homo sapiens]	8	AGK	1.121	0.948	0.846	0.16	-0.08	-0.24	0.226285	0.625145	0.100371
P35573-1	glycogen debranching enzyme [OS=Homo sapiens]	64	AGL	1.251	1.042	0.833	0.32	0.06	-0.26	0.00957305	0.440118	0.0170842
Q9UL18	protein argonaute-1 [OS=Homo sapiens]	11	AGO1; EIF2C1	0.941	0.894	0.95	-0.09	-0.16	-0.07	0.515909	0.203015	0.602485
Q9UKV8	Protein argonaute-2 [OS=Homo sapiens]	24	AGO2; EIF2C2	0.789	1.051	1.332	-0.34	0.07	0.41	0.000988882	0.0767733	0.000582111
Q9H9G7	Protein argonaute-3 [OS=Homo sapiens]	10	AGO3; EIF2C3	1.027	0.96	0.934	0.04	-0.06	-0.1	0.990226	0.977333	0.940046
Q99943	1-acyl-sn-glycerol-3-phosphate acyltransferase alpha [OS=Homo sapiens]	6	AGPAT1	1.241	1.008	0.812	0.31	0.01	-0.3	0.00641302	0.945831	0.00714189
O15120	1-acyl-sn-glycerol-3-phosphate acyltransferase beta [OS=Homo sapiens]	1	AGPAT2
Q9NRZ7-3	Isoform 3 of 1-acyl-sn-glycerol-3-phosphate acyltransferase gamma [OS=Homo sapiens]	5	AGPAT3	1.029	1.07	1.039	0.04	0.1	0.06	0.798171	0.386982	0.682753
Q9NUQ2	1-acyl-sn-glycerol-3-phosphate acyltransferase epsilon [OS=Homo sapiens]	5	AGPAT5	1.146	1.043	0.91	0.2	0.06	-0.14	0.105128	0.645659	0.230544
Q86UL3	glycerol-3-phosphate acyltransferase 4 [OS=Homo sapiens]	5	AGPAT6; GPAT4	0.995	1.083	1.089	-0.01	0.11	0.12	0.990775	0.28686	0.255459
Q53EU6	Glycerol-3-phosphate acyltransferase 3 [OS=Homo sapiens]	6	AGPAT9; GPAT3	0.642	0.795	1.238	-0.64	-0.33	0.31	0.0603564	0.256142	0.290436
O00116	Alkyldihydroxyacetonephosphate synthase, peroxisomal [OS=Homo sapiens]	22	AGPS	1.08	1.155	1.069	0.11	0.21	0.1	0.0458706	0.00813004	0.0657732
O95994	Anterior gradient protein 2 homolog [OS=Homo sapiens]	3	AGR2	1.822	0.879	0.482	0.87	-0.19	-1.05	0.0160054	0.456221	0.00920193
O00468-6	Isoform 6 of Agrin [OS=Homo sapiens]	34	AGRN	1.652	1.332	0.806	0.72	0.41	-0.31	0.000151398	0.00110772	0.00247213
Q9UPW5-3	Isoform 3 of Cytosolic carboxypeptidase 1 [OS=Homo sapiens]	10	AGTPBP1	0.886	0.976	1.102	-0.17	-0.03	0.14	0.0398739	0.679846	0.0699474
Q6RW13	Type-1 angiotensin II receptor-associated protein [OS=Homo sapiens]	1	AGTRAP	0.771	0.993	1.289	-0.38	-0.01	0.37	0.304226	0.998835	0.31711
Q8WYP5-2	Isoform 2 of Protein ELYS [OS=Homo sapiens]	56	AHCTF1	0.903	0.998	1.105	-0.15	0	0.14	0.00182597	0.94799	0.00195347
P23526-1	Adenosylhomocysteinase [OS=Homo sapiens]	23	AHCY	1.119	0.994	0.888	0.16	-0.01	-0.17	0.000516825	0.534491	0.000433298
O43865	S-adenosylhomocysteine hydrolase-like protein 1 [OS=Homo sapiens]	22	AHCYL1	1.097	0.955	0.871	0.13	-0.07	-0.2	0.0446851	0.220581	0.0147755
Q96HN2	Adenosylhomocysteinase 3 [OS=Homo sapiens]	13	AHCYL2
Q5TGY3	AT-hook DNA-binding motif-containing protein 1 [OS=Homo sapiens]	1	AHDC1	0.96	0.848	0.883	-0.06	-0.24	-0.18	0.989759	0.850904	0.910342
Q8N157-1	Jouberin [OS=Homo sapiens]	1	AHI1	1.041	1.185	1.138	0.06	0.25	0.19	0.91239	0.328908	0.47743
Q09666-1	Neuroblast differentiation-associated protein AHNAK [OS=Homo sapiens]	247	AHNAK	0.858	0.755	0.88	-0.22	-0.41	-0.19	0.0289386	0.00516478	0.0461061
Q8IVF2-1	Protein AHNAK2 [OS=Homo sapiens]	77	AHNAK2	1.457	0.997	0.685	0.54	0	-0.55	0.0151569	0.998841	0.0148591
P35869	Aryl hydrocarbon receptor [OS=Homo sapiens]	4	AHR	0.928	1.021	1.1	-0.11	0.03	0.14	0.451747	0.926299	0.32138
O95433	activator of 90 kDa heat shock protein ATPase homolog 1 [OS=Homo sapiens]	18	AHSA1	0.957	0.922	0.964	-0.06	-0.12	-0.05	0.425593	0.145886	0.51837
P02765	Alpha-2-HS-glycoprotein [OS=Homo sapiens]	3	AHSG	0.721	0.513	0.712	-0.47	-0.96	-0.49	0.395929	0.103574	0.376503
Q96BJ3-1	Axin interactor, dorsalization-associated protein [OS=Homo sapiens]	4	AIDA	1.071	0.886	0.827	0.1	-0.18	-0.27	0.312495	0.0992525	0.0317919
Q9BQI0	allograft inflammatory factor 1-like [OS=Homo sapiens]	3	AIF1L	1.011	0.935	0.925	0.02	-0.1	-0.11	0.96963	0.401469	0.323792
O95831-1	Apoptosis-inducing factor 1, mitochondrial [OS=Homo sapiens]	23	AIFM1	1.168	1.057	0.905	0.22	0.08	-0.14	0.000119647	0.00375782	0.000727273
Q9BRQ8-1	Apoptosis-inducing factor 2 [OS=Homo sapiens]	8	AIFM2	1.143	1.009	0.883	0.19	0.01	-0.18	0.0974975	0.976671	0.114017
Q9Y4K1	beta/gamma crystallin domain-containing protein 1 [OS=Homo sapiens]	1	AIM1; CRYBG1	1.015	0.757	0.746	0.02	-0.4	-0.42	0.977611	0.063321	0.055481
Q12904-2	Isoform 2 of Aminoacyl tRNA synthase complex-interacting multifunctional protein 1 [OS=Homo sapiens]	14	AIMP1	1.087	1.021	0.939	0.12	0.03	-0.09	0.00942646	0.282623	0.0210592
Q13155	aminoacyl tRNA synthase complex-interacting multifunctional protein 2 [OS=Homo sapiens]	13	AIMP2	1	0.93	0.93	0	-0.11	-0.11	0.999998	0.0604472	0.0603806
O00170	AH receptor-interacting protein [OS=Homo sapiens]	10	AIP	0.963	0.997	1.035	-0.05	0	0.05	0.168111	0.981976	0.196071
Q96IF1	LIM domain-containing protein ajuba [OS=Homo sapiens]	2	AJUBA	0.999	0.869	0.869	0	-0.2	-0.2	0.999979	0.411697	0.414016
P00568	Adenylate kinase isoenzyme 1 [OS=Homo sapiens]	15	AK1	1.073	0.993	0.926	0.1	-0.01	-0.11	0.109055	0.953437	0.0875807
P54819	Adenylate kinase 2, mitochondrial [OS=Homo sapiens]	15	AK2	0.94	1.02	1.085	-0.09	0.03	0.12	0.279973	0.818574	0.163234
Q9UIJ7-1	GTP:AMP phosphotransferase AK3, mitochondrial [OS=Homo sapiens]	7	AK3	1.221	1.023	0.838	0.29	0.03	-0.26	0.074701	0.914879	0.100091
P27144	Adenylate kinase 4, mitochondrial [OS=Homo sapiens]	11	AK4; LOC100507855	0.858	1.045	1.219	-0.22	0.06	0.29	0.185459	0.786645	0.106826
Q9Y3D8	Adenylate kinase isoenzyme 6 [OS=Homo sapiens]	9	AK6; TAF9	0.85	0.963	1.132	-0.23	-0.05	0.18	0.0109602	0.337985	0.0231672
Q92667	A-kinase anchor protein 1, mitochondrial [OS=Homo sapiens]	16	AKAP1	0.859	0.761	0.886	-0.22	-0.39	-0.17	0.0150748	0.00279928	0.0285167
O43572	A-kinase anchor protein 10, mitochondrial [OS=Homo sapiens]	7	AKAP10	0.935	1.015	1.085	-0.1	0.02	0.12	0.284758	0.911626	0.197541
Q9UKA4	A-kinase anchor protein 11 [OS=Homo sapiens]	2	AKAP11	1.079	0.851	0.789	0.11	-0.23	-0.34	0.931044	0.741211	0.557327
Q12802-1	A-kinase anchor protein 13 [OS=Homo sapiens]	39	AKAP13	1.075	1.056	0.983	0.1	0.08	-0.03	0.0548535	0.108375	0.636342
Q02040-1	A-kinase anchor protein 17A [OS=Homo sapiens]	13	AKAP17A	0.992	0.932	0.94	-0.01	-0.1	-0.09	0.981114	0.355539	0.420784
O75969	A-kinase anchor protein 3 [OS=Homo sapiens]	1	AKAP3	1.1	1.071	0.974	0.14	0.1	-0.04	0.119959	0.235639	0.721866
O43823	A-kinase anchor protein 8 [OS=Homo sapiens]	14	AKAP8	0.996	1.049	1.053	-0.01	0.07	0.07	0.978552	0.203423	0.171805
Q9ULX6	A-kinase anchor protein 8-like [OS=Homo sapiens]	13	AKAP8L	0.921	0.938	1.019	-0.12	-0.09	0.03	0.109941	0.190071	0.791195
Q99996-6	Isoform 6 of A-kinase anchor protein 9 [OS=Homo sapiens]	40	AKAP9	1.053	0.962	0.914	0.07	-0.06	-0.13	0.0867187	0.167704	0.0201552
P14550	alcohol dehydrogenase [NADP(+)] [OS=Homo sapiens]	16	AKR1A1	1.04	1.012	0.973	0.06	0.02	-0.04	0.414038	0.892813	0.617829
P15121	aldose reductase [OS=Homo sapiens]	18	AKR1B1	1.778	1.027	0.577	0.83	0.04	-0.79	0.000761429	0.706964	0.000865051
O60218	Aldo-keto reductase family 1 member B10 [OS=Homo sapiens]	2	AKR1B10	1.365	0.936	0.686	0.45	-0.1	-0.54	0.110745	0.809939	0.0698035
P42330	Aldo-keto reductase family 1 member C3 [OS=Homo sapiens]	1	AKR1C3	1.997	0.672	0.337	1	-0.57	-1.57	0.107789	0.321575	0.0343696
O43488	aflatoxin B1 aldehyde reductase member 2 [OS=Homo sapiens]	9	AKR7A2	1.164	0.935	0.803	0.22	-0.1	-0.32	0.0104139	0.0910469	0.00360382
P31749	RAC-alpha serine/threonine-protein kinase [OS=Homo sapiens]	6	AKT1	0.993	0.744	0.749	-0.01	-0.43	-0.42	0.996315	0.0761006	0.0805885
Q96B36-3	Isoform 3 of Proline-rich AKT1 substrate 1 [OS=Homo sapiens]	3	AKT1S1	0.888	0.868	0.978	-0.17	-0.2	-0.03	0.0123539	0.00749295	0.471867
P31751	RAC-beta serine/threonine-protein kinase [OS=Homo sapiens]	10	AKT2	1.076	0.876	0.815	0.11	-0.19	-0.3	0.167656	0.041143	0.0121884
Q9H8T0-2	Isoform 2 of AKT-interacting protein [OS=Homo sapiens]	2	AKTIP	0.862	0.699	0.811	-0.22	-0.52	-0.3	0.470079	0.0962141	0.289533
P13716-2	Isoform 2 of Delta-aminolevulinic acid dehydratase [OS=Homo sapiens]	2	ALAD	0.911	1.002	1.1	-0.13	0	0.14	0.677665	0.99986	0.669455
P13196	5-aminolevulinate synthase, nonspecific, mitochondrial [OS=Homo sapiens]	5	ALAS1	0.885	1.021	1.153	-0.18	0.03	0.21	0.401837	0.965517	0.319427
P02768-1	Serum albumin [OS=Homo sapiens]	6	ALB	0.805	0.733	0.91	-0.31	-0.45	-0.14	0.588829	0.390791	0.890531
Q8IZ83	Aldehyde dehydrogenase family 16 member A1 [OS=Homo sapiens]	12	ALDH16A1	1.121	1.002	0.895	0.16	0	-0.16	0.0398502	0.994707	0.0422101
P54886	delta-1-pyrroline-5-carboxylate synthase [OS=Homo sapiens]	32	ALDH18A1	0.949	0.945	0.995	-0.08	-0.08	-0.01	0.915833	0.900763	0.99921
P54886-2	Isoform Short of Delta-1-pyrroline-5-carboxylate synthase [OS=Homo sapiens]	32	ALDH18A1	0.916	0.917	1.002	-0.13	-0.13	0	0.033848	0.0354985	0.995997
P47895	Aldehyde dehydrogenase family 1 member A3 [OS=Homo sapiens]	15	ALDH1A3	0.855	0.703	0.822	-0.23	-0.51	-0.28	0.0423193	0.00433122	0.0230307
P30837	Aldehyde dehydrogenase X, mitochondrial [OS=Homo sapiens]	20	ALDH1B1	1.164	1.064	0.914	0.22	0.09	-0.13	0.0331574	0.261976	0.122218
Q3SY69-1	Mitochondrial 10-formyltetrahydrofolate dehydrogenase [OS=Homo sapiens]	5	ALDH1L2	0.609	0.909	1.492	-0.71	-0.14	0.58	0.0514889	0.731877	0.0877388
P30838	Aldehyde dehydrogenase, dimeric NADP-preferring [OS=Homo sapiens]	1	ALDH3A1
P51648-2	Isoform 2 of Fatty aldehyde dehydrogenase [OS=Homo sapiens]	15	ALDH3A2	1.132	0.916	0.809	0.18	-0.13	-0.31	0.0458822	0.10586	0.0104212
P43353-1	Aldehyde dehydrogenase family 3 member B1 [OS=Homo sapiens]	9	ALDH3B1	1.292	0.758	0.587	0.37	-0.4	-0.77	0.0602591	0.0493509	0.00809277
P30038	Delta-1-pyrroline-5-carboxylate dehydrogenase, mitochondrial [OS=Homo sapiens]	7	ALDH4A1	1.078	1.062	0.985	0.11	0.09	-0.02	0.0553429	0.0951801	0.733165
P51649-2	Isoform 2 of Succinate-semialdehyde dehydrogenase, mitochondrial [OS=Homo sapiens]	8	ALDH5A1	1.072	0.91	0.849	0.1	-0.14	-0.24	0.187402	0.093954	0.0226567
Q02252	Methylmalonate-semialdehyde dehydrogenase [acylating], mitochondrial [OS=Homo sapiens]	13	ALDH6A1	1.166	0.995	0.854	0.22	-0.01	-0.23	0.0256087	0.983862	0.0234829
P49419-2	Isoform 2 of Alpha-aminoadipic semialdehyde dehydrogenase [OS=Homo sapiens]	26	ALDH7A1	1.141	1.102	0.966	0.19	0.14	-0.05	0.127012	0.238923	0.751602
P49189	4-trimethylaminobutyraldehyde dehydrogenase [OS=Homo sapiens]	21	ALDH9A1	1.144	1.034	0.904	0.19	0.05	-0.14	0.00101319	0.0496615	0.00229244
P04075-2	Isoform 2 of Fructose-bisphosphate aldolase A [OS=Homo sapiens]	28	ALDOA	0.983	1.016	1.034	-0.02	0.02	0.05	0.960881	0.962924	0.861088
P09972	Fructose-bisphosphate aldolase C [OS=Homo sapiens]	23	ALDOC	1.409	1.132	0.804	0.49	0.18	-0.32	0.105338	0.567935	0.26552
Q9BT22	chitobiosyldiphosphodolichol beta-mannosyltransferase [OS=Homo sapiens]	6	ALG1	1.181	0.919	0.778	0.24	-0.12	-0.36	0.0237879	0.129792	0.00741468
Q5BKT4	Dol-P-Glc:Glc(2)Man(9)GlcNAc(2)-PP-Dol alpha-1,2-glucosyltransferase [OS=Homo sapiens]	2	ALG10	0.993	1.116	1.125	-0.01	0.16	0.17	0.990248	0.253669	0.225522
Q2TAA5	GDP-Man:Man(3)GlcNAc(2)-PP-Dol alpha-1,2-mannosyltransferase [OS=Homo sapiens]	2	ALG11	1.05	1.009	0.962	0.07	0.01	-0.06	0.775573	0.989814	0.843151
Q9BV10	Dol-P-Man:Man(7)GlcNAc(2)-PP-Dol alpha-1,6-mannosyltransferase [OS=Homo sapiens]	3	ALG12	1.087	1.095	1.007	0.12	0.13	0.01	0.523677	0.478952	0.994277
Q9NP73-2	Isoform 2 of Putative bifunctional UDP-N-acetylglucosamine transferase and deubiquitinase ALG13 [OS=Homo sapiens]	2	ALG13	1.131	1.102	0.975	0.18	0.14	-0.04	0.210991	0.319098	0.891201
Q9H553-1	Alpha-1,3/1,6-mannosyltransferase ALG2 [OS=Homo sapiens]	7	ALG2	1.104	1.07	0.969	0.14	0.1	-0.05	0.259337	0.458723	0.813556
Q92685-1	Dol-P-Man:Man(5)GlcNAc(2)-PP-Dol alpha-1,3-mannosyltransferase [OS=Homo sapiens]	3	ALG3	1.063	1.099	1.034	0.09	0.14	0.05	0.458489	0.23559	0.758871
Q9Y673	dolichyl-phosphate beta-glucosyltransferase [OS=Homo sapiens]	12	ALG5	1.194	1.076	0.901	0.26	0.11	-0.15	0.00100449	0.0126744	0.00460781
Q9Y672	Dolichyl pyrophosphate Man9GlcNAc2 alpha-1,3-glucosyltransferase [OS=Homo sapiens]	3	ALG6	1.225	1.152	0.94	0.29	0.2	-0.09	0.0503882	0.122526	0.496673
Q9BVK2-1	Probable dolichyl pyrophosphate Glc1Man9GlcNAc2 alpha-1,3-glucosyltransferase [OS=Homo sapiens]	2	ALG8	1.083	1.105	1.021	0.11	0.14	0.03	0.466847	0.34162	0.937138
Q9H6U8-3	Isoform 3 of Alpha-1,2-mannosyltransferase ALG9 [OS=Homo sapiens]	2	ALG9	1.042	0.986	0.947	0.06	-0.02	-0.08	0.763288	0.96729	0.63589
Q13686	Nucleic acid dioxygenase ALKBH1 [OS=Homo sapiens]	4	ALKBH1	0.971	0.963	0.991	-0.04	-0.05	-0.01	0.777246	0.662925	0.973615
Q6NS38-1	DNA oxidative demethylase ALKBH2 [OS=Homo sapiens]	5	ALKBH2	0.729	0.829	1.137	-0.46	-0.27	0.18	0.00772636	0.0330698	0.0882337
Q96Q83-1	alpha-ketoglutarate-dependent dioxygenase alkB homolog 3 [OS=Homo sapiens]	2	ALKBH3	0.885	0.843	0.953	-0.18	-0.25	-0.07	0.157352	0.0727795	0.614293
Q9NXW9-1	Alpha-ketoglutarate-dependent dioxygenase alkB homolog 4 [OS=Homo sapiens]	5	ALKBH4	1.084	0.947	0.874	0.12	-0.08	-0.19	0.471625	0.674434	0.210116
Q6P6C2-2	RNA demethylase ALKBH5 [OS=Homo sapiens]	9	ALKBH5	1.109	0.959	0.865	0.15	-0.06	-0.21	0.186885	0.641278	0.087338
Q3KRA9-2	Isoform 2 of Alpha-ketoglutarate-dependent dioxygenase alkB homolog 6 [OS=Homo sapiens]	2	ALKBH6	1.166	0.882	0.757	0.22	-0.18	-0.4	0.215298	0.308462	0.0554688
Q9BT30	Alpha-ketoglutarate-dependent dioxygenase alkB homolog 7, mitochondrial [OS=Homo sapiens]	1	ALKBH7	0.854	0.62	0.726	-0.23	-0.69	-0.46	0.389737	0.0373636	0.102699
Q86TB3	Alpha-protein kinase 2 [OS=Homo sapiens]	1	ALPK2	1.014	0.875	0.863	0.02	-0.19	-0.21	0.996265	0.725831	0.683074
P05187	alkaline phosphatase, placental type [OS=Homo sapiens]	10	ALPP	1.211	1.437	1.187	0.28	0.52	0.25	0.260452	0.0647709	0.314472
Q86V81	THO complex subunit 4 [OS=Homo sapiens]	7	ALYREF	0.925	0.816	0.882	-0.11	-0.29	-0.18	0.19705	0.0186026	0.0674153
Q9UHK6-5	Isoform 4 of Alpha-methylacyl-CoA racemase [OS=Homo sapiens]	7	AMACR	1.122	0.963	0.859	0.17	-0.05	-0.22	0.514246	0.917011	0.358982
Q9C0C7-5	Isoform 5 of Activating molecule in BECN1-regulated autophagy protein 1 [OS=Homo sapiens]	3	AMBRA1	1.189	1.086	0.914	0.25	0.12	-0.13	0.39007	0.760688	0.725507
P17707-1	S-adenosylmethionine decarboxylase proenzyme [OS=Homo sapiens]	3	AMD1	0.732	0.366	0.5	-0.45	-1.45	-1	0.0845075	0.0033756	0.00987294
Q9Y303-3	Isoform 3 of N-acetylglucosamine-6-phosphate deacetylase [OS=Homo sapiens]	2	AMDHD2	1.117	1.129	1.01	0.16	0.17	0.01	0.388981	0.341306	0.988597
Q9UKV5	E3 ubiquitin-protein ligase AMFR [OS=Homo sapiens]	7	AMFR	1.132	1.431	1.264	0.18	0.52	0.34	0.0121637	0.000594587	0.00195542
Q86SJ2	Amphoterin-induced protein 2 [OS=Homo sapiens]	1	AMIGO2
Q9Y4X0	AMME syndrome candidate gene 1 protein [OS=Homo sapiens]	3	AMMECR1	0.869	0.996	1.146	-0.2	-0.01	0.2	0.585804	0.999483	0.600817
Q6DCA0	AMMECR1-like protein [OS=Homo sapiens]	3	AMMECR1L
Q9Y2J4-4	Isoform 4 of Angiomotin-like protein 2 [OS=Homo sapiens]	2	AMOTL2	1.194	1.311	1.098	0.26	0.39	0.13	0.059415	0.0191356	0.245351
Q01433-1	AMP deaminase 2 [OS=Homo sapiens]	26	AMPD2	1.137	1.033	0.908	0.19	0.05	-0.14	0.0206786	0.420436	0.0452634
Q86W34-4	Archaemetzincin-2 [OS=Homo sapiens]	3	AMZ2	1.033	0.836	0.809	0.05	-0.26	-0.31	0.971635	0.500498	0.408006
Q9H1A4	anaphase-promoting complex subunit 1 [OS=Homo sapiens]	26	ANAPC1	0.951	0.951	1	-0.07	-0.07	0	0.0100905	0.009939	0.99913
Q9UM13	Anaphase-promoting complex subunit 10 [OS=Homo sapiens]	1	ANAPC10	0.751	1.008	1.343	-0.41	0.01	0.43	0.0395853	0.990198	0.0366598
Q9NYG5	Anaphase-promoting complex subunit 11 [OS=Homo sapiens]	1	ANAPC11	1.152	1.025	0.89	0.2	0.04	-0.17	0.268205	0.936998	0.366793
Q9BS18	Anaphase-promoting complex subunit 13 [OS=Homo sapiens]	3	ANAPC13	0.969	0.845	0.872	-0.04	-0.24	-0.2	0.852835	0.112996	0.176074
Q96DE5	Anaphase-promoting complex subunit 16 [OS=Homo sapiens]	5	ANAPC16	0.84	0.855	1.018	-0.25	-0.23	0.03	0.0524387	0.0684772	0.91419
Q9UJX6	anaphase-promoting complex subunit 2 [OS=Homo sapiens]	10	ANAPC2	0.98	0.922	0.941	-0.03	-0.12	-0.09	0.565275	0.0399266	0.0821392
Q9UJX5-3	Isoform 3 of Anaphase-promoting complex subunit 4 [OS=Homo sapiens]	12	ANAPC4	1.061	0.987	0.93	0.09	-0.02	-0.1	0.0702884	0.733935	0.0425679
Q9UJX4	Anaphase-promoting complex subunit 5 [OS=Homo sapiens]	15	ANAPC5	0.973	0.946	0.972	-0.04	-0.08	-0.04	0.480173	0.145106	0.457494
Q9UJX4-3	Isoform 3 of Anaphase-promoting complex subunit 5 [OS=Homo sapiens]	15	ANAPC5	1.019	0.98	0.961	0.03	-0.03	-0.06	0.97558	0.971697	0.901277
Q9UJX3-1	Anaphase-promoting complex subunit 7 [OS=Homo sapiens]	18	ANAPC7	0.83	0.919	1.108	-0.27	-0.12	0.15	0.00922333	0.0795254	0.0478738
Q5VTE6-1	protein angel homolog 2 [OS=Homo sapiens]	4	ANGEL2	0.931	1.289	1.386	-0.1	0.37	0.47	0.952287	0.595722	0.459935
Q9BY76	Angiopoietin-related protein 4 [OS=Homo sapiens]	4	ANGPTL4	1.345	7.527	5.596	0.43	2.91	2.48	0.215643	0.00134983	0.00212187
A6NHY2	ankyrin repeat and death domain-containing protein 1B [OS=Homo sapiens]	1	ANKDD1B	1.494	6.089	4.076	0.58	2.61	2.03	0.0895014	0.00138594	0.00285132
Q9P2R3-4	Isoform 4 of Rabankyrin-5 [OS=Homo sapiens]	26	ANKFY1	0.999	0.95	0.951	0	-0.07	-0.07	0.999419	0.25077	0.258098
Q9HCJ1	progressive ankylosis protein homolog [OS=Homo sapiens]	3	ANKH	0.933	0.954	1.022	-0.1	-0.07	0.03	0.56188	0.7445	0.932203
Q8IWZ3-6	Isoform 6 of Ankyrin repeat and KH domain-containing protein 1 [OS=Homo sapiens]	32	ANKHD1-EIF4EBP3; ANKHD1	1.098	1.051	0.957	0.14	0.07	-0.06	0.0182323	0.0934508	0.129567
Q9P2G1	Ankyrin repeat and IBR domain-containing protein 1 [OS=Homo sapiens]	4	ANKIB1	1.141	1	0.876	0.19	0	-0.19	0.220653	0.999999	0.220392
Q86XL3-1	ankyrin repeat and LEM domain-containing protein 2 [OS=Homo sapiens]	25	ANKLE2	1.001	1.193	1.192	0	0.25	0.25	0.999573	0.0844817	0.0861807
Q8IV38	Ankyrin repeat and MYND domain-containing protein 2 [OS=Homo sapiens]	12	ANKMY2	1.024	1.005	0.981	0.03	0.01	-0.03	0.321333	0.932605	0.44467
Q6UB99	ankyrin repeat domain-containing protein 11 [OS=Homo sapiens]	2	ANKRD11	1.063	1.015	0.954	0.09	0.02	-0.07	0.795908	0.986289	0.871851
Q8IZ07	ankyrin repeat domain-containing protein 13A [OS=Homo sapiens]	2	ANKRD13A
Q8N6S4	ankyrin repeat domain-containing protein 13C [OS=Homo sapiens]	5	ANKRD13C	0.851	0.951	1.117	-0.23	-0.07	0.16	0.18853	0.76107	0.362255
O75179-1	Ankyrin repeat domain-containing protein 17 [OS=Homo sapiens]	42	ANKRD17	0.958	0.949	0.991	-0.06	-0.08	-0.01	0.253925	0.174632	0.904882
Q9GZV1	Ankyrin repeat domain-containing protein 2 [OS=Homo sapiens]	4	ANKRD2	1.386	1.529	1.103	0.47	0.61	0.14	0.0303924	0.0146976	0.400732
Q8NF67	Putative ankyrin repeat domain-containing protein 20A12 pseudogene [OS=Homo sapiens]	1	ANKRD20A12P
Q96NW4	Ankyrin repeat domain-containing protein 27 [OS=Homo sapiens]	6	ANKRD27	0.942	0.956	1.015	-0.09	-0.07	0.02	0.567696	0.703187	0.961317
O15084-1	Isoform 3 of Serine/threonine-protein phosphatase 6 regulatory ankyrin repeat subunit A [OS=Homo sapiens]	8	ANKRD28	0.976	1.089	1.115	-0.03	0.12	0.16	0.394958	0.0248028	0.0123987
Q9BQI6	SMC5-SMC6 complex localization factor protein 1 [OS=Homo sapiens]	2	ANKRD32; SLF1	0.723	0.608	0.841	-0.47	-0.72	-0.25	0.0701737	0.0227188	0.270106
Q8N8A2-2	Isoform 2 of Serine/threonine-protein phosphatase 6 regulatory ankyrin repeat subunit B [OS=Homo sapiens]	3	ANKRD44	0.846	1.107	1.308	-0.24	0.15	0.39	0.491743	0.738156	0.243852
Q86W74	Ankyrin repeat domain-containing protein 46 [OS=Homo sapiens]	2	ANKRD46	1.015	0.823	0.811	0.02	-0.28	-0.3	0.985063	0.220379	0.191061
Q9ULJ7-1	Ankyrin repeat domain-containing protein 50 [OS=Homo sapiens]	2	ANKRD50	0.776	0.521	0.671	-0.37	-0.94	-0.58	0.0928238	0.00728213	0.0290438
Q8NB46	Serine/threonine-protein phosphatase 6 regulatory ankyrin repeat subunit C [OS=Homo sapiens]	12	ANKRD52	1.27	1.09	0.859	0.34	0.12	-0.22	0.0661594	0.462707	0.184453
Q6NXT1-1	Ankyrin repeat domain-containing protein 54 [OS=Homo sapiens]	5	ANKRD54	0.902	0.835	0.925	-0.15	-0.26	-0.11	0.0339302	0.00699972	0.0698824
C9JTQ0	Ankyrin repeat domain-containing protein 63 [OS=Homo sapiens]	1	ANKRD63	1.728	1.165	0.674	0.79	0.22	-0.57	0.18204	0.794849	0.32864
Q92625	Ankyrin repeat and SAM domain-containing protein 1A [OS=Homo sapiens]	12	ANKS1A	1.041	0.941	0.903	0.06	-0.09	-0.15	0.0602843	0.0201927	0.0047273
Q6ZW76-1	Ankyrin repeat and SAM domain-containing protein 3 [OS=Homo sapiens]	2	ANKS3	1.225	1.051	0.857	0.29	0.07	-0.22	0.693224	0.975835	0.802019
Q9H8Y5	Ankyrin repeat and zinc finger domain-containing protein 1 [OS=Homo sapiens]	14	ANKZF1	1.018	1.37	1.347	0.03	0.45	0.43	0.984851	0.111261	0.126606
Q9NQW6	Anillin [OS=Homo sapiens]	32	ANLN	0.816	1.378	1.69	-0.29	0.46	0.76	0.18084	0.063649	0.0170807
Q9NW15-1	Anoctamin-10 [OS=Homo sapiens]	4	ANO10	1.1	0.989	0.899	0.14	-0.02	-0.15	0.548619	0.990837	0.490441
Q4KMQ2-2	Isoform 2 of Anoctamin-6 [OS=Homo sapiens]	13	ANO6	0.874	1.186	1.358	-0.2	0.25	0.44	0.0468151	0.0251158	0.00478975
P39687	Acidic leucine-rich nuclear phosphoprotein 32 family member A [OS=Homo sapiens]	12	ANP32A	0.996	0.888	0.891	-0.01	-0.17	-0.17	0.987611	0.0369412	0.040288
Q92688	Acidic leucine-rich nuclear phosphoprotein 32 family member B [OS=Homo sapiens]	9	ANP32B	0.872	0.85	0.975	-0.2	-0.23	-0.04	0.0240431	0.0149451	0.614132
Q9BTT0	Acidic leucine-rich nuclear phosphoprotein 32 family member E [OS=Homo sapiens]	7	ANP32E	0.761	0.971	1.277	-0.39	-0.04	0.35	0.0132484	0.766154	0.0182075
Q9H6X2	Anthrax toxin receptor 1 [OS=Homo sapiens]	11	ANTXR1	1.072	1.943	1.812	0.1	0.96	0.86	0.0734404	2.23987e-05	8.86528e-05
P04083	annexin A1 [OS=Homo sapiens]	22	ANXA1	1.038	1.114	1.073	0.05	0.16	0.1	0.420437	0.0481611	0.134063
P50995	annexin A11 [OS=Homo sapiens]	19	ANXA11	0.937	0.922	0.984	-0.09	-0.12	-0.02	0.0995956	0.057069	0.72622
P07355-2	Isoform 2 of Annexin A2 [OS=Homo sapiens]	30	ANXA2	1.058	1.115	1.054	0.08	0.16	0.08	0.193497	0.040787	0.220214
P12429	annexin A3 [OS=Homo sapiens]	20	ANXA3	1.135	1.288	1.135	0.18	0.37	0.18	0.239167	0.0496615	0.236833
P09525	annexin A4 [OS=Homo sapiens]	23	ANXA4	1.32	1.167	0.885	0.4	0.22	-0.18	0.00294987	0.015794	0.0300941
P08758	annexin A5 [OS=Homo sapiens]	25	ANXA5	1.01	1.095	1.084	0.01	0.13	0.12	0.893778	0.0533565	0.0722088
P08133-1	annexin A6 [OS=Homo sapiens]	40	ANXA6	1.041	1.083	1.041	0.06	0.12	0.06	0.286595	0.0649079	0.286403
P20073-1	Annexin A7 [OS=Homo sapiens]	17	ANXA7	1.031	0.938	0.91	0.04	-0.09	-0.14	0.637407	0.243726	0.108928
Q5VT79	annexin A8-like protein 1 [OS=Homo sapiens]	12	ANXA8L1	1.022	0.898	0.879	0.03	-0.15	-0.19	0.69556	0.0472583	0.0289339
Q63HQ0	AP-1 complex-associated regulatory protein [OS=Homo sapiens]	1	AP1AR	0.852	0.979	1.15	-0.23	-0.03	0.2	0.687303	0.992645	0.747389
Q10567-3	Isoform C of AP-1 complex subunit beta-1 [OS=Homo sapiens]	38	AP1B1	1.127	0.951	0.843	0.17	-0.07	-0.25	0.0702545	0.39048	0.0279758
Q10567	AP-1 complex subunit beta-1 [OS=Homo sapiens]	38	AP1B1	1.119	0.956	0.854	0.16	-0.07	-0.23	0.00487169	0.0603801	0.00182512
O43747-2	Isoform 2 of AP-1 complex subunit gamma-1 [OS=Homo sapiens]	26	AP1G1	0.963	0.927	0.963	-0.06	-0.11	-0.05	0.0568979	0.00867805	0.0590291
O75843	AP-1 complex subunit gamma-like 2 [OS=Homo sapiens]	4	AP1G2	2.017	0.843	0.418	1.01	-0.25	-1.26	0.0161107	0.391632	0.0086923
Q9BXS5-2	Isoform 2 of AP-1 complex subunit mu-1 [OS=Homo sapiens]	17	AP1M1	1.045	0.944	0.903	0.06	-0.08	-0.15	0.00879048	0.00417143	0.000820313
P61966	AP-1 complex subunit sigma-1A [OS=Homo sapiens]	5	AP1S1	1.135	0.918	0.809	0.18	-0.12	-0.31	0.0860894	0.204297	0.0224389
P56377	AP-1 complex subunit sigma-2 [OS=Homo sapiens]	2	AP1S2
O95782	AP-2 complex subunit alpha-1 [OS=Homo sapiens]	43	AP2A1	1.08	0.974	0.901	0.11	-0.04	-0.15	0.0191324	0.246947	0.00828115
O94973-2	Isoform 2 of AP-2 complex subunit alpha-2 [OS=Homo sapiens]	29	AP2A2	0.903	1.017	1.126	-0.15	0.02	0.17	0.0542662	0.794716	0.0362991
P63010-2	Isoform 2 of AP-2 complex subunit beta [OS=Homo sapiens]	42	AP2B1	0.977	0.895	0.916	-0.03	-0.16	-0.13	0.122543	0.00164665	0.00321048
Q96CW1	AP-2 complex subunit mu [OS=Homo sapiens]	15	AP2M1	0.999	0.922	0.923	0	-0.12	-0.12	0.985067	0.00125193	0.00129008
P53680	AP-2 complex subunit sigma [OS=Homo sapiens]	6	AP2S1	1.058	0.939	0.887	0.08	-0.09	-0.17	0.384863	0.323353	0.0894076
O00203-1	AP-3 complex subunit beta-1 [OS=Homo sapiens]	34	AP3B1	1.096	1.014	0.926	0.13	0.02	-0.11	0.00649639	0.467264	0.0104999
O14617-5	Isoform 5 of AP-3 complex subunit delta-1 [OS=Homo sapiens]	38	AP3D1	1.048	0.959	0.915	0.07	-0.06	-0.13	0.111883	0.142385	0.0215948
Q9Y2T2	ap-3 complex subunit mu-1 [OS=Homo sapiens]	12	AP3M1	1.087	0.968	0.891	0.12	-0.05	-0.17	0.0502205	0.361334	0.0206998
Q92572	AP-3 complex subunit sigma-1 [OS=Homo sapiens]	4	AP3S1	0.975	0.992	1.018	-0.04	-0.01	0.03	0.605817	0.943407	0.774191
P59780-1	AP-3 complex subunit sigma-2 [OS=Homo sapiens]	5	AP3S2	1.4	1.018	0.727	0.49	0.03	-0.46	0.0250901	0.954637	0.0291964
Q9Y6B7	AP-4 complex subunit beta-1 [OS=Homo sapiens]	6	AP4B1	1.138	1.102	0.968	0.19	0.14	-0.05	0.254086	0.400148	0.874568
Q9UPM8-1	AP-4 complex subunit epsilon-1 [OS=Homo sapiens]	11	AP4E1	1.077	1.108	1.029	0.11	0.15	0.04	0.112756	0.051086	0.555473
O00189	AP-4 complex subunit mu-1 [OS=Homo sapiens]	2	AP4M1	1.005	1.062	1.057	0.01	0.09	0.08	0.996505	0.638048	0.678876
Q9Y587-1	AP-4 complex subunit sigma-1 [OS=Homo sapiens]	2	AP4S1
Q2VPB7	AP-5 complex subunit beta-1 [OS=Homo sapiens]	3	AP5B1	1.178	1.376	1.168	0.24	0.46	0.22	0.404281	0.118834	0.433761
Q9H0R1	AP-5 complex subunit mu-1 [OS=Homo sapiens]	1	AP5M1
Q9NUS5	AP-5 complex subunit sigma-1 [OS=Homo sapiens]	2	AP5S1	1.208	1.091	0.903	0.27	0.13	-0.15	0.354551	0.750895	0.680629
O43299	AP-5 complex subunit zeta-1 [OS=Homo sapiens]	5	AP5Z1	1.163	1.06	0.911	0.22	0.08	-0.13	0.0910422	0.502907	0.252754
O14727	apoptotic protease-activating factor 1 [OS=Homo sapiens]	10	APAF1	0.731	0.999	1.367	-0.45	0	0.45	0.0481848	0.999967	0.0484133
O96018	amyloid-beta A4 precursor protein-binding family A member 3 [OS=Homo sapiens]	1	APBA3
Q92870-4	Isoform 4 of Amyloid-beta A4 precursor protein-binding family B member 2 [OS=Homo sapiens]	3	APBB2	0.924	0.648	0.701	-0.11	-0.63	-0.51	0.702856	0.0367102	0.0616747
P25054-1	Adenomatous polyposis coli protein [OS=Homo sapiens]	3	APC	0.894	0.821	0.918	-0.16	-0.28	-0.12	0.573775	0.271524	0.707831
P13798	Acylamino-acid-releasing enzyme [OS=Homo sapiens]	20	APEH	1.081	1.017	0.94	0.11	0.02	-0.09	0.238931	0.902409	0.354216
P27695	DNA-(apurinic or apyrimidinic site) lyase [OS=Homo sapiens]	15	APEX1	0.979	0.952	0.972	-0.03	-0.07	-0.04	0.127418	0.0145656	0.0665342
Q9UBZ4	DNA-(apurinic or apyrimidinic site) lyase 2 [OS=Homo sapiens]	3	APEX2	1.208	1.002	0.83	0.27	0	-0.27	0.296857	0.999732	0.302807
Q96BI3-1	gamma-secretase subunit APH-1A [OS=Homo sapiens]	2	APH1A	1.323	1.109	0.838	0.4	0.15	-0.25	0.000948079	0.0161582	0.00354422
Q9BZZ5-2	Isoform 2 of Apoptosis inhibitor 5 [OS=Homo sapiens]	22	API5	0.877	0.864	0.986	-0.19	-0.21	-0.02	0.0472254	0.0357496	0.887376
Q9BZZ5-4	Apoptosis inhibitor 5 [OS=Homo sapiens]	22	API5	0.938	0.912	0.971	-0.09	-0.13	-0.04	0.176097	0.0747768	0.567342
Q96GX9-1	Methylthioribulose-1-phosphate dehydratase [OS=Homo sapiens]	12	APIP	1.041	0.904	0.869	0.06	-0.15	-0.2	0.030012	0.00212331	0.000836629
Q8N2Z9-2	Isoform 2 of Centromere protein S [OS=Homo sapiens]	1	APITD1-CORT; CENPS-CORT; APITD1; CENPS	0.869	1.155	1.33	-0.2	0.21	0.41	0.500581	0.485403	0.159301
Q06481	Amyloid-like protein 2 [OS=Homo sapiens]	19	APLP2	1.196	1.036	0.866	0.26	0.05	-0.21	0.0138347	0.47189	0.0256439
Q9HDC9	Adipocyte plasma membrane-associated protein [OS=Homo sapiens]	14	APMAP	0.912	1.04	1.14	-0.13	0.06	0.19	0.00801353	0.08355	0.00290029
P02647	Apolipoprotein A-I [OS=Homo sapiens]	1	APOA1	0.991	0.788	0.795	-0.01	-0.34	-0.33	0.988663	0.0600148	0.0660063
Q8NCW5	NAD(P)H-hydrate epimerase [OS=Homo sapiens]	8	APOA1BP; NAXE	1.316	0.96	0.729	0.4	-0.06	-0.46	0.016273	0.656266	0.0109962
P04114	apolipoprotein B-100 [OS=Homo sapiens]	15	APOB	0.988	0.855	0.865	-0.02	-0.23	-0.21	0.969629	0.104412	0.125325
Q9UH17-1	DNA dC->dU-editing enzyme APOBEC-3B [OS=Homo sapiens]	8	APOBEC3B	0.819	1.33	1.625	-0.29	0.41	0.7	0.0166525	0.0060472	0.00130587
Q9NRW3	DNA dC->dU-editing enzyme APOBEC-3C [OS=Homo sapiens]	5	APOBEC3C	1.204	1.006	0.835	0.27	0.01	-0.26	0.0421872	0.990165	0.0457065
P02649	Apolipoprotein E [OS=Homo sapiens]	2	APOE	1.022	0.795	0.778	0.03	-0.33	-0.36	0.988547	0.399266	0.350251
P02749	Beta-2-glycoprotein 1 [OS=Homo sapiens]	1	APOH	1.046	0.972	0.929	0.07	-0.04	-0.11	0.787354	0.905166	0.567733
Q9BQE5	apolipoprotein L2 [OS=Homo sapiens]	11	APOL2	1.977	1.333	0.674	0.98	0.41	-0.57	0.0212208	0.179462	0.0884196
Q9BUR5-1	MICOS complex subunit MIC26 [OS=Homo sapiens]	5	APOO	1.076	0.952	0.885	0.11	-0.07	-0.18	0.293334	0.512766	0.1047
Q6UXV4	MICOS complex subunit MIC27 [OS=Homo sapiens]	3	APOOL	1.154	0.911	0.789	0.21	-0.14	-0.34	0.222086	0.436072	0.0732198
P05067-1	Amyloid-beta A4 protein [OS=Homo sapiens]	20	APP	1.135	1.069	0.942	0.18	0.1	-0.09	0.0352303	0.164427	0.208608
Q92624	Amyloid protein-binding protein 2 [OS=Homo sapiens]	2	APPBP2	0.931	0.991	1.064	-0.1	-0.01	0.09	0.788355	0.995607	0.832654
Q9UKG1	DCC-interacting protein 13-alpha [OS=Homo sapiens]	12	APPL1	0.924	0.885	0.958	-0.11	-0.18	-0.06	0.295586	0.125088	0.618767
Q8NEU8-3	Isoform 3 of DCC-interacting protein 13-beta [OS=Homo sapiens]	7	APPL2	0.936	0.91	0.972	-0.1	-0.14	-0.04	0.137872	0.0588933	0.539958
P07741-1	Adenine phosphoribosyltransferase [OS=Homo sapiens]	9	APRT	1.097	0.966	0.881	0.13	-0.05	-0.18	0.0789509	0.492047	0.0352714
Q7Z2E3-1	Aprataxin [OS=Homo sapiens]	6	APTX	1.164	0.98	0.842	0.22	-0.03	-0.25	0.0567756	0.858392	0.0407747
Q7Z2E3-4	Isoform 4 of Aprataxin [OS=Homo sapiens]	5	APTX
O60306	Intron-binding protein aquarius [OS=Homo sapiens]	33	AQR	0.979	0.917	0.936	-0.03	-0.13	-0.1	0.493765	0.0257967	0.0533654
P10398-1	serine/threonine-protein kinase A-Raf [OS=Homo sapiens]	14	ARAF	1.05	0.997	0.949	0.07	0	-0.08	0.129077	0.97926	0.110898
Q96P48-6	Arf-GAP with Rho-GAP domain, ANK repeat and PH domain-containing protein 1 [OS=Homo sapiens]	26	ARAP1	0.987	1.031	1.044	-0.02	0.04	0.06	0.77762	0.358876	0.192086
Q8WWN8	Arf-GAP with Rho-GAP domain, ANK repeat and PH domain-containing protein 3 [OS=Homo sapiens]	1	ARAP3
P48444	Coatomer subunit delta [OS=Homo sapiens]	24	ARCN1	0.994	0.993	1	-0.01	-0.01	0	0.952127	0.94691	0.999846
P84077	ADP-ribosylation factor 1 [OS=Homo sapiens]	13	ARF1	0.963	0.91	0.946	-0.05	-0.14	-0.08	0.188399	0.0201804	0.0787612
P61204	ADP-ribosylation factor 3 [OS=Homo sapiens]	12	ARF3	0.993	0.683	0.688	-0.01	-0.55	-0.54	0.997407	0.0611971	0.0640317
P18085	ADP-ribosylation factor 4 [OS=Homo sapiens]	9	ARF4	0.963	0.978	1.015	-0.05	-0.03	0.02	0.692686	0.867392	0.936419
P84085	ADP-ribosylation factor 5 [OS=Homo sapiens]	12	ARF5	1.127	1.038	0.921	0.17	0.05	-0.12	0.00693214	0.144596	0.0202413
P62330	ADP-ribosylation factor 6 [OS=Homo sapiens]	6	ARF6	0.984	0.892	0.907	-0.02	-0.16	-0.14	0.57192	0.00877542	0.0135383
Q8N6T3-1	ADP-ribosylation factor GTPase-activating protein 1 [OS=Homo sapiens]	17	ARFGAP1	1.032	0.891	0.863	0.05	-0.17	-0.21	0.31706	0.0154858	0.00774393
Q8N6H7	ADP-ribosylation factor GTPase-activating protein 2 [OS=Homo sapiens]	13	ARFGAP2	0.96	0.797	0.831	-0.06	-0.33	-0.27	0.152547	0.0015289	0.00272489
Q9NP61-1	ADP-ribosylation factor GTPase-activating protein 3 [OS=Homo sapiens]	11	ARFGAP3	0.973	1.045	1.074	-0.04	0.06	0.1	0.787323	0.575929	0.313109
Q9Y6D6	Brefeldin A-inhibited guanine nucleotide-exchange protein 1 [OS=Homo sapiens]	30	ARFGEF1	0.997	0.984	0.987	0	-0.02	-0.02	0.981943	0.62845	0.72223
Q9Y6D5	Brefeldin A-inhibited guanine nucleotide-exchange protein 2 [OS=Homo sapiens]	32	ARFGEF2	1.038	1.045	1.006	0.05	0.06	0.01	0.223964	0.163559	0.929372
P53367-2	Isoform A of Arfaptin-1 [OS=Homo sapiens]	11	ARFIP1	1.167	0.967	0.828	0.22	-0.05	-0.27	0.0933049	0.776322	0.0573874
P53367	Arfaptin-1 [OS=Homo sapiens]	12	ARFIP1	1.117	0.966	0.865	0.16	-0.05	-0.21	0.00325117	0.0832112	0.00149915
P53365	Arfaptin-2 [OS=Homo sapiens]	8	ARFIP2	1.115	1.062	0.952	0.16	0.09	-0.07	0.168094	0.455647	0.562858
Q13795	ADP-ribosylation factor-related protein 1 [OS=Homo sapiens]	2	ARFRP1	0.926	1.011	1.092	-0.11	0.02	0.13	0.391189	0.973901	0.320595
Q9NWB6	Arginine and glutamate-rich protein 1 [OS=Homo sapiens]	9	ARGLU1	0.87	0.894	1.027	-0.2	-0.16	0.04	0.0361884	0.0632418	0.670088
Q07960	rho GTPase-activating protein 1 [OS=Homo sapiens]	17	ARHGAP1	1.001	0.861	0.86	0	-0.22	-0.22	0.993243	0.000935329	0.000919028
A1A4S6	Rho GTPase-activating protein 10 [OS=Homo sapiens]	6	ARHGAP10	1.06	0.989	0.934	0.08	-0.02	-0.1	0.323189	0.945603	0.242391
Q8IWW6-1	Rho GTPase-activating protein 12 [OS=Homo sapiens]	15	ARHGAP12	1.282	1.108	0.864	0.36	0.15	-0.21	0.0102274	0.106577	0.0443131
Q68EM7	Rho GTPase-activating protein 17 [OS=Homo sapiens]	11	ARHGAP17	0.959	0.881	0.919	-0.06	-0.18	-0.12	0.110866	0.00561294	0.0175445
Q8N392-1	Rho GTPase-activating protein 18 [OS=Homo sapiens]	11	ARHGAP18	0.774	0.682	0.882	-0.37	-0.55	-0.18	0.0116947	0.00368848	0.0783502
Q5T5U3	rho GTPase-activating protein 21 [OS=Homo sapiens]	20	ARHGAP21	1.117	1.013	0.906	0.16	0.02	-0.14	0.145419	0.951762	0.186809
Q9P227	Rho GTPase-activating protein 23 [OS=Homo sapiens]	3	ARHGAP23
Q6ZUM4-1	Rho GTPase-activating protein 27 [OS=Homo sapiens]	2	ARHGAP27	0.988	1.07	1.083	-0.02	0.1	0.11	0.971058	0.478159	0.388485
Q52LW3	Rho GTPase-activating protein 29 [OS=Homo sapiens]	5	ARHGAP29	0.823	1.035	1.258	-0.28	0.05	0.33	0.0817861	0.822948	0.0541797
Q9NRY4	Rho GTPase-activating protein 35 [OS=Homo sapiens]	15	ARHGAP35	0.798	0.912	1.142	-0.32	-0.13	0.19	0.0160535	0.154323	0.0658712
P98171-2	Isoform 2 of Rho GTPase-activating protein 4 [OS=Homo sapiens]	4	ARHGAP4	1.149	1.085	0.945	0.2	0.12	-0.08	0.0524861	0.180266	0.343834
A6NI28	Rho GTPase-activating protein 42 [OS=Homo sapiens]	2	ARHGAP42	1.193	1.299	1.089	0.25	0.38	0.12	0.484165	0.27419	0.814293
Q13017-1	Rho GTPase-activating protein 5 [OS=Homo sapiens]	19	ARHGAP5	0.925	0.966	1.044	-0.11	-0.05	0.06	0.144626	0.535512	0.407454
P52565-1	rho GDP-dissociation inhibitor 1 [OS=Homo sapiens]	6	ARHGDIA	1.012	0.956	0.944	0.02	-0.07	-0.08	0.909704	0.363432	0.248949
P52566	Rho GDP-dissociation inhibitor 2 [OS=Homo sapiens]	3	ARHGDIB	1.395	0.752	0.539	0.48	-0.41	-0.89	0.00111471	0.00172648	0.000105181
Q92888-3	Isoform 3 of Rho guanine nucleotide exchange factor 1 [OS=Homo sapiens]	29	ARHGEF1	1.053	0.923	0.877	0.07	-0.11	-0.19	0.258531	0.107367	0.0300149
O15013	rho guanine nucleotide exchange factor 10 [OS=Homo sapiens]	16	ARHGEF10	1.029	1.09	1.06	0.04	0.12	0.08	0.653924	0.123818	0.274504
O15085-2	Isoform 2 of Rho guanine nucleotide exchange factor 11 [OS=Homo sapiens]	6	ARHGEF11	1.024	0.969	0.945	0.03	-0.05	-0.08	0.963369	0.937426	0.826234
Q9NZN5	Rho guanine nucleotide exchange factor 12 [OS=Homo sapiens]	10	ARHGEF12	1.228	1.045	0.85	0.3	0.06	-0.23	0.084064	0.768872	0.145639
Q5VV41-1	rho guanine nucleotide exchange factor 16 [OS=Homo sapiens]	17	ARHGEF16	0.948	1.128	1.19	-0.08	0.17	0.25	0.069679	0.00772609	0.00264899
Q96PE2	Rho guanine nucleotide exchange factor 17 [OS=Homo sapiens]	6	ARHGEF17	0.902	0.882	0.978	-0.15	-0.18	-0.03	0.481083	0.372776	0.956985
Q6ZSZ5	Rho guanine nucleotide exchange factor 18 [OS=Homo sapiens]	14	ARHGEF18	0.857	1.201	1.401	-0.22	0.26	0.49	0.204547	0.144466	0.0318817
Q92974	Rho guanine nucleotide exchange factor 2 [OS=Homo sapiens]	37	ARHGEF2	0.834	0.991	1.188	-0.26	-0.01	0.25	0.016061	0.942553	0.0186526
Q8N1W1-6	Isoform 6 of Rho guanine nucleotide exchange factor 28 [OS=Homo sapiens]	9	ARHGEF28	1.203	1.24	1.031	0.27	0.31	0.04	0.284926	0.216442	0.948983
Q9NR81-2	Isoform 2 of Rho guanine nucleotide exchange factor 3 [OS=Homo sapiens]	2	ARHGEF3	0.735	0.862	1.173	-0.44	-0.21	0.23	0.207998	0.583737	0.546259
Q8N4T4-1	Rho guanine nucleotide exchange factor 39 [OS=Homo sapiens]	1	ARHGEF39
Q12774-1	Rho guanine nucleotide exchange factor 5 [OS=Homo sapiens]	10	ARHGEF5	1.118	1.109	0.992	0.16	0.15	-0.01	0.220515	0.253013	0.986673
Q14155-5	Isoform 5 of Rho guanine nucleotide exchange factor 7 [OS=Homo sapiens]	21	ARHGEF7	1.146	1.015	0.886	0.2	0.02	-0.17	0.00269878	0.474515	0.00381618
O14497	AT-rich interactive domain-containing protein 1A [OS=Homo sapiens]	20	ARID1A	0.944	0.914	0.968	-0.08	-0.13	-0.05	0.359073	0.157516	0.655015
Q8NFD5-3	Isoform 3 of AT-rich interactive domain-containing protein 1B [OS=Homo sapiens]	9	ARID1B	0.917	0.846	0.922	-0.13	-0.24	-0.12	0.0332931	0.00522812	0.0404527
Q68CP9-1	AT-rich interactive domain-containing protein 2 [OS=Homo sapiens]	17	ARID2	0.961	0.986	1.026	-0.06	-0.02	0.04	0.311351	0.815323	0.546438
P29374-1	AT-rich interactive domain-containing protein 4A [OS=Homo sapiens]	4	ARID4A
Q4LE39-1	AT-rich interactive domain-containing protein 4B [OS=Homo sapiens]	13	ARID4B	1.027	1.091	1.062	0.04	0.13	0.09	0.853592	0.308734	0.506018
Q14865	AT-rich interactive domain-containing protein 5B [OS=Homo sapiens]	4	ARID5B	0.784	0.769	0.98	-0.35	-0.38	-0.03	0.0527786	0.0430966	0.942383
Q9Y4X5	E3 ubiquitin-protein ligase ARIH1 [OS=Homo sapiens]	16	ARIH1	0.981	1.019	1.038	-0.03	0.03	0.05	0.428322	0.420701	0.12165
O95376	E3 ubiquitin-protein ligase ARIH2 [OS=Homo sapiens]	10	ARIH2	0.996	0.997	1	-0.01	0	0	0.996171	0.996718	0.999979
P40616	ADP-ribosylation factor-like protein 1 [OS=Homo sapiens]	9	ARL1	1.2	1.049	0.875	0.26	0.07	-0.19	0.0957069	0.703587	0.187622
Q8N8R7	ARL14 effector protein [OS=Homo sapiens]	6	ARL14EP	1.082	1.046	0.967	0.11	0.07	-0.05	0.0904047	0.287873	0.438242
Q9NXU5	ADP-ribosylation factor-like protein 15 [OS=Homo sapiens]	2	ARL15	1.756	1.376	0.784	0.81	0.46	-0.35	0.0312391	0.128687	0.224509
P36404	ADP-ribosylation factor-like protein 2 [OS=Homo sapiens]	6	ARL2	0.991	0.945	0.953	-0.01	-0.08	-0.07	0.808659	0.0477684	0.0724875
Q9Y2Y0	ADP-ribosylation factor-like protein 2-binding protein [OS=Homo sapiens]	3	ARL2BP	1.082	0.784	0.724	0.11	-0.35	-0.47	0.131419	0.00668318	0.00295601
P36405	ADP-ribosylation factor-like protein 3 [OS=Homo sapiens]	7	ARL3	1.409	0.916	0.65	0.49	-0.13	-0.62	0.00047926	0.0234525	0.000189188
Q9Y689-1	ADP-ribosylation factor-like protein 5A [OS=Homo sapiens]	3	ARL5A
Q96KC2	ADP-ribosylation factor-like protein 5B [OS=Homo sapiens]	4	ARL5B	0.931	1.093	1.174	-0.1	0.13	0.23	0.372982	0.266916	0.075006
Q9H0F7	ADP-ribosylation factor-like protein 6 [OS=Homo sapiens]	6	ARL6	1.402	0.935	0.667	0.49	-0.1	-0.58	0.0165118	0.506308	0.0098749
Q15041	ADP-ribosylation factor-like protein 6-interacting protein 1 [OS=Homo sapiens]	2	ARL6IP1	0.982	1.057	1.076	-0.03	0.08	0.11	0.665244	0.129537	0.0661547
Q66PJ3-3	Isoform 3 of ADP-ribosylation factor-like protein 6-interacting protein 4 [OS=Homo sapiens]	5	ARL6IP4	0.785	0.763	0.972	-0.35	-0.39	-0.04	0.398829	0.339596	0.982832
Q66PJ3-2	Isoform 2 of ADP-ribosylation factor-like protein 6-interacting protein 4 [OS=Homo sapiens]	6	ARL6IP4	0.887	0.894	1.008	-0.17	-0.16	0.01	0.114454	0.133428	0.979131
O75915	PRA1 family protein 3 [OS=Homo sapiens]	5	ARL6IP5	0.894	1.04	1.164	-0.16	0.06	0.22	0.147619	0.65795	0.0731885
Q8N6S5	ADP-ribosylation factor-like protein 6-interacting protein 6 [OS=Homo sapiens]	1	ARL6IP6	0.805	1.293	1.607	-0.31	0.37	0.68	0.128727	0.0869265	0.0173559
Q96BM9	ADP-ribosylation factor-like protein 8A [OS=Homo sapiens]	9	ARL8A	1.224	1.003	0.819	0.29	0	-0.29	0.02199	0.99678	0.0228293
Q9NVJ2	ADP-ribosylation factor-like protein 8B [OS=Homo sapiens]	9	ARL8B	1.34	0.92	0.687	0.42	-0.12	-0.54	0.0418975	0.498777	0.0213095
Q9NVT9	armadillo repeat-containing protein 1 [OS=Homo sapiens]	11	ARMC1	1.046	0.978	0.934	0.07	-0.03	-0.1	0.544418	0.838708	0.323907
Q8N2F6-1	Armadillo repeat-containing protein 10 [OS=Homo sapiens]	5	ARMC10	1.072	0.858	0.8	0.1	-0.22	-0.32	0.123659	0.0157815	0.00544677
Q96C12	Armadillo repeat-containing protein 5 [OS=Homo sapiens]	1	ARMC5	0.897	0.937	1.044	-0.16	-0.09	0.06	0.676829	0.858234	0.932718
Q6NXE6-1	Armadillo repeat-containing protein 6 [OS=Homo sapiens]	14	ARMC6	0.857	0.749	0.874	-0.22	-0.42	-0.19	0.0513302	0.00924169	0.0738
Q9H6L4	Armadillo repeat-containing protein 7 [OS=Homo sapiens]	1	ARMC7	1.328	0.974	0.734	0.41	-0.04	-0.45	0.0673148	0.937959	0.0537654
Q8IUR7-1	Armadillo repeat-containing protein 8 [OS=Homo sapiens]	12	ARMC8	1.047	1.011	0.966	0.07	0.02	-0.05	0.357306	0.921173	0.507079
Q7Z3E5	LisH domain-containing protein ARMC9 [OS=Homo sapiens]	3	ARMC9	1.562	0.89	0.57	0.64	-0.17	-0.81	0.0439149	0.553522	0.023499
P27540	Aryl hydrocarbon receptor nuclear translocator [OS=Homo sapiens]	6	ARNT	0.88	1.127	1.28	-0.18	0.17	0.36	0.484813	0.518379	0.164487
O00327-2	Aryl hydrocarbon receptor nuclear translocator-like protein 1 [OS=Homo sapiens]	1	ARNTL	1.184	1.24	1.047	0.24	0.31	0.07	0.290776	0.186061	0.872237
Q92747	Actin-related protein 2/3 complex subunit 1A [OS=Homo sapiens]	9	ARPC1A	1.009	0.788	0.781	0.01	-0.34	-0.36	0.727077	0.000461175	0.000408581
O15143	Actin-related protein 2/3 complex subunit 1B [OS=Homo sapiens]	13	ARPC1B	1.122	1.012	0.902	0.17	0.02	-0.15	0.0400771	0.88143	0.0539217
O15144	Actin-related protein 2/3 complex subunit 2 [OS=Homo sapiens]	15	ARPC2	1.018	0.954	0.938	0.03	-0.07	-0.09	0.976701	0.850227	0.746723
O15145	Actin-related protein 2/3 complex subunit 3 [OS=Homo sapiens]	4	ARPC3	1.056	0.936	0.886	0.08	-0.1	-0.17	0.196708	0.130148	0.0290076
P59998-3	Isoform 3 of Actin-related protein 2/3 complex subunit 4 [OS=Homo sapiens]	6	ARPC4	1.094	0.941	0.86	0.13	-0.09	-0.22	0.0397658	0.105021	0.0094706
O15511-1	Actin-related protein 2/3 complex subunit 5 [OS=Homo sapiens]	11	ARPC5	1.181	0.984	0.833	0.24	-0.02	-0.26	0.00640139	0.697928	0.00488275
Q9BPX5	actin-related protein 2/3 complex subunit 5-like protein [OS=Homo sapiens]	9	ARPC5L	0.896	0.811	0.905	-0.16	-0.3	-0.14	0.00340323	0.000539345	0.004403
P56211	cAMP-regulated phosphoprotein 19 [OS=Homo sapiens]	3	ARPP19	0.812	0.82	1.009	-0.3	-0.29	0.01	0.0387031	0.0436779	0.976995
P49407-1	Beta-arrestin-1 [OS=Homo sapiens]	9	ARRB1	0.931	0.85	0.913	-0.1	-0.24	-0.13	0.107053	0.0122735	0.0588999
P32121-4	Isoform 4 of Beta-arrestin-2 [OS=Homo sapiens]	2	ARRB2	1.219	0.944	0.774	0.29	-0.08	-0.37	0.00114514	0.0381376	0.000562936
Q8N5I2	arrestin domain-containing protein 1 [OS=Homo sapiens]	4	ARRDC1	1.097	0.946	0.862	0.13	-0.08	-0.21	0.232562	0.496695	0.084196
P15289-1	arylsulfatase A [OS=Homo sapiens]	4	ARSA	1.596	1.052	0.659	0.67	0.07	-0.6	0.00319523	0.522389	0.004472
P15848	arylsulfatase B [OS=Homo sapiens]	1	ARSB	1.077	1.101	1.023	0.11	0.14	0.03	0.94345	0.906743	0.994478
Q9H2C2	Protein arv1 [OS=Homo sapiens]	1	ARV1	0.865	0.697	0.807	-0.21	-0.52	-0.31	0.465312	0.0876585	0.260936
Q13510-2	Isoform 2 of Acid ceramidase [OS=Homo sapiens]	5	ASAH1	1.313	0.902	0.687	0.39	-0.15	-0.54	0.00282933	0.0441138	0.00113571
Q9ULH1-2	Isoform 1 of Arf-GAP with SH3 domain, ANK repeat and PH domain-containing protein 1 [OS=Homo sapiens]	6	ASAP1	0.989	0.871	0.881	-0.02	-0.2	-0.18	0.99176	0.399383	0.445902
O43150-1	Arf-GAP with SH3 domain, ANK repeat and PH domain-containing protein 2 [OS=Homo sapiens]	9	ASAP2	0.859	0.951	1.108	-0.22	-0.07	0.15	0.146429	0.69183	0.310467
Q9NWX5	Ankyrin repeat and SOCS box protein 6 [OS=Homo sapiens]	5	ASB6	1.064	0.846	0.795	0.09	-0.24	-0.33	0.699682	0.197857	0.0996609
Q9H672-1	Ankyrin repeat and SOCS box protein 7 [OS=Homo sapiens]	1	ASB7	1.234	1.143	0.926	0.3	0.19	-0.11	0.518782	0.740564	0.89932
Q96DX5	Ankyrin repeat and SOCS box protein 9 [OS=Homo sapiens]	3	ASB9	1.164	0.778	0.668	0.22	-0.36	-0.58	0.0967993	0.0265432	0.00700109
Q8N9N2-2	Isoform 2 of Activating signal cointegrator 1 complex subunit 1 [OS=Homo sapiens]	4	ASCC1	1.014	0.964	0.95	0.02	-0.05	-0.07	0.944773	0.700202	0.539224
Q9H1I8-1	Activating signal cointegrator 1 complex subunit 2 [OS=Homo sapiens]	10	ASCC2	1.078	0.967	0.897	0.11	-0.05	-0.16	0.407571	0.79491	0.223384
Q8N3C0	Activating signal cointegrator 1 complex subunit 3 [OS=Homo sapiens]	36	ASCC3	1.035	0.964	0.932	0.05	-0.05	-0.1	0.263932	0.233114	0.0526342
Q9Y294	Histone chaperone ASF1A [OS=Homo sapiens]	5	ASF1A	1.141	0.944	0.827	0.19	-0.08	-0.27	0.0321697	0.223565	0.0117182
Q9NVP2	Histone chaperone ASF1B [OS=Homo sapiens]	6	ASF1B	1.032	0.984	0.954	0.05	-0.02	-0.07	0.252529	0.622127	0.109742
Q9UBL3-1	Set1/Ash2 histone methyltransferase complex subunit ASH2 [OS=Homo sapiens]	16	ASH2L	1.025	0.976	0.952	0.04	-0.04	-0.07	0.559778	0.553219	0.201805
P04424	argininosuccinate lyase [OS=Homo sapiens]	9	ASL	1.102	0.966	0.876	0.14	-0.05	-0.19	0.254314	0.766658	0.137482
O95671-1	N-acetylserotonin O-methyltransferase-like protein [OS=Homo sapiens]	17	ASMTL	0.961	1.045	1.088	-0.06	0.06	0.12	0.827188	0.792775	0.493455
O43681	ATPase ASNA1 [OS=Homo sapiens]	12	ASNA1	1.074	0.95	0.885	0.1	-0.07	-0.18	0.0501217	0.113653	0.0114368
P08243-1	Asparagine synthetase [glutamine-hydrolyzing] [OS=Homo sapiens]	22	ASNS	0.782	1.008	1.289	-0.35	0.01	0.37	0.0300119	0.984213	0.027433
Q9NWL6	Asparagine synthetase domain-containing protein 1 [OS=Homo sapiens]	1	ASNSD1; ASDURF	0.888	0.959	1.08	-0.17	-0.06	0.11	0.636408	0.938618	0.81218
A6ND91-1	putative L-aspartate dehydrogenase [OS=Homo sapiens]	1	ASPDH	0.644	0.666	1.034	-0.64	-0.59	0.05	0.15066	0.177955	0.978144
Q12797	Aspartyl/Asparaginyl beta-hydroxylase [OS=Homo sapiens]	28	ASPH	0.939	1.026	1.092	-0.09	0.04	0.13	0.230352	0.698113	0.113511
Q5U4P2	Aspartate beta-hydroxylase domain-containing protein 1 [OS=Homo sapiens]	1	ASPHD1
Q8IZT6-1	Abnormal spindle-like microcephaly-associated protein [OS=Homo sapiens]	2	ASPM	0.791	0.868	1.097	-0.34	-0.2	0.13	0.6313	0.831162	0.921105
Q9BZE9-2	Isoform 2 of Tether containing UBX domain for GLUT4 [OS=Homo sapiens]	5	ASPSCR1	1.325	1.203	0.908	0.41	0.27	-0.14	0.111934	0.263191	0.611834
Q7L266	isoaspartyl peptidase/L-asparaginase [OS=Homo sapiens]	3	ASRGL1	1.011	0.835	0.826	0.02	-0.26	-0.28	0.994944	0.380845	0.349164
P00966	Argininosuccinate synthase [OS=Homo sapiens]	22	ASS1	1.126	1.07	0.95	0.17	0.1	-0.07	0.116913	0.348389	0.492681
Q9NVM9	integrator complex subunit 13 [OS=Homo sapiens]	17	ASUN; INTS13	1.007	0.897	0.891	0.01	-0.16	-0.17	0.953729	0.0357848	0.0304192
Q8NBU5	ATPase family aaa domain-containing protein 1 [OS=Homo sapiens]	13	ATAD1	1.294	1.142	0.882	0.37	0.19	-0.18	0.00230907	0.0157539	0.0183068
Q6PL18-1	ATPase family AAA domain-containing protein 2 [OS=Homo sapiens]	21	ATAD2	0.745	1.161	1.559	-0.43	0.22	0.64	0.0397507	0.196836	0.0128584
Q9ULI0	ATPase family AAA domain-containing protein 2B [OS=Homo sapiens]	7	ATAD2B	0.914	0.847	0.926	-0.13	-0.24	-0.11	0.342871	0.101322	0.423217
Q9NVI7-2	Isoform 2 of ATPase family AAA domain-containing protein 3A [OS=Homo sapiens]	25	ATAD3A	1.053	1.023	0.971	0.07	0.03	-0.04	0.189483	0.614019	0.470987
Q5T9A4	ATPase family AAA domain-containing protein 3B [OS=Homo sapiens]	24	ATAD3B	1.243	1.017	0.818	0.31	0.02	-0.29	0.0237973	0.905191	0.0297385
Q96QE3-1	ATPase family AAA domain-containing protein 5 [OS=Homo sapiens]	6	ATAD5	0.691	0.833	1.206	-0.53	-0.26	0.27	0.0788243	0.332076	0.319338
O95260-2	Isoform ATE1-2 of Arginyl-tRNA--protein transferase 1 [OS=Homo sapiens]	10	ATE1	0.884	0.975	1.103	-0.18	-0.04	0.14	0.150803	0.862402	0.236806
O95260	Arginyl-tRNA--protein transferase 1 [OS=Homo sapiens]	10	ATE1	0.894	0.745	0.833	-0.16	-0.42	-0.26	0.491312	0.0850838	0.238171
P18846	Cyclic AMP-dependent transcription factor ATF-1 [OS=Homo sapiens]	5	ATF1	1.002	0.935	0.933	0	-0.1	-0.1	0.987704	0.0343639	0.0316421
P15336-1	Cyclic AMP-dependent transcription factor ATF-2 [OS=Homo sapiens]	4	ATF2	0.993	0.918	0.925	-0.01	-0.12	-0.11	0.984594	0.279169	0.324818
P18850	Cyclic AMP-dependent transcription factor ATF-6 alpha [OS=Homo sapiens]	1	ATF6	1.064	0.915	0.86	0.09	-0.13	-0.22	0.67943	0.494836	0.222168
Q99941-1	Cyclic AMP-dependent transcription factor ATF-6 beta [OS=Homo sapiens]	4	ATF6B	1.106	0.895	0.809	0.15	-0.16	-0.31	0.189352	0.154656	0.0317708
P17544-6	Isoform 6 of Cyclic AMP-dependent transcription factor ATF-7 [OS=Homo sapiens]	5	ATF7	0.866	0.807	0.933	-0.21	-0.31	-0.1	0.0404531	0.0136939	0.218544
Q6VMQ6-4	Isoform 3 of Activating transcription factor 7-interacting protein 1 [OS=Homo sapiens]	7	ATF7IP	0.893	0.757	0.847	-0.16	-0.4	-0.24	0.0911036	0.00795105	0.0337572
Q9H0Y0	Ubiquitin-like-conjugating enzyme ATG10 [OS=Homo sapiens]	1	ATG10	1.057	1.008	0.953	0.08	0.01	-0.07	0.840159	0.996573	0.876501
O94817-1	Ubiquitin-like protein ATG12 [OS=Homo sapiens]	2	ATG12	0.883	0.945	1.071	-0.18	-0.08	0.1	0.114102	0.465477	0.358867
O75143-5	Isoform 5 of Autophagy-related protein 13 [OS=Homo sapiens]	6	ATG13	0.918	1.019	1.11	-0.12	0.03	0.15	0.136629	0.828963	0.0865431
Q676U5	Autophagy-related protein 16-1 [OS=Homo sapiens]	13	ATG16L1	1.065	1.014	0.952	0.09	0.02	-0.07	0.170765	0.849845	0.277273
Q2TAZ0-3	Isoform 2 of Autophagy-related protein 2 homolog A [OS=Homo sapiens]	2	ATG2A	1.2	1.402	1.169	0.26	0.49	0.22	0.353909	0.10735	0.439412
Q96BY7	autophagy-related protein 2 homolog B [OS=Homo sapiens]	1	ATG2B	0.711	0.754	1.06	-0.49	-0.41	0.08	0.439846	0.543089	0.968999
Q9NT62	ubiquitin-like-conjugating enzyme ATG3 [OS=Homo sapiens]	10	ATG3	0.992	0.79	0.796	-0.01	-0.34	-0.33	0.902446	0.00225239	0.00249685
Q9Y4P1-2	Isoform 2 of Cysteine protease ATG4B [OS=Homo sapiens]	4	ATG4B	1.063	1.008	0.948	0.09	0.01	-0.08	0.201526	0.955283	0.259823
Q96DT6	Cysteine protease ATG4C [OS=Homo sapiens]	2	ATG4C	0.819	0.67	0.817	-0.29	-0.58	-0.29	0.14023	0.0242033	0.136066
Q9H1Y0-1	Autophagy protein 5 [OS=Homo sapiens]	7	ATG5	1.013	0.93	0.919	0.02	-0.1	-0.12	0.948231	0.305067	0.2308
O95352	Ubiquitin-like modifier-activating enzyme ATG7 [OS=Homo sapiens]	20	ATG7	1.024	0.896	0.875	0.03	-0.16	-0.19	0.679811	0.0496118	0.0296914
Q7Z3C6	autophagy-related protein 9A [OS=Homo sapiens]	8	ATG9A	0.955	1.225	1.282	-0.07	0.29	0.36	0.723974	0.0737164	0.0438621
P31939	bifunctional purine biosynthesis protein purH [OS=Homo sapiens]	37	ATIC	1.009	0.956	0.948	0.01	-0.06	-0.08	0.80949	0.0948052	0.0607434
Q8NHH9	Atlastin-2 [OS=Homo sapiens]	12	ATL2	0.899	1.015	1.129	-0.15	0.02	0.17	0.0153376	0.68071	0.0106286
Q6DD88	Atlastin-3 [OS=Homo sapiens]	19	ATL3	0.627	1.073	1.712	-0.67	0.1	0.78	0.000727236	0.12891	0.000481617
Q13315	Serine-protein kinase ATM [OS=Homo sapiens]	21	ATM	1.085	0.993	0.916	0.12	-0.01	-0.13	0.191408	0.979685	0.162672
P54259	Atrophin-1 [OS=Homo sapiens]	5	ATN1	1.002	0.877	0.875	0	-0.19	-0.19	0.998896	0.0592959	0.057602
O00244	Copper transport protein ATOX1 [OS=Homo sapiens]	3	ATOX1	1.279	0.867	0.677	0.36	-0.21	-0.56	0.0230672	0.0940139	0.00629685
O60312	Probable phospholipid-transporting ATPase VA [OS=Homo sapiens]	1	ATP10A	1.059	0.968	0.914	0.08	-0.05	-0.13	0.390456	0.685519	0.17875
P98196	Probable phospholipid-transporting ATPase IH [OS=Homo sapiens]	12	ATP11A	1.007	1.042	1.034	0.01	0.06	0.05	0.977272	0.56295	0.664814
Q9Y2G3	Probable phospholipid-transporting ATPase IF [OS=Homo sapiens]	4	ATP11B	1.116	0.903	0.809	0.16	-0.15	-0.3	0.697071	0.728134	0.350663
Q8NB49-1	Phospholipid-transporting ATPase IG [OS=Homo sapiens]	18	ATP11C	0.887	0.94	1.059	-0.17	-0.09	0.08	0.0103282	0.061535	0.0743691
Q9HD20	manganese-transporting ATPase 13A1 [OS=Homo sapiens]	28	ATP13A1	1.176	1.077	0.916	0.23	0.11	-0.13	0.0189656	0.138342	0.0936508
Q9H7F0-1	probable cation-transporting ATPase 13A3 [OS=Homo sapiens]	16	ATP13A3	0.938	0.866	0.923	-0.09	-0.21	-0.11	0.494389	0.125307	0.376313
P05023	Sodium/potassium-transporting ATPase subunit alpha-1 [OS=Homo sapiens]	44	ATP1A1	0.956	1.135	1.187	-0.06	0.18	0.25	0.0902402	0.00529769	0.00220436
P05026	Sodium/potassium-transporting ATPase subunit beta-1 [OS=Homo sapiens]	11	ATP1B1	0.975	1.359	1.393	-0.04	0.44	0.48	0.506084	0.00131163	0.00105349
P54709	sodium/potassium-transporting ATPase subunit beta-3 [OS=Homo sapiens]	10	ATP1B3	0.994	0.966	0.971	-0.01	-0.05	-0.04	0.937809	0.261672	0.356953
P16615	Sarcoplasmic/endoplasmic reticulum calcium ATPase 2 [OS=Homo sapiens]	42	ATP2A2	0.966	0.743	0.769	-0.05	-0.43	-0.38	0.526506	0.00386681	0.00552581
P20020	Plasma membrane calcium-transporting ATPase 1 [OS=Homo sapiens]	38	ATP2B1	1.005	1.134	1.129	0.01	0.18	0.17	0.985403	0.0405928	0.0447263
P23634-1	Plasma membrane calcium-transporting ATPase 4 [OS=Homo sapiens]	27	ATP2B4	1.042	1.227	1.177	0.06	0.3	0.24	0.601695	0.0284828	0.0520061
P98194-3	Isoform 3 of Calcium-transporting ATPase type 2C member 1 [OS=Homo sapiens]	26	ATP2C1	1.019	1.027	1.008	0.03	0.04	0.01	0.532303	0.349291	0.888524
P25705-1	ATP synthase subunit alpha, mitochondrial [OS=Homo sapiens]	30	ATP5A1	1.071	1.112	1.038	0.1	0.15	0.05	0.00358327	0.0010396	0.0205745
P06576	ATP synthase subunit beta, mitochondrial [OS=Homo sapiens]	25	ATP5B	1.06	1.075	1.014	0.08	0.1	0.02	0.124453	0.0746157	0.782925
P36542-1	ATP synthase subunit gamma, mitochondrial [OS=Homo sapiens]	10	ATP5C1	1.041	1.073	1.031	0.06	0.1	0.04	0.159553	0.0412806	0.274709
P30049	ATP synthase subunit delta, mitochondrial [OS=Homo sapiens]	3	ATP5D	0.986	0.96	0.974	-0.02	-0.06	-0.04	0.440915	0.0547122	0.151439
P56381	ATP synthase subunit epsilon, mitochondrial [OS=Homo sapiens]	2	ATP5E	0.976	0.971	0.995	-0.04	-0.04	-0.01	0.60017	0.497612	0.973875
P24539	ATP synthase F(0) complex subunit B1, mitochondrial [OS=Homo sapiens]	9	ATP5F1	1.043	1.086	1.041	0.06	0.12	0.06	0.355945	0.0949668	0.376798
Q06055-2	Isoform 2 of ATP synthase F(0) complex subunit C2, mitochondrial [OS=Homo sapiens]	1	ATP5G2	1.101	1.07	0.972	0.14	0.1	-0.04	0.252969	0.431679	0.833114
O75947-1	ATP synthase subunit d, mitochondrial [OS=Homo sapiens]	10	ATP5H	1.047	1.089	1.04	0.07	0.12	0.06	0.550148	0.230513	0.638282
P56385	ATP synthase subunit e, mitochondrial [OS=Homo sapiens]	4	ATP5I	1.014	0.937	0.924	0.02	-0.09	-0.11	0.980996	0.699809	0.604489
P18859-2	Isoform 2 of ATP synthase-coupling factor 6, mitochondrial [OS=Homo sapiens]	4	ATP5J	1.071	1.107	1.034	0.1	0.15	0.05	0.174024	0.0707276	0.535923
P56134	ATP synthase subunit f, mitochondrial [OS=Homo sapiens]	3	ATP5J2	1.078	1.007	0.934	0.11	0.01	-0.1	0.186832	0.972995	0.226604
O75964	ATP synthase subunit g, mitochondrial [OS=Homo sapiens]	2	ATP5L	1.05	1.062	1.012	0.07	0.09	0.02	0.351764	0.246333	0.919058
P48047	ATP synthase subunit O, mitochondrial [OS=Homo sapiens]	9	ATP5O	1.063	1.099	1.034	0.09	0.14	0.05	0.0269732	0.00797187	0.125753
Q99766-1	ATP synthase subunit s, mitochondrial [OS=Homo sapiens]	5	ATP5S	1.03	0.867	0.842	0.04	-0.21	-0.25	0.656115	0.04224	0.0252421
Q9NW81-4	Isoform 4 of Distal membrane-arm assembly complex protein 2 [OS=Homo sapiens]	3	ATP5SL; DMAC2	1.149	0.994	0.865	0.2	-0.01	-0.21	0.0022114	0.854141	0.00195618
P00846	ATP synthase subunit A [OS=Homo sapiens]	1	ATP6	1.095	1.127	1.03	0.13	0.17	0.04	0.258477	0.148397	0.805398
Q15904	V-type proton ATPase subunit S1 [OS=Homo sapiens]	9	ATP6AP1	1.041	1.027	0.986	0.06	0.04	-0.02	0.414271	0.64074	0.87336
O75787	Renin receptor [OS=Homo sapiens]	7	ATP6AP2	1.065	0.973	0.914	0.09	-0.04	-0.13	0.153319	0.553165	0.0654116
Q93050-2	V-type proton ATPase 116 kDa subunit a isoform 1 [OS=Homo sapiens]	16	ATP6V0A1	1.139	0.956	0.839	0.19	-0.07	-0.25	0.025181	0.288178	0.010916
Q93050-3	Isoform 3 of V-type proton ATPase 116 kDa subunit a isoform 1 [OS=Homo sapiens]	16	ATP6V0A1
Q9Y487	V-type proton ATPase 116 kDa subunit a isoform 2 [OS=Homo sapiens]	12	ATP6V0A2	0.972	0.843	0.868	-0.04	-0.25	-0.2	0.735356	0.0371266	0.0599729
Q9HBG4	V-type proton ATPase 116 kDa subunit a isoform 4 [OS=Homo sapiens]	3	ATP6V0A4	1.394	1.284	0.921	0.48	0.36	-0.12	0.000967538	0.00214969	0.0495741
P27449	V-type proton ATPase 16 kDa proteolipid subunit [OS=Homo sapiens]	1	ATP6V0C	1.024	1.049	1.025	0.03	0.07	0.04	0.746689	0.385367	0.732619
P61421	V-type proton ATPase subunit d 1 [OS=Homo sapiens]	11	ATP6V0D1	1.129	0.965	0.855	0.18	-0.05	-0.23	0.0028187	0.0849258	0.00135538
P38606	V-type proton ATPase catalytic subunit A [OS=Homo sapiens]	25	ATP6V1A	0.852	1.068	1.254	-0.23	0.1	0.33	0.0266833	0.221668	0.0101703
P21281	V-type proton ATPase subunit B, brain isoform [OS=Homo sapiens]	19	ATP6V1B2	1.036	1.036	1	0.05	0.05	0	0.400497	0.405041	0.999914
P21283	V-type proton ATPase subunit C 1 [OS=Homo sapiens]	20	ATP6V1C1	1.193	1.034	0.867	0.26	0.05	-0.21	0.0313688	0.649388	0.0549026
Q9Y5K8	V-type proton ATPase subunit D [OS=Homo sapiens]	8	ATP6V1D	1.099	1.043	0.949	0.14	0.06	-0.08	0.117316	0.483593	0.356567
P36543	V-type proton ATPase subunit E 1 [OS=Homo sapiens]	13	ATP6V1E1	1.073	1.046	0.975	0.1	0.07	-0.04	0.150645	0.34085	0.656586
Q16864-2	Isoform 2 of V-type proton ATPase subunit F [OS=Homo sapiens]	3	ATP6V1F	1.146	0.959	0.836	0.2	-0.06	-0.26	0.0516073	0.495603	0.0251602
O75348	V-type proton ATPase subunit G 1 [OS=Homo sapiens]	6	ATP6V1G1	1.099	1.007	0.917	0.14	0.01	-0.13	0.350207	0.99103	0.39321
Q9UI12-1	V-type proton ATPase subunit H [OS=Homo sapiens]	17	ATP6V1H	1.065	0.99	0.93	0.09	-0.01	-0.1	0.0993446	0.87865	0.0698751
P35670	Copper-transporting ATPase 2 [OS=Homo sapiens]	2	ATP7B	1.274	1.165	0.915	0.35	0.22	-0.13	0.00579391	0.0213852	0.0872782
O43520	Phospholipid-transporting ATPase IC [OS=Homo sapiens]	1	ATP8B1	1.001	0.99	0.989	0	-0.01	-0.02	0.999978	0.996557	0.995994
O75110	Probable phospholipid-transporting ATPase IIA [OS=Homo sapiens]	4	ATP9A	0.861	1.183	1.374	-0.22	0.24	0.46	0.394509	0.32994	0.0926982
Q5TC12-1	ATP synthase mitochondrial F1 complex assembly factor 1 [OS=Homo sapiens]	9	ATPAF1	1.039	0.857	0.825	0.06	-0.22	-0.28	0.424665	0.0207407	0.0110689
Q8N5M1	ATP synthase mitochondrial F1 complex assembly factor 2 [OS=Homo sapiens]	3	ATPAF2	1.075	0.98	0.912	0.1	-0.03	-0.13	0.218915	0.830547	0.132862
Q7L8W6	Diphthine--ammonia ligase [OS=Homo sapiens]	7	ATPBD4; DPH6	0.917	0.876	0.956	-0.13	-0.19	-0.07	0.148575	0.0548126	0.451399
Q9UII2-1	ATPase inhibitor, mitochondrial [OS=Homo sapiens]	6	ATPIF1	1.098	1.006	0.917	0.13	0.01	-0.13	0.303933	0.992021	0.338943
Q13535	serine/threonine-protein kinase ATR [OS=Homo sapiens]	23	ATR	0.947	0.895	0.946	-0.08	-0.16	-0.08	0.727732	0.36335	0.717851
Q6UW56-3	Isoform 3 of All-trans retinoic acid-induced differentiation factor [OS=Homo sapiens]	1	ATRAID	1.257	1.174	0.934	0.33	0.23	-0.1	0.0997692	0.213566	0.654741
Q8WXE1	ATR-interacting protein [OS=Homo sapiens]	3	ATRIP	0.914	0.77	0.843	-0.13	-0.38	-0.25	0.524739	0.0766409	0.196117
O75882-1	Attractin [OS=Homo sapiens]	2	ATRN	0.737	1.257	1.705	-0.44	0.33	0.77	0.0419437	0.0866053	0.00888952
P46100	transcriptional regulator ATRX [OS=Homo sapiens]	26	ATRX	0.91	0.952	1.046	-0.14	-0.07	0.07	0.114907	0.38811	0.434414
P54253	Ataxin-1 [OS=Homo sapiens]	2	ATXN1	1.153	1.394	1.209	0.21	0.48	0.27	0.190545	0.0242095	0.102232
Q9UBB4-1	Ataxin-10 [OS=Homo sapiens]	21	ATXN10	0.937	1.034	1.104	-0.09	0.05	0.14	0.438949	0.765824	0.228405
P0C7T5	Ataxin-1-like [OS=Homo sapiens]	1	ATXN1L	1.119	0.794	0.709	0.16	-0.33	-0.5	0.528067	0.170681	0.0688165
Q99700-1	Ataxin-2 [OS=Homo sapiens]	21	ATXN2	1.023	1.056	1.032	0.03	0.08	0.05	0.533425	0.1285	0.35789
Q8WWM7-1	ataxin-2-like protein [OS=Homo sapiens]	30	ATXN2L	0.948	1.012	1.068	-0.08	0.02	0.09	0.0483713	0.633636	0.0277042
P54252	Ataxin-3 [OS=Homo sapiens]	3	ATXN3	0.812	0.817	1.006	-0.3	-0.29	0.01	0.157758	0.167684	0.997011
Q14CW9-2	Isoform 2 of Ataxin-7-like protein 3 [OS=Homo sapiens]	1	ATXN7L3
Q96GX2	Ataxin-7-like protein 3B [OS=Homo sapiens]	1	ATXN7L3B	1.138	0.796	0.699	0.19	-0.33	-0.52	0.406524	0.148939	0.0510241
Q13825	methylglutaconyl-CoA hydratase, mitochondrial [OS=Homo sapiens]	3	AUH	1.247	1.1	0.882	0.32	0.14	-0.18	0.0102484	0.0953146	0.0486908
Q9Y679-1	Ancient ubiquitous protein 1 [OS=Homo sapiens]	9	AUP1	1.13	1.066	0.944	0.18	0.09	-0.08	0.233132	0.570148	0.623479
O14965	Aurora kinase A [OS=Homo sapiens]	9	AURKA	0.995	1.159	1.165	-0.01	0.21	0.22	0.989986	0.047589	0.0438524
Q9NWT8	Aurora kinase A-interacting protein [OS=Homo sapiens]	1	AURKAIP1	0.996	0.933	0.937	-0.01	-0.1	-0.09	0.99593	0.453257	0.48914
Q96GD4-5	Isoform 5 of Aurora kinase B [OS=Homo sapiens]	6	AURKB	0.826	0.926	1.122	-0.28	-0.11	0.17	0.0559654	0.372614	0.182169
Q9NQS1	Cell death regulator Aven [OS=Homo sapiens]	9	AVEN	0.939	0.976	1.04	-0.09	-0.03	0.06	0.318893	0.794041	0.579298
Q8NBF6-1	Late secretory pathway protein AVL9 homolog [OS=Homo sapiens]	9	AVL9	1.427	1.068	0.749	0.51	0.1	-0.42	0.0334374	0.675219	0.0572877
O15169	Axin-1 [OS=Homo sapiens]	1	AXIN1
P30530	Tyrosine-protein kinase receptor UFO [OS=Homo sapiens]	9	AXL	0.663	0.513	0.773	-0.59	-0.96	-0.37	0.0323565	0.00831999	0.105998
Q9UPN4	centrosomal protein of 131 kDa [OS=Homo sapiens]	7	AZI1; CEP131	0.969	0.827	0.853	-0.05	-0.27	-0.23	0.837247	0.0758667	0.116438
P61769	Beta-2-microglobulin [OS=Homo sapiens]	4	B2M	1.497	1.477	0.986	0.58	0.56	-0.02	0.0130841	0.0144294	0.970891
Q6Y288	Beta-1,3-glucosyltransferase [OS=Homo sapiens]	4	B3GALTL; B3GLCT	1.016	0.987	0.971	0.02	-0.02	-0.04	0.899603	0.923829	0.713057
O94766	Galactosylgalactosylxylosylprotein 3-beta-glucuronosyltransferase 3 [OS=Homo sapiens]	7	B3GAT3	1.367	1.005	0.735	0.45	0.01	-0.44	0.011096	0.993261	0.011594
O43505	beta-1,4-glucuronyltransferase 1 [OS=Homo sapiens]	4	B3GNT1; B4GAT1	1.051	0.91	0.867	0.07	-0.14	-0.21	0.41108	0.128725	0.0459729
P15291	Beta-1,4-galactosyltransferase 1 [OS=Homo sapiens]	8	B4GALT1	1.067	1.339	1.255	0.09	0.42	0.33	0.149509	0.00263947	0.00547711
O60909-3	Isoform 3 of Beta-1,4-galactosyltransferase 2 [OS=Homo sapiens]	1	B4GALT2
O60512	beta-1,4-galactosyltransferase 3 [OS=Homo sapiens]	3	B4GALT3	0.97	1.15	1.185	-0.04	0.2	0.24	0.895809	0.232805	0.157995
O60513	Beta-1,4-galactosyltransferase 4 [OS=Homo sapiens]	3	B4GALT4	0.826	1.221	1.479	-0.28	0.29	0.56	0.0949259	0.085393	0.0143999
O43286	Beta-1,4-galactosyltransferase 5 [OS=Homo sapiens]	2	B4GALT5	1.282	1.994	1.555	0.36	1	0.64	0.553245	0.0977438	0.249683
Q9UBV7	Beta-1,4-galactosyltransferase 7 [OS=Homo sapiens]	1	B4GALT7	1.205	0.863	0.716	0.27	-0.21	-0.48	0.327279	0.453724	0.103339
Q9UPM9-1	B9 domain-containing protein 1 [OS=Homo sapiens]	1	B9D1	1.099	1.03	0.938	0.14	0.04	-0.09	0.841206	0.981751	0.920355
Q9NWV8	BRISC and BRCA1-A complex member 1 [OS=Homo sapiens]	7	BABAM1	1.009	1.011	1.002	0.01	0.02	0	0.953796	0.931042	0.997372
P56817-1	Beta-secretase 1 [OS=Homo sapiens]	1	BACE1
Q9Y5Z0-1	Beta-secretase 2 [OS=Homo sapiens]	12	BACE2	1.14	1.459	1.279	0.19	0.54	0.36	0.0379334	0.00189549	0.00655179
O14867	Transcription regulator protein BACH1 [OS=Homo sapiens]	7	BACH1	0.832	1.415	1.7	-0.27	0.5	0.77	0.139213	0.0286135	0.00869233
Q99933	BAG family molecular chaperone regulator 1 [OS=Homo sapiens]	6	BAG1	0.842	0.772	0.916	-0.25	-0.37	-0.13	0.024678	0.00773916	0.135023
O95816	BAG family molecular chaperone regulator 2 [OS=Homo sapiens]	14	BAG2	1.001	0.975	0.974	0	-0.04	-0.04	0.993623	0.243172	0.221223
O95817	BAG family molecular chaperone regulator 3 [OS=Homo sapiens]	21	BAG3	1.026	0.913	0.89	0.04	-0.13	-0.17	0.857246	0.270613	0.169162
O95429	BAG family molecular chaperone regulator 4 [OS=Homo sapiens]	5	BAG4	0.904	0.667	0.737	-0.15	-0.59	-0.44	0.636096	0.0584545	0.116955
Q9UL15-2	Isoform 2 of BAG family molecular chaperone regulator 5 [OS=Homo sapiens]	8	BAG5	0.942	0.783	0.831	-0.09	-0.35	-0.27	0.313144	0.0109413	0.0241085
P46379-3	Isoform 3 of Large proline-rich protein BAG6 [OS=Homo sapiens]	25	BAG6	1.015	0.906	0.893	0.02	-0.14	-0.16	0.909704	0.138769	0.100222
Q9UQB8	Brain-specific angiogenesis inhibitor 1-associated protein 2 [OS=Homo sapiens]	22	BAIAP2	1.037	0.803	0.775	0.05	-0.32	-0.37	0.859275	0.0962401	0.0659421
Q9UHR4	Brain-specific angiogenesis inhibitor 1-associated protein 2-like protein 1 [OS=Homo sapiens]	25	BAIAP2L1	0.994	0.93	0.935	-0.01	-0.1	-0.1	0.933922	0.0384116	0.0474387
Q16611	bcl-2 homologous antagonist/killer [OS=Homo sapiens]	5	BAK1	1.241	1.123	0.905	0.31	0.17	-0.14	0.234526	0.559562	0.638117
O75531	Barrier-to-autointegration factor [OS=Homo sapiens]	6	BANF1	0.986	1.048	1.062	-0.02	0.07	0.09	0.781875	0.188889	0.107816
Q8N9N5-1	Protein BANP [OS=Homo sapiens]	3	BANP	1.015	0.917	0.903	0.02	-0.12	-0.15	0.986446	0.679601	0.599763
Q92560	ubiquitin carboxyl-terminal hydrolase BAP1 [OS=Homo sapiens]	4	BAP1	1.119	1.085	0.97	0.16	0.12	-0.04	0.284257	0.454342	0.867481
Q99728	BRCA1-associated RING domain protein 1 [OS=Homo sapiens]	2	BARD1
P80723	Brain acid soluble protein 1 [OS=Homo sapiens]	16	BASP1	1.024	0.966	0.943	0.03	-0.05	-0.08	0.823087	0.689058	0.409411
Q07812-2	Isoform Beta of Apoptosis regulator BAX [OS=Homo sapiens]	7	BAX	1.658	1.002	0.604	0.73	0	-0.73	0.00074818	0.997467	0.000755759
Q9NRL2	Bromodomain adjacent to zinc finger domain protein 1A [OS=Homo sapiens]	23	BAZ1A	0.888	0.924	1.041	-0.17	-0.11	0.06	0.0628702	0.162699	0.493579
Q9UIG0	Tyrosine-protein kinase BAZ1B [OS=Homo sapiens]	57	BAZ1B	0.883	0.991	1.121	-0.18	-0.01	0.17	0.0257348	0.915979	0.0318576
Q9UIF9-1	Bromodomain adjacent to zinc finger domain protein 2A [OS=Homo sapiens]	17	BAZ2A	1.101	1.091	0.991	0.14	0.13	-0.01	0.121829	0.15093	0.961506
Q9BXH1	Bcl-2-binding component 3 [OS=Homo sapiens]	1	BBC3	0.878	1.184	1.348	-0.19	0.24	0.43	0.121562	0.0645659	0.0139287
Q9BXC9	bardet-Biedl syndrome 2 protein [OS=Homo sapiens]	1	BBS2
Q96RK4-2	Isoform 2 of Bardet-Biedl syndrome 4 protein [OS=Homo sapiens]	1	BBS4
Q8WY36	HMG box transcription factor BBX [OS=Homo sapiens]	8	BBX	0.847	0.935	1.105	-0.24	-0.1	0.14	0.140236	0.580195	0.361356
P50895	Basal cell adhesion molecule [OS=Homo sapiens]	7	BCAM	1.093	1.071	0.98	0.13	0.1	-0.03	0.599012	0.722409	0.968619
Q9UHQ4-2	Isoform 2 of B-cell receptor-associated protein 29 [OS=Homo sapiens]	8	BCAP29	1.146	1.346	1.175	0.2	0.43	0.23	0.036529	0.00401886	0.0229465
P51572-2	Isoform 2 of B-cell receptor-associated protein 31 [OS=Homo sapiens]	14	BCAP31	1.208	1	0.828	0.27	0	-0.27	0.00296213	0.999693	0.00297997
P56945-6	Isoform 6 of Breast cancer anti-estrogen resistance protein 1 [OS=Homo sapiens]	19	BCAR1	1.07	1.007	0.941	0.1	0.01	-0.09	0.745312	0.996765	0.784677
O75815-1	Breast cancer anti-estrogen resistance protein 3 [OS=Homo sapiens]	15	BCAR3	1.04	1.245	1.197	0.06	0.32	0.26	0.819831	0.0797041	0.126507
O75934	Pre-mRNA-splicing factor spf27 [OS=Homo sapiens]	11	BCAS2	1.069	0.89	0.832	0.1	-0.17	-0.26	0.174668	0.0474039	0.0137141
Q9H6U6-8	Isoform 4 of Breast carcinoma-amplified sequence 3 [OS=Homo sapiens]	4	BCAS3	1.046	1.094	1.046	0.06	0.13	0.07	0.72772	0.366797	0.72328
O15382	Branched-chain-amino-acid aminotransferase, mitochondrial [OS=Homo sapiens]	10	BCAT2	1.147	0.826	0.72	0.2	-0.28	-0.47	0.00626743	0.00236979	0.000516109
Q9P287	BRCA2 and CDKN1A-interacting protein [OS=Homo sapiens]	13	BCCIP	0.928	0.844	0.909	-0.11	-0.25	-0.14	0.0297615	0.00289052	0.0153878
P12694	2-oxoisovalerate dehydrogenase subunit alpha, mitochondrial [OS=Homo sapiens]	8	BCKDHA	1.19	1.127	0.947	0.25	0.17	-0.08	0.0339201	0.0880263	0.40327
P21953	2-oxoisovalerate dehydrogenase subunit beta, mitochondrial [OS=Homo sapiens]	8	BCKDHB	1.2	1.04	0.867	0.26	0.06	-0.21	0.0636522	0.71507	0.11487
O14874	[3-methyl-2-oxobutanoate dehydrogenase [lipoamide]] kinase, mitochondrial [OS=Homo sapiens]	3	BCKDK	1.115	1.036	0.93	0.16	0.05	-0.11	0.213618	0.765643	0.409828
O95999	B-cell lymphoma/leukemia 10 [OS=Homo sapiens]	6	BCL10	1.017	1.14	1.121	0.02	0.19	0.16	0.842823	0.0432777	0.0619518
Q07817-1	bcl-2-like protein 1 [OS=Homo sapiens]	2	BCL2L1	1.105	1.001	0.906	0.14	0	-0.14	0.471793	0.999843	0.478885
O43521	Bcl-2-like protein 11 [OS=Homo sapiens]	1	BCL2L11	1.227	1.043	0.85	0.3	0.06	-0.24	0.0104283	0.401816	0.0198568
Q9HB09-1	Bcl-2-like protein 12 [OS=Homo sapiens]	1	BCL2L12
Q9BXK5-1	Bcl-2-like protein 13 [OS=Homo sapiens]	10	BCL2L13	1.209	1.069	0.884	0.27	0.1	-0.18	0.0139859	0.191262	0.0456855
P20749	B-cell lymphoma 3 protein [OS=Homo sapiens]	2	BCL3	1.086	1.348	1.241	0.12	0.43	0.31	0.645427	0.0788654	0.164526
P41182-1	B-cell lymphoma 6 protein [OS=Homo sapiens]	1	BCL6	1.018	1.078	1.059	0.03	0.11	0.08	0.988494	0.8181	0.885531
Q4VC05-2	Isoform 2 of B-cell CLL/lymphoma 7 protein family member A [OS=Homo sapiens]	3	BCL7A	0.702	1.004	1.43	-0.51	0.01	0.52	0.454119	0.99987	0.447943
Q9BQE9-1	B-cell CLL/lymphoma 7 protein family member B [OS=Homo sapiens]	4	BCL7B	0.844	0.981	1.162	-0.24	-0.03	0.22	0.0592698	0.900382	0.0800369
Q8WUZ0-1	B-cell CLL/lymphoma 7 protein family member C [OS=Homo sapiens]	4	BCL7C	0.887	0.922	1.04	-0.17	-0.12	0.06	0.320446	0.534177	0.843595
O00512	B-cell CLL/lymphoma 9 protein [OS=Homo sapiens]	1	BCL9; LOC101060700
Q86UU0	B-cell CLL/lymphoma 9-like protein [OS=Homo sapiens]	12	BCL9L	1.03	0.806	0.783	0.04	-0.31	-0.35	0.774214	0.029006	0.0203012
Q9NYF8-3	Isoform 3 of Bcl-2-associated transcription factor 1 [OS=Homo sapiens]	27	BCLAF1	0.917	0.734	0.801	-0.13	-0.45	-0.32	0.0297622	0.000809937	0.00203175
Q9NYF8-1	Bcl-2-associated transcription factor 1 [OS=Homo sapiens]	28	BCLAF1	0.9	0.929	1.032	-0.15	-0.11	0.05	0.001767	0.0049873	0.0520751
Q6W2J9-1	BCL-6 corepressor [OS=Homo sapiens]	11	BCOR	0.865	0.882	1.021	-0.21	-0.18	0.03	0.0241263	0.0364623	0.741281
Q5H9F3-3	Isoform 3 of BCL-6 corepressor-like protein 1 [OS=Homo sapiens]	1	BCORL1	1.071	1.205	1.126	0.1	0.27	0.17	0.655507	0.159038	0.362572
P11274-1	Breakpoint cluster region protein [OS=Homo sapiens]	10	BCR	1.028	0.921	0.896	0.04	-0.12	-0.16	0.926336	0.573486	0.412009
Q9Y276	Mitochondrial chaperone BCS1 [OS=Homo sapiens]	8	BCS1L	1.037	1.077	1.038	0.05	0.11	0.05	0.504211	0.162003	0.490596
Q02338	D-beta-hydroxybutyrate dehydrogenase, mitochondrial [OS=Homo sapiens]	1	BDH1	1.109	1.416	1.277	0.15	0.5	0.35	0.496015	0.0465849	0.111156
Q9BUT1-1	3-hydroxybutyrate dehydrogenase type 2 [OS=Homo sapiens]	5	BDH2	1.374	1.067	0.776	0.46	0.09	-0.37	0.0126391	0.443207	0.0238122
Q14457	Beclin-1 [OS=Homo sapiens]	8	BECN1	1.108	0.999	0.902	0.15	0	-0.15	0.0654614	0.999574	0.0642605
Q9BUH8	Brain-enriched guanylate kinase-associated protein [OS=Homo sapiens]	1	BEGAIN
Q5T5X7	BEN domain-containing protein 3 [OS=Homo sapiens]	8	BEND3	0.774	0.823	1.063	-0.37	-0.28	0.09	0.0099506	0.0214401	0.311026
O15155	BET1 homolog [OS=Homo sapiens]	2	BET1	0.994	0.947	0.953	-0.01	-0.08	-0.07	0.98531	0.384019	0.445158
Q9NYM9	BET1-like protein [OS=Homo sapiens]	3	BET1L	0.987	0.751	0.761	-0.02	-0.41	-0.39	0.968778	0.0294272	0.0335349
O14503	Class E basic helix-loop-helix protein 40 [OS=Homo sapiens]	1	BHLHE40	1.129	2.5	2.214	0.18	1.32	1.15	0.496387	0.00493732	0.00745718
Q93088	Betaine--homocysteine S-methyltransferase 1 [OS=Homo sapiens]	1	BHMT
Q9H694-1	Protein bicaudal C homolog 1 [OS=Homo sapiens]	3	BICC1	0.832	0.948	1.139	-0.26	-0.08	0.19	0.558937	0.942734	0.725319
Q96G01	Protein bicaudal D homolog 1 [OS=Homo sapiens]	6	BICD1	0.878	0.926	1.055	-0.19	-0.11	0.08	0.564546	0.798801	0.893049
Q8TD16-2	Isoform 2 of Protein bicaudal D homolog 2 [OS=Homo sapiens]	25	BICD2	0.879	0.889	1.011	-0.19	-0.17	0.02	0.0760004	0.0946894	0.949938
P55957-2	Isoform 2 of BH3-interacting domain death agonist [OS=Homo sapiens]	4	BID	0.969	0.957	0.987	-0.04	-0.06	-0.02	0.542848	0.354863	0.886213
O00499-2	Isoform IIB of Myc box-dependent-interacting protein 1 [OS=Homo sapiens]	18	BIN1	1.025	0.903	0.881	0.04	-0.15	-0.18	0.440243	0.0213492	0.0115173
Q9NQY0-1	Bridging integrator 3 [OS=Homo sapiens]	2	BIN3	0.93	1.057	1.136	-0.1	0.08	0.18	0.377584	0.524063	0.13249
Q13490-1	Baculoviral IAP repeat-containing protein 2 [OS=Homo sapiens]	7	BIRC2	1.093	1.035	0.947	0.13	0.05	-0.08	0.192497	0.673222	0.431573
O15392	baculoviral IAP repeat-containing protein 5 [OS=Homo sapiens]	4	BIRC5	0.754	0.715	0.948	-0.41	-0.48	-0.08	0.0441118	0.027697	0.711584
Q9NR09	Baculoviral IAP repeat-containing protein 6 [OS=Homo sapiens]	54	BIRC6	1.069	1.174	1.098	0.1	0.23	0.13	0.0460151	0.0039966	0.0188253
P54132	Bloom syndrome protein [OS=Homo sapiens]	6	BLM	0.772	0.889	1.151	-0.37	-0.17	0.2	0.117588	0.466585	0.370884
Q13867	bleomycin hydrolase [OS=Homo sapiens]	16	BLMH	0.947	0.926	0.978	-0.08	-0.11	-0.03	0.104055	0.0436617	0.487186
P78537	Biogenesis of lysosome-related organelles complex 1 subunit 1 [OS=Homo sapiens]	6	BLOC1S1	1.055	0.859	0.815	0.08	-0.22	-0.3	0.0701527	0.00393599	0.00164238
Q6QNY1	biogenesis of lysosome-related organelles complex 1 subunit 2 [OS=Homo sapiens]	2	BLOC1S2	1.082	0.868	0.802	0.11	-0.2	-0.32	0.705565	0.40138	0.189544
Q6QNY0	biogenesis of lysosome-related organelles complex 1 subunit 3 [OS=Homo sapiens]	6	BLOC1S3	1.104	1.017	0.921	0.14	0.02	-0.12	0.167294	0.908847	0.240531
Q9NUP1	Biogenesis of lysosome-related organelles complex 1 subunit 4 [OS=Homo sapiens]	3	BLOC1S4	0.928	0.925	0.997	-0.11	-0.11	0	0.572897	0.548437	0.998533
Q8TDH9	Biogenesis of lysosome-related organelles complex 1 subunit 5 [OS=Homo sapiens]	3	BLOC1S5	1.114	1.037	0.931	0.16	0.05	-0.1	0.287733	0.814889	0.507015
Q9UL45	Biogenesis of lysosome-related organelles complex 1 subunit 6 [OS=Homo sapiens]	2	BLOC1S6	1.02	0.884	0.867	0.03	-0.18	-0.21	0.969598	0.400017	0.322582
P53004	Biliverdin reductase A [OS=Homo sapiens]	13	BLVRA	1.167	1.086	0.931	0.22	0.12	-0.1	0.012152	0.0663193	0.0919689
P30043	flavin reductase (NADPH) [OS=Homo sapiens]	7	BLVRB	1.149	1.003	0.873	0.2	0	-0.2	0.0501113	0.995743	0.0529456
Q9H2G9-1	Golgin-45 [OS=Homo sapiens]	1	BLZF1
P35226	Polycomb complex protein BMI-1 [OS=Homo sapiens]	4	BMI1; COMMD3-BMI1	0.931	0.934	1.003	-0.1	-0.1	0	0.278382	0.301293	0.995738
P13497	Bone morphogenetic protein 1 [OS=Homo sapiens]	2	BMP1	1.093	1.17	1.07	0.13	0.23	0.1	0.401177	0.145774	0.548025
P12643	Bone morphogenetic protein 2 [OS=Homo sapiens]	2	BMP2	1.357	1.253	0.923	0.44	0.33	-0.12	0.115639	0.218762	0.741325
Q9NSY1	BMP-2-inducible protein kinase [OS=Homo sapiens]	15	BMP2K	1.045	0.857	0.821	0.06	-0.22	-0.29	0.5954	0.0667315	0.0348421
P22004	Bone morphogenetic protein 6 [OS=Homo sapiens]	3	BMP6	1.342	2.472	1.842	0.42	1.31	0.88	0.0354795	0.00145697	0.00454028
P36894	Bone morphogenetic protein receptor type-1A [OS=Homo sapiens]	3	BMPR1A	1.244	1.407	1.131	0.31	0.49	0.18	0.046466	0.0136818	0.178708
Q13873	Bone morphogenetic protein receptor type-2 [OS=Homo sapiens]	2	BMPR2
Q14692	ribosome biogenesis protein BMS1 homolog [OS=Homo sapiens]	27	BMS1	0.874	1	1.144	-0.19	0	0.19	0.012491	1	0.0124879
Q6ZN30	Zinc finger protein basonuclin-2 [OS=Homo sapiens]	3	BNC2	0.985	1.559	1.583	-0.02	0.64	0.66	0.91372	0.00252323	0.00229023
Q12981	Vesicle transport protein SEC20 [OS=Homo sapiens]	8	BNIP1	1.052	1.053	1.002	0.07	0.08	0	0.25259	0.237177	0.997205
Q12982-2	Isoform 2 of BCL2/adenovirus E1B 19 kDa protein-interacting protein 2 [OS=Homo sapiens]	5	BNIP2	0.774	0.843	1.088	-0.37	-0.25	0.12	0.00873981	0.0270307	0.153913
Q12983	BCL2/adenovirus E1B 19 kDa protein-interacting protein 3 [OS=Homo sapiens]	2	BNIP3	0.868	1.034	1.191	-0.2	0.05	0.25	0.390447	0.932961	0.282357
Q96IK1	Biorientation of chromosomes in cell division protein 1 [OS=Homo sapiens]	2	BOD1	0.687	0.669	0.973	-0.54	-0.58	-0.04	0.165327	0.142216	0.981608
Q8NFC6	Biorientation of chromosomes in cell division protein 1-like 1 [OS=Homo sapiens]	37	BOD1L1	0.943	0.835	0.886	-0.08	-0.26	-0.18	0.393884	0.0359778	0.0968857
Q9Y3E2	BolA-like protein 1 [OS=Homo sapiens]	4	BOLA1	0.879	0.824	0.937	-0.19	-0.28	-0.09	0.118307	0.0428192	0.407178
Q9H3K6-1	bola-like protein 2 [OS=Homo sapiens]	4	BOLA2B; BOLA2; LOC107984053	1.142	0.91	0.797	0.19	-0.14	-0.33	0.058246	0.131982	0.0136246
Q53S33	BolA-like protein 3 [OS=Homo sapiens]	3	BOLA3	1.073	0.887	0.827	0.1	-0.17	-0.27	0.287618	0.0947654	0.0292553
Q14137	Ribosome biogenesis protein BOP1 [OS=Homo sapiens]	27	BOP1	0.902	0.92	1.02	-0.15	-0.12	0.03	0.0263413	0.0464881	0.617371
P07738	Bisphosphoglycerate mutase [OS=Homo sapiens]	4	BPGM	1.207	1.04	0.862	0.27	0.06	-0.21	0.107769	0.808473	0.180531
Q86WA6	valacyclovir hydrolase [OS=Homo sapiens]	6	BPHL	1.398	1.082	0.774	0.48	0.11	-0.37	0.00781268	0.275589	0.016777
O95861-1	3'(2'),5'-bisphosphate nucleotidase 1 [OS=Homo sapiens]	13	BPNT1	1.137	0.971	0.854	0.19	-0.04	-0.23	0.0261989	0.517972	0.0147355
Q12830-1	Nucleosome-remodeling factor subunit BPTF [OS=Homo sapiens]	34	BPTF	0.876	0.984	1.124	-0.19	-0.02	0.17	0.0159535	0.753851	0.0226289
P15056	serine/threonine-protein kinase B-raf [OS=Homo sapiens]	8	BRAF	1.101	1.161	1.055	0.14	0.22	0.08	0.0923888	0.029743	0.305148
Q7Z569	BRCA1-associated protein [OS=Homo sapiens]	11	BRAP	1.113	1.001	0.899	0.15	0	-0.15	0.0375151	0.998849	0.0385108
Q6PJG6-1	BRCA1-associated ATM activator 1 [OS=Homo sapiens]	10	BRAT1	0.985	0.769	0.78	-0.02	-0.38	-0.36	0.952721	0.0263435	0.0308307
P38398-7	Isoform 7 of Breast cancer type 1 susceptibility protein [OS=Homo sapiens]	3	BRCA1	0.937	0.98	1.046	-0.09	-0.03	0.06	0.643162	0.951372	0.799183
P46736	Lys-63-specific deubiquitinase BRCC36 [OS=Homo sapiens]	6	BRCC3	1.052	1.014	0.964	0.07	0.02	-0.05	0.0441172	0.524985	0.0988826
O95696-2	Isoform 2 of Bromodomain-containing protein 1 [OS=Homo sapiens]	5	BRD1; LOC90834	0.882	0.754	0.854	-0.18	-0.41	-0.23	0.139544	0.017496	0.0818903
P25440-2	Isoform 2 of Bromodomain-containing protein 2 [OS=Homo sapiens]	12	BRD2	0.889	1.01	1.136	-0.17	0.01	0.18	0.0195509	0.883396	0.0156937
Q15059	bromodomain-containing protein 3 [OS=Homo sapiens]	10	BRD3	0.961	0.991	1.031	-0.06	-0.01	0.04	0.887084	0.993435	0.930333
O60885-1	Bromodomain-containing protein 4 [OS=Homo sapiens]	16	BRD4	0.946	1.022	1.08	-0.08	0.03	0.11	0.260507	0.745714	0.136001
Q9NPI1-2	Isoform 2 of Bromodomain-containing protein 7 [OS=Homo sapiens]	9	BRD7	0.928	1.027	1.106	-0.11	0.04	0.15	0.206734	0.725746	0.107525
Q9H0E9-1	Bromodomain-containing protein 8 [OS=Homo sapiens]	9	BRD8	0.983	0.879	0.894	-0.02	-0.19	-0.16	0.870203	0.0615556	0.0876753
Q9H8M2-5	Bromodomain-containing protein 9 [OS=Homo sapiens]	8	BRD9	0.985	0.658	0.668	-0.02	-0.6	-0.58	0.997729	0.31246	0.331131
Q9NXR7-2	BRISC and BRCA1-A complex member 2 [OS=Homo sapiens]	8	BRE; BABAM2	1.086	1.031	0.949	0.12	0.04	-0.07	0.00282261	0.045944	0.0107995
Q92994	Transcription factor IIIB 90 kDa subunit [OS=Homo sapiens]	1	BRF1	0.902	0.935	1.036	-0.15	-0.1	0.05	0.769182	0.889065	0.966359
O95415	Brain protein I3 [OS=Homo sapiens]	1	BRI3	1.248	1.062	0.851	0.32	0.09	-0.23	0.291901	0.873975	0.46048
Q8WY22	BRI3-binding protein [OS=Homo sapiens]	4	BRI3BP	0.961	1.026	1.068	-0.06	0.04	0.1	0.248516	0.48528	0.087191
Q9BX63	Fanconi anemia group J protein [OS=Homo sapiens]	1	BRIP1	0.557	0.55	0.987	-0.85	-0.86	-0.02	0.10892	0.103574	0.997553
Q8TDN6	Ribosome biogenesis protein BRX1 homolog [OS=Homo sapiens]	12	BRIX1	0.759	0.872	1.148	-0.4	-0.2	0.2	0.00291754	0.0214941	0.0209797
Q8WUW1-2	Isoform 2 of Protein BRICK1 [OS=Homo sapiens]	6	BRK1	1.094	1.035	0.946	0.13	0.05	-0.08	0.026803	0.255552	0.0923807
Q9HCU9	Breast cancer metastasis-suppressor 1 [OS=Homo sapiens]	4	BRMS1	0.797	0.984	1.235	-0.33	-0.02	0.3	0.0715712	0.964764	0.0856482
Q5PSV4	Breast cancer metastasis-suppressor 1-like protein [OS=Homo sapiens]	3	BRMS1L	1.336	1.197	0.895	0.42	0.26	-0.16	0.161944	0.379543	0.640919
Q5VW32	BRO1 domain-containing protein BROX [OS=Homo sapiens]	10	BROX	1.072	1.003	0.935	0.1	0	-0.1	0.0128512	0.965883	0.0142843
P55201-2	Isoform 2 of Peregrin [OS=Homo sapiens]	1	BRPF1	0.86	0.937	1.09	-0.22	-0.09	0.12	0.421902	0.817204	0.712605
Q9ULD4	Bromodomain and PHD finger-containing protein 3 [OS=Homo sapiens]	1	BRPF3	0.953	0.703	0.737	-0.07	-0.51	-0.44	0.978127	0.419203	0.501175
Q8IWQ3-5	Isoform 5 of Serine/threonine-protein kinase BRSK2 [OS=Homo sapiens]	2	BRSK2	0.894	0.86	0.963	-0.16	-0.22	-0.06	0.306784	0.178765	0.822031
Q9NSI6-1	bromodomain and WD repeat-containing protein 1 [OS=Homo sapiens]	7	BRWD1	0.806	1.333	1.654	-0.31	0.41	0.73	0.0819468	0.0395455	0.00833312
Q6RI45	Bromodomain and WD repeat-containing protein 3 [OS=Homo sapiens]	6	BRWD3	1.075	1.28	1.191	0.1	0.36	0.25	0.106032	0.00372538	0.0100818
Q9NW68	BSD domain-containing protein 1 [OS=Homo sapiens]	10	BSDC1	1.047	1.102	1.053	0.07	0.14	0.07	0.573822	0.191263	0.511074
P35613	Basigin [OS=Homo sapiens]	11	BSG	0.918	1.202	1.31	-0.12	0.27	0.39	0.22581	0.0385356	0.0134308
Q10589	bone marrow stromal antigen 2 [OS=Homo sapiens]	4	BST2	1.422	1.591	1.118	0.51	0.67	0.16	0.000522883	0.000168994	0.0138334
O14981	TATA-binding protein-associated factor 172 [OS=Homo sapiens]	28	BTAF1	0.725	1.01	1.394	-0.46	0.01	0.48	0.0049892	0.952031	0.00455951
Q9H0C5	BTB/POZ domain-containing protein 1 [OS=Homo sapiens]	7	BTBD1	1.199	0.81	0.675	0.26	-0.3	-0.57	0.0609963	0.041706	0.00738683
Q9BX70-1	BTB/POZ domain-containing protein 2 [OS=Homo sapiens]	3	BTBD2	1.119	0.922	0.824	0.16	-0.12	-0.28	0.122288	0.238504	0.0313053
Q9Y2F9-1	BTB/POZ domain-containing protein 3 [OS=Homo sapiens]	4	BTBD3	0.882	0.753	0.854	-0.18	-0.41	-0.23	0.527573	0.141023	0.402371
Q9P203-1	BTB/POZ domain-containing protein 7 [OS=Homo sapiens]	2	BTBD7	0.592	1.091	1.843	-0.76	0.13	0.88	0.12348	0.886128	0.08631
P43251-2	Isoform 2 of Biotinidase [OS=Homo sapiens]	3	BTD	1.392	0.749	0.538	0.48	-0.42	-0.89	0.00770512	0.011304	0.00125883
P20290-1	transcription factor BTF3 [OS=Homo sapiens]	15	BTF3	0.862	0.871	1.01	-0.21	-0.2	0.01	0.00458762	0.0056339	0.794175
Q96K17-1	transcription factor BTF3 homolog 4 [OS=Homo sapiens]	5	BTF3L4	1.188	0.955	0.804	0.25	-0.07	-0.31	0.0030414	0.111935	0.00154255
Q7KYR7	Butyrophilin subfamily 2 member A1 [OS=Homo sapiens]	5	BTN2A1	1.102	1.474	1.338	0.14	0.56	0.42	0.259011	0.0083877	0.0189712
O00478	Butyrophilin subfamily 3 member A3 [OS=Homo sapiens]	3	BTN3A3	1.654	1.537	0.929	0.73	0.62	-0.11	0.0104974	0.0163983	0.587891
Q9Y297	F-box/WD repeat-containing protein 1A [OS=Homo sapiens]	6	BTRC
O43683	Mitotic checkpoint serine/threonine-protein kinase BUB1 [OS=Homo sapiens]	7	BUB1	0.803	0.957	1.192	-0.32	-0.06	0.25	0.088768	0.799019	0.147599
O60566-3	Isoform 3 of Mitotic checkpoint serine/threonine-protein kinase BUB1 beta [OS=Homo sapiens]	27	BUB1B	0.658	0.916	1.393	-0.6	-0.13	0.48	0.00711625	0.317913	0.0139241
O43684	Mitotic checkpoint protein BUB3 [OS=Homo sapiens]	13	BUB3	0.899	0.944	1.05	-0.15	-0.08	0.07	0.0229641	0.109263	0.161849
Q9BRD0	BUD13 homolog [OS=Homo sapiens]	4	BUD13	0.992	0.948	0.956	-0.01	-0.08	-0.07	0.984279	0.538091	0.620086
P41223	Protein BUD31 homolog [OS=Homo sapiens]	7	BUD31	0.958	0.911	0.951	-0.06	-0.13	-0.07	0.532398	0.156652	0.447616
Q13895	Bystin [OS=Homo sapiens]	20	BYSL	0.859	0.868	1.011	-0.22	-0.2	0.02	0.00841468	0.0103339	0.852778
Q7L1Q6-3	Isoform 3 of Basic leucine zipper and W2 domain-containing protein 1 [OS=Homo sapiens]	21	BZW1	0.967	1.104	1.143	-0.05	0.14	0.19	0.530561	0.0775166	0.036493
Q9Y6E2	Basic leucine zipper and W2 domain-containing protein 2 [OS=Homo sapiens]	24	BZW2	0.914	0.923	1.009	-0.13	-0.12	0.01	0.0474172	0.0624162	0.904823
Q7Z3E2	Coiled-coil domain-containing protein 186 [OS=Homo sapiens]	4	C10orf118; CCDC186	1.022	1.059	1.037	0.03	0.08	0.05	0.940968	0.682791	0.852451
Q3B7T1	Erythroid differentiation-related factor 1 [OS=Homo sapiens]	8	C10orf137; EDRF1	0.971	0.942	0.97	-0.04	-0.09	-0.04	0.851585	0.55596	0.835661
Q96B45	BLOC-1-related complex subunit 7 [OS=Homo sapiens]	1	C10orf32; BORCS7	1.095	0.637	0.581	0.13	-0.65	-0.78	0.149815	0.00198707	0.00118339
Q96D05-2	Isoform 2 of Uncharacterized protein C10orf35 [OS=Homo sapiens]	1	C10orf35; FAM241B	1.121	1.127	1.005	0.16	0.17	0.01	0.308081	0.28598	0.996236
Q86WR7-1	Proline and serine-rich protein 2 [OS=Homo sapiens]	10	C10orf47; PROSER2	0.917	1.176	1.283	-0.13	0.23	0.36	0.372822	0.114587	0.0394681
Q5T2E6-1	UPF0668 protein C10orf76 [OS=Homo sapiens]	9	C10orf76	1.114	1.024	0.919	0.16	0.03	-0.12	0.085498	0.757244	0.151225
Q9H8K7	Uncharacterized protein C10orf88 [OS=Homo sapiens]	3	C10orf88	0.943	1.101	1.167	-0.08	0.14	0.22	0.609686	0.339156	0.139123
P61165	transmembrane protein 258 [OS=Homo sapiens]	1	C11orf10; TMEM258	1.129	1.055	0.935	0.18	0.08	-0.1	0.285725	0.708382	0.601003
Q7Z589-7	Isoform 7 of BRCA2-interacting transcriptional repressor EMSY [OS=Homo sapiens]	8	C11orf30; EMSY	0.828	1.128	1.363	-0.27	0.17	0.45	0.0670136	0.187797	0.0180521
Q8IZQ5	Selenoprotein H [OS=Homo sapiens]	1	C11orf31; SELENOH	1.187	0.961	0.81	0.25	-0.06	-0.3	0.157789	0.833144	0.0991467
Q9H0W9	Ester hydrolase C11orf54 [OS=Homo sapiens]	8	C11orf54	1.291	1.099	0.851	0.37	0.14	-0.23	0.0524953	0.403116	0.155753
O00193	Small acidic protein [OS=Homo sapiens]	7	C11orf58	1.001	0.972	0.971	0	-0.04	-0.04	0.999862	0.828301	0.820582
Q9H3H3-2	Isoform 2 of UPF0696 protein C11orf68 [OS=Homo sapiens]	7	C11orf68	0.984	0.913	0.928	-0.02	-0.13	-0.11	0.589805	0.0185703	0.0317867
Q53FT3	Protein Hikeshi [OS=Homo sapiens]	4	C11orf73; HIKESHI	1.351	1.056	0.782	0.43	0.08	-0.35	0.020117	0.591295	0.0348704
Q9NRQ5	single-pass membrane and coiled-coil domain-containing protein 4 [OS=Homo sapiens]	1	C11orf75; SMCO4	1.012	0.896	0.885	0.02	-0.16	-0.18	0.3832	0.00157584	0.00117659
Q6UW78	Ubiquinol-cytochrome-c reductase complex assembly factor 3 [OS=Homo sapiens]	2	C11orf83; UQCC3	1.035	0.885	0.855	0.05	-0.18	-0.23	0.488103	0.0391463	0.0199229
Q9BUA3	Uncharacterized protein C11orf84 [OS=Homo sapiens]	4	C11orf84	1.181	0.998	0.845	0.24	0	-0.24	0.0764291	0.998577	0.0737865
Q9HB07	UPF0160 protein MYG1, mitochondrial [OS=Homo sapiens]	13	C12orf10	1.054	0.998	0.947	0.08	0	-0.08	0.105496	0.991847	0.0963236
Q8WUH6	Transmembrane protein 263 [OS=Homo sapiens]	6	C12orf23; TMEM263	1.139	0.913	0.802	0.19	-0.13	-0.32	0.152593	0.303092	0.0426467
Q8N999-1	Uncharacterized protein C12orf29 [OS=Homo sapiens]	5	C12orf29	0.959	0.926	0.966	-0.06	-0.11	-0.05	0.848682	0.616228	0.894513
Q9NQ89	protein C12orf4 [OS=Homo sapiens]	1	C12orf4
Q96C57	Uncharacterized protein C12orf43 [OS=Homo sapiens]	7	C12orf43	1.08	0.806	0.746	0.11	-0.31	-0.42	0.30383	0.0292793	0.0125537
Q9BSB4	Autophagy-related protein 101 [OS=Homo sapiens]	3	C12orf44; ATG101	1.042	1.039	0.997	0.06	0.06	0	0.856771	0.872082	0.999376
Q8N5I9	Uncharacterized protein C12orf45 [OS=Homo sapiens]	3	C12orf45	0.984	0.822	0.835	-0.02	-0.28	-0.26	0.965524	0.100811	0.122335
Q9NQ88	Fructose-2,6-bisphosphatase TIGAR [OS=Homo sapiens]	12	C12orf5; TIGAR	1.607	0.89	0.554	0.68	-0.17	-0.85	0.00213224	0.100205	0.00114308
Q99622	Protein C10 [OS=Homo sapiens]	5	C12orf57	1.069	0.832	0.779	0.1	-0.27	-0.36	0.138209	0.0097218	0.00398833
Q9H3J6-1	Probable peptide chain release factor C12orf65, mitochondrial [OS=Homo sapiens]	1	C12orf65
Q69YU5	Uncharacterized protein C12orf73 [OS=Homo sapiens]	2	C12orf73	1.028	0.843	0.82	0.04	-0.25	-0.29	0.83672	0.0741111	0.050483
Q8TAD7	Overexpressed in colon carcinoma 1 protein [OS=Homo sapiens]	1	C12orf75	0.885	0.886	1.001	-0.18	-0.17	0	0.692736	0.696277	0.999974
Q9UKR5	probable ergosterol biosynthetic protein 28 [OS=Homo sapiens]	2	C14orf1; ERG28	1.094	1.097	1.003	0.13	0.13	0	0.0151702	0.0139003	0.977442
Q9BXV9	EKC/KEOPS complex subunit GON7 [OS=Homo sapiens]	1	C14orf142; GON7	0.922	1.006	1.091	-0.12	0.01	0.13	0.370689	0.991866	0.331975
Q9Y224	UPF0568 protein C14orf166 [OS=Homo sapiens]	15	C14orf166; RTRAF	1.064	0.932	0.876	0.09	-0.1	-0.19	0.00236877	0.00167796	0.000227055
Q9H6W3	ribosomal oxygenase 1 [OS=Homo sapiens]	11	C14orf169; RIOX1	1.088	0.975	0.896	0.12	-0.04	-0.16	0.27379	0.843429	0.166861
P56378-2	Isoform 2 of 6.8 kDa mitochondrial proteolipid [OS=Homo sapiens]	1	C14orf2
Q86SX3-1	Uncharacterized protein C14orf80 [OS=Homo sapiens]	1	C14orf80; TEDC1	0.939	1.019	1.085	-0.09	0.03	0.12	0.745987	0.971945	0.628399
Q9Y448	Small kinetochore-associated protein [OS=Homo sapiens]	8	C15orf23; KNSTRN	0.869	0.897	1.031	-0.2	-0.16	0.04	0.0506612	0.0942843	0.667148
Q7Z6K5-2	Isoform C15orf38-AP3S2 of Arpin [OS=Homo sapiens]	10	C15orf38-AP3S2; C15orf38; ARPIN; AP3S2	1.157	1.039	0.898	0.21	0.06	-0.16	0.00603684	0.191629	0.0143967
Q6ZRI6	Uncharacterized protein C15orf39 [OS=Homo sapiens]	3	C15orf39	1.265	1.156	0.914	0.34	0.21	-0.13	0.0842287	0.238498	0.484574
Q8WUR7	UPF0235 protein C15orf40 [OS=Homo sapiens]	4	C15orf40	1.057	0.924	0.875	0.08	-0.11	-0.19	0.119579	0.0502706	0.0117637
Q9BV29-2	Isoform 2 of Coiled-coil domain-containing protein 32 [OS=Homo sapiens]	1	C15orf57; CCDC32	0.834	0.603	0.723	-0.26	-0.73	-0.47	0.480933	0.0700579	0.191029
Q96S19	Methyltransferase-like 26 [OS=Homo sapiens]	3	C16orf13; METTL26	1.074	0.934	0.87	0.1	-0.1	-0.2	0.794712	0.8123	0.482087
Q96GQ5-1	RUS1 family protein C16orf58 [OS=Homo sapiens]	3	C16orf58	0.946	1.031	1.089	-0.08	0.04	0.12	0.957404	0.986872	0.9028
Q14CZ0	UPF0472 protein C16orf72 [OS=Homo sapiens]	1	C16orf72	0.812	0.664	0.818	-0.3	-0.59	-0.29	0.312242	0.0771584	0.33038
Q96GX8	Uncharacterized protein C16orf74 [OS=Homo sapiens]	1	C16orf74	1.228	1.096	0.893	0.3	0.13	-0.16	0.580109	0.881274	0.828383
Q9Y6A4	Cilia- and flagella-associated protein 20 [OS=Homo sapiens]	7	C16orf80; CFAP20	0.982	0.872	0.889	-0.03	-0.2	-0.17	0.905376	0.0991441	0.138358
Q6PH81-1	UPF0547 protein C16orf87 [OS=Homo sapiens]	1	C16orf87
Q1ED39	Lysine-rich nucleolar protein 1 [OS=Homo sapiens]	6	C16orf88; KNOP1	0.933	0.758	0.812	-0.1	-0.4	-0.3	0.513331	0.0317225	0.0669349
Q4G0I0	protein CCSMST1 [OS=Homo sapiens]	2	C16orf91	1.075	0.892	0.83	0.1	-0.16	-0.27	0.748867	0.526402	0.266218
Q8IXM2-3	Isoform 3 of Chromatin complexes subunit BAP18 [OS=Homo sapiens]	2	C17orf49	0.769	1.01	1.314	-0.38	0.01	0.39	0.00159986	0.855694	0.00143746
Q8N3J3	Uncharacterized protein C17orf53 [OS=Homo sapiens]	1	C17orf53	1.129	1.178	1.043	0.18	0.24	0.06	0.904668	0.838097	0.987764
Q96GS4	BLOC-1-related complex subunit 6 [OS=Homo sapiens]	4	C17orf59; BORCS6	1.189	0.909	0.764	0.25	-0.14	-0.39	0.202463	0.506075	0.0763964
Q9BQA9-1	Uncharacterized protein C17orf62 [OS=Homo sapiens]	1	C17orf62	1.387	1.07	0.772	0.47	0.1	-0.37	0.0026663	0.175498	0.00522373
Q0VG06	Fanconi anemia core complex-associated protein 100 [OS=Homo sapiens]	2	C17orf70; FAAP100	0.767	0.801	1.045	-0.38	-0.32	0.06	0.319859	0.415714	0.955377
Q9HAS0	Protein Njmu-R1 [OS=Homo sapiens]	15	C17orf75	0.962	1.012	1.051	-0.06	0.02	0.07	0.209253	0.793814	0.120314
Q9BSJ5-1	Uncharacterized protein C17orf80 [OS=Homo sapiens]	2	C17orf80	0.825	0.772	0.935	-0.28	-0.37	-0.1	0.638701	0.479762	0.939959
Q53F19	Nuclear cap-binding protein subunit 3 [OS=Homo sapiens]	13	C17orf85; NCBP3	0.969	0.925	0.954	-0.04	-0.11	-0.07	0.386626	0.0597553	0.191802
Q6ZQX7-4	Isoform 4 of Protein LIAT1 [OS=Homo sapiens]	1	C17orf97	1.179	0.786	0.667	0.24	-0.35	-0.58	0.710446	0.519396	0.245868
Q32NC0	UPF0711 protein C18orf21 [OS=Homo sapiens]	4	C18orf21	1.119	1.089	0.974	0.16	0.12	-0.04	0.0138693	0.0292855	0.377301
Q96B23-1	Uncharacterized protein C18orf25 [OS=Homo sapiens]	5	C18orf25	0.624	0.828	1.327	-0.68	-0.27	0.41	0.0047248	0.0598009	0.0202942
Q8TCD1	UPF0729 protein C18orf32 [OS=Homo sapiens]	2	C18orf32	1.403	1.071	0.763	0.49	0.1	-0.39	0.0239195	0.566784	0.0441155
Q96DM3	Uncharacterized protein C18orf8 [OS=Homo sapiens]	6	C18orf8; WDR98	1.121	0.924	0.824	0.17	-0.11	-0.28	0.240579	0.428504	0.0769439
Q969H8	Myeloid-derived growth factor [OS=Homo sapiens]	5	C19orf10; MYDGF	1.052	1.065	1.013	0.07	0.09	0.02	0.129968	0.0765534	0.773677
Q8IVT2	Mitotic interactor and substrate of PLK1 [OS=Homo sapiens]	22	C19orf21; MISP	0.998	1.295	1.297	0	0.37	0.38	0.991737	0.00125677	0.00122937
Q9UFG5-2	Isoform 2 of UPF0449 protein C19orf25 [OS=Homo sapiens]	3	C19orf25	0.924	0.929	1.005	-0.11	-0.11	0.01	0.792646	0.814832	0.998913
Q8N350	Voltage-dependent calcium channel beta subunit-associated regulatory protein [OS=Homo sapiens]	2	C19orf26; CBARP	1.05	0.954	0.908	0.07	-0.07	-0.14	0.822848	0.832733	0.525357
Q9GZP8-1	Immortalization up-regulated protein [OS=Homo sapiens]	3	C19orf33	0.935	0.876	0.937	-0.1	-0.19	-0.09	0.12399	0.022002	0.132033
Q9BQ61	Uncharacterized protein C19orf43 [OS=Homo sapiens]	7	C19orf43; TRIR	0.812	0.8	0.986	-0.3	-0.32	-0.02	0.000341904	0.000260103	0.361112
Q8N9M1-1	Uncharacterized protein C19orf47 [OS=Homo sapiens]	3	C19orf47	1.103	1.058	0.959	0.14	0.08	-0.06	0.496997	0.764685	0.857233
Q9BSF4	Mitochondrial import inner membrane translocase subunit Tim29 [OS=Homo sapiens]	2	C19orf52; TIMM29	0.93	0.851	0.915	-0.1	-0.23	-0.13	0.249218	0.0396616	0.165042
Q9UNZ5	Leydig cell tumor 10 kDa protein homolog [OS=Homo sapiens]	5	C19orf53	0.77	0.609	0.791	-0.38	-0.72	-0.34	0.000759381	9.92084e-06	0.00102686
Q4ZIN3-1	Membralin [OS=Homo sapiens]	5	C19orf6; TMEM259	0.985	1.011	1.027	-0.02	0.02	0.04	0.944174	0.968726	0.84573
Q5XKP0	MICOS complex subunit MIC13 [OS=Homo sapiens]	5	C19orf70	1.024	0.871	0.85	0.03	-0.2	-0.23	0.681129	0.0279372	0.0180558
Q13901	nuclear nucleic acid-binding protein C1D [OS=Homo sapiens]	1	C1D	0.894	0.975	1.091	-0.16	-0.04	0.13	0.504835	0.958785	0.637505
Q9NS00-1	Glycoprotein-N-acetylgalactosamine 3-beta-galactosyltransferase 1 [OS=Homo sapiens]	4	C1GALT1	0.904	1.22	1.349	-0.15	0.29	0.43	0.209884	0.0437261	0.0141963
Q96EU7	C1GALT1-specific chaperone 1 [OS=Homo sapiens]	3	C1GALT1C1	0.857	1.147	1.338	-0.22	0.2	0.42	0.0382028	0.0519816	0.00645227
Q9NX04	Uncharacterized protein C1orf109 [OS=Homo sapiens]	5	C1orf109	0.998	1.058	1.061	0	0.08	0.09	0.999106	0.664532	0.643938
Q9NSG2-1	Uncharacterized protein C1orf112 [OS=Homo sapiens]	1	C1orf112
Q6ZSJ8	Uncharacterized protein C1orf122 [OS=Homo sapiens]	2	C1orf122	1.16	1.001	0.863	0.21	0	-0.21	0.0420895	0.999679	0.0426944
Q9NWV4	UPF0587 protein C1orf123 [OS=Homo sapiens]	5	C1orf123	1.156	0.855	0.74	0.21	-0.23	-0.43	0.00413579	0.00328594	0.000512544
Q8NDD1	Uncharacterized protein C1orf131 [OS=Homo sapiens]	7	C1orf131	0.882	0.781	0.886	-0.18	-0.36	-0.18	0.0153388	0.00218167	0.0168253
Q5SNV9-2	Isoform 2 of Uncharacterized protein C1orf167 [OS=Homo sapiens]	2	C1orf167	0.972	1.027	1.056	-0.04	0.04	0.08	0.826702	0.841398	0.537244
Q8IYL3	UPF0688 protein C1orf174 [OS=Homo sapiens]	2	C1orf174	0.802	0.871	1.087	-0.32	-0.2	0.12	0.144947	0.348593	0.619956
Q9H425	Uncharacterized protein C1orf198 [OS=Homo sapiens]	3	C1orf198	0.959	1.116	1.164	-0.06	0.16	0.22	0.863988	0.450612	0.279971
Q96EX1	small integral membrane protein 12 [OS=Homo sapiens]	3	C1orf212; SMIM12	1.15	0.976	0.848	0.2	-0.04	-0.24	0.106894	0.86011	0.0726235
Q5SWX8-1	Protein odr-4 homolog [OS=Homo sapiens]	10	C1orf27; ODR4	1.12	1.22	1.088	0.16	0.29	0.12	0.0298017	0.00620409	0.0642892
Q9BU76-1	Multiple myeloma tumor-associated protein 2 [OS=Homo sapiens]	3	C1orf35	0.969	0.77	0.795	-0.05	-0.38	-0.33	0.717296	0.0128623	0.0184013
Q9BWL3	Uncharacterized protein C1orf43 [OS=Homo sapiens]	3	C1orf43	1.061	0.994	0.937	0.09	-0.01	-0.09	0.346861	0.986333	0.30063
Q9BV19	Uncharacterized protein C1orf50 [OS=Homo sapiens]	1	C1orf50	0.914	0.576	0.63	-0.13	-0.8	-0.67	0.881498	0.11252	0.166214
Q8N6N3	UPF0690 protein C1orf52 [OS=Homo sapiens]	4	C1orf52	0.925	0.862	0.933	-0.11	-0.21	-0.1	0.321043	0.0884811	0.382617
Q8WWB7	Glycosylated lysosomal membrane protein [OS=Homo sapiens]	1	C1orf85; GLMP	1.108	0.93	0.84	0.15	-0.1	-0.25	0.492605	0.675124	0.21957
Q07021	Complement component 1 Q subcomponent-binding protein, mitochondrial [OS=Homo sapiens]	8	C1QBP	1.13	1	0.885	0.18	0	-0.18	0.00176976	0.999937	0.00176581
Q9BXI9-2	Isoform 2 of Complement C1q tumor necrosis factor-related protein 6 [OS=Homo sapiens]	3	C1QTNF6	1.514	1.057	0.699	0.6	0.08	-0.52	0.0033158	0.414057	0.00504453
Q9NZP8	Complement C1r subcomponent-like protein [OS=Homo sapiens]	3	C1RL	1.512	1.122	0.742	0.6	0.17	-0.43	0.00276736	0.0921579	0.00716025
P09871	Complement C1s subcomponent [OS=Homo sapiens]	2	C1S	1.451	1.664	1.147	0.54	0.73	0.2	0.00280276	0.00114523	0.0464647
Q96MY1	Nucleolar protein 4-like [OS=Homo sapiens]	2	C20orf112; NOL4L	1.412	0.963	0.682	0.5	-0.05	-0.55	0.0148585	0.774893	0.0110902
Q9BUV8-5	Isoform 5 of Uncharacterized protein C20orf24 [OS=Homo sapiens]	1	C20orf24	0.985	0.952	0.966	-0.02	-0.07	-0.05	0.923615	0.512295	0.700907
Q9GZN8-2	Isoform 2 of UPF0687 protein C20orf27 [OS=Homo sapiens]	2	C20orf27	1.026	0.831	0.81	0.04	-0.27	-0.3	0.707211	0.0181521	0.0126057
Q9BQP7	mitochondrial genome maintenance exonuclease 1 [OS=Homo sapiens]	10	C20orf72; MGME1	0.883	1.082	1.226	-0.18	0.11	0.29	0.194313	0.412419	0.0632593
P30042-1	ES1 protein homolog, mitochondrial [OS=Homo sapiens]	10	C21orf33; LOC102724023	0.989	0.946	0.957	-0.02	-0.08	-0.06	0.950876	0.402626	0.527539
P57076	UPF0769 protein C21orf59 [OS=Homo sapiens]	15	C21orf59	1.298	0.909	0.7	0.38	-0.14	-0.51	0.026976	0.275246	0.0112788
Q9Y3I0	tRNA-splicing ligase RtcB homolog [OS=Homo sapiens]	27	C22orf28; RTCB	1.076	1.02	0.948	0.11	0.03	-0.08	0.0810156	0.659075	0.166106
Q9H4I9	Essential MCU regulator, mitochondrial [OS=Homo sapiens]	1	C22orf32; SMDT1
Q9Y426	C2 domain-containing protein 2 [OS=Homo sapiens]	4	C2CD2	1.024	1.093	1.068	0.03	0.13	0.09	0.564868	0.0488678	0.105191
O14523-2	Isoform 2 of Phospholipid transfer protein C2CD2L [OS=Homo sapiens]	2	C2CD2L	0.898	1.056	1.177	-0.16	0.08	0.24	0.00447185	0.0304752	0.00136879
A6NLJ0	C2 calcium-dependent domain-containing protein 4B [OS=Homo sapiens]	1	C2CD4B	0.902	1.002	1.11	-0.15	0	0.15	0.852867	0.999963	0.849026
Q86YS7-5	Isoform 5 of C2 domain-containing protein 5 [OS=Homo sapiens]	3	C2CD5; KIAA0528	0.906	1.014	1.119	-0.14	0.02	0.16	0.618465	0.989289	0.550525
Q8N357	Solute carrier family 35 member F6 [OS=Homo sapiens]	4	C2orf18; SLC35F6	1.317	1.075	0.816	0.4	0.1	-0.29	0.0236308	0.421493	0.0535007
Q9UKZ1	CCR4-NOT transcription complex subunit 11 [OS=Homo sapiens]	7	C2orf29; CNOT11	0.964	0.974	1.011	-0.05	-0.04	0.02	0.0810674	0.176707	0.621983
Q9H6V9-2	Isoform 2 of Lipid droplet-associated hydrolase [OS=Homo sapiens]	5	C2orf43; LDAH	1.177	0.937	0.797	0.23	-0.09	-0.33	0.0252828	0.228557	0.00990165
Q9H6R7	WD repeat and coiled-coil-containing protein [OS=Homo sapiens]	4	C2orf44; WDCP	1.075	0.931	0.866	0.1	-0.1	-0.21	0.727823	0.731834	0.372376
Q8WWC4	m-AAA protease-interacting protein 1, mitochondrial [OS=Homo sapiens]	9	C2orf47; MAIP1	0.978	1.029	1.052	-0.03	0.04	0.07	0.393501	0.263064	0.0772767
Q9BVC5	Ashwin [OS=Homo sapiens]	6	C2orf49	1.03	0.82	0.796	0.04	-0.29	-0.33	0.826028	0.0522783	0.0363813
Q2NKX9-1	UPF0561 protein C2orf68 [OS=Homo sapiens]	1	C2orf68
Q8N8R5	UPF0565 protein C2orf69 [OS=Homo sapiens]	1	C2orf69	0.856	0.886	1.035	-0.22	-0.17	0.05	0.570547	0.694499	0.967395
Q3KRA6	UPF0538 protein C2orf76 [OS=Homo sapiens]	2	C2orf76	0.927	0.903	0.974	-0.11	-0.15	-0.04	0.716855	0.571664	0.95616
P01024	Complement C3 [OS=Homo sapiens]	16	C3	1.355	1.049	0.775	0.44	0.07	-0.37	0.129806	0.899403	0.187212
Q6NW34	Nucleolus and neural progenitor protein [OS=Homo sapiens]	8	C3orf17; NEPRO	0.971	0.979	1.008	-0.04	-0.03	0.01	0.720454	0.833414	0.973223
Q96FZ2	embryonic stem cell-specific 5-hydroxymethylcytosine-binding protein [OS=Homo sapiens]	13	C3orf37; HMCES	0.945	0.732	0.775	-0.08	-0.45	-0.37	0.150958	0.00153367	0.00274425
Q5JPI3	Uncharacterized protein C3orf38 [OS=Homo sapiens]	2	C3orf38	1.134	1.101	0.971	0.18	0.14	-0.04	0.0367063	0.0731026	0.57513
Q5BVD1-3	Isoform 3 of TPA-induced transmembrane protein [OS=Homo sapiens]	1	C3orf52	1.051	1.951	1.857	0.07	0.96	0.89	0.99196	0.356989	0.398326
Q8NDZ4	Deleted in autism protein 1 [OS=Homo sapiens]	4	C3orf58	0.989	1.099	1.112	-0.02	0.14	0.15	0.98639	0.48733	0.423395
P0C0L4-1	Complement C4-A [OS=Homo sapiens]	3	C4A; C4B	0.919	0.758	0.825	-0.12	-0.4	-0.28	0.92669	0.512969	0.697361
P20851	C4b-binding protein beta chain [OS=Homo sapiens]	4	C4BPB	1.218	1.284	1.054	0.28	0.36	0.08	0.00349557	0.00176231	0.123409
Q9NWY4	Histone PARylation factor 1 [OS=Homo sapiens]	13	C4orf27; HPF1	1.007	0.929	0.923	0.01	-0.11	-0.12	0.978574	0.265495	0.222754
Q8WVX3-2	Isoform 2 of Uncharacterized protein C4orf3 [OS=Homo sapiens]	2	C4orf3	1.274	1.479	1.161	0.35	0.56	0.22	0.0500439	0.0135173	0.15776
Q8N8J7	Uncharacterized protein C4orf32 [OS=Homo sapiens]	1	C4orf32; FAM241A	1.136	1.119	0.985	0.18	0.16	-0.02	0.0763132	0.103114	0.91135
Q8N1A6	UPF0462 protein C4orf33 [OS=Homo sapiens]	1	C4orf33	1.035	1.084	1.047	0.05	0.12	0.07	0.891486	0.582321	0.819014
Q8N5G0-2	Isoform 2 of Small integral membrane protein 20 [OS=Homo sapiens]	1	C4orf52; SMIM20	0.958	0.931	0.972	-0.06	-0.1	-0.04	0.413033	0.175908	0.643735
Q8NC54	Keratinocyte-associated transmembrane protein 2 [OS=Homo sapiens]	2	C5orf15	0.806	1.124	1.395	-0.31	0.17	0.48	0.00768684	0.0419861	0.0021857
Q49AR2-1	UPF0489 protein C5orf22 [OS=Homo sapiens]	8	C5orf22	1.276	0.868	0.68	0.35	-0.2	-0.56	0.0279821	0.110713	0.00771207
Q7Z6I8-1	UPF0461 protein C5orf24 [OS=Homo sapiens]	1	C5orf24	1.018	0.998	0.981	0.03	0	-0.03	0.977157	0.999682	0.971637
Q96GV9	UNC119-binding protein C5orf30 [OS=Homo sapiens]	1	C5orf30	0.946	0.824	0.871	-0.08	-0.28	-0.2	0.878432	0.334491	0.521136
Q9H799-1	Protein JBTS17 [OS=Homo sapiens]	1	C5orf42
A5PLN9-5	Isoform 4 of Trafficking protein particle complex subunit 13 [OS=Homo sapiens]	5	C5orf44; TRAPPC13	1.031	0.997	0.966	0.04	0	-0.05	0.773671	0.996964	0.735372
A6NDU8	UPF0600 protein C5orf51 [OS=Homo sapiens]	8	C5orf51	1.099	0.813	0.74	0.14	-0.3	-0.43	0.00535966	0.000567828	0.000106306
Q9H6K1	Uncharacterized protein C6orf106 [OS=Homo sapiens]	3	C6orf106	1.26	0.872	0.692	0.33	-0.2	-0.53	0.0238273	0.0926561	0.00639156
O43598-1	2'-deoxynucleoside 5'-phosphate N-hydrolase 1 [OS=Homo sapiens]	7	C6orf108; DNPH1	1.06	0.948	0.894	0.08	-0.08	-0.16	0.43358	0.482223	0.138786
Q7Z4R8	UPF0669 protein C6orf120 [OS=Homo sapiens]	1	C6orf120	1.71	1.268	0.742	0.77	0.34	-0.43	0.0260165	0.188657	0.114879
Q5SQH8-4	Isoform 4 of Uncharacterized protein C6orf136 [OS=Homo sapiens]	2	C6orf136	1.725	1.377	0.798	0.79	0.46	-0.33	0.118323	0.331993	0.523114
Q9P0P8	Uncharacterized protein C6orf203 [OS=Homo sapiens]	2	C6orf203	1.086	0.923	0.85	0.12	-0.12	-0.23	0.429315	0.445628	0.128189
Q9H993	protein-glutamate O-methyltransferase [OS=Homo sapiens]	10	C6orf211; ARMT1	0.885	1.031	1.165	-0.18	0.04	0.22	0.0975215	0.733799	0.0565662
P0DJ93	small integral membrane protein 13 [OS=Homo sapiens]	1	C6orf228; SMIM13	1.194	1.249	1.046	0.26	0.32	0.07	0.0450749	0.0245348	0.573883
O95873	Uncharacterized protein C6orf47 [OS=Homo sapiens]	1	C6orf47	1.504	1.075	0.714	0.59	0.1	-0.49	0.00923678	0.460987	0.0159949
Q6UWU4-2	Isoform 2 of Bombesin receptor-activated protein C6orf89 [OS=Homo sapiens]	2	C6orf89	0.917	0.946	1.031	-0.13	-0.08	0.04	0.349908	0.588822	0.834986
Q9BPX7-2	Isoform 2 of UPF0415 protein C7orf25 [OS=Homo sapiens]	2	C7orf25	0.999	0.83	0.831	0	-0.27	-0.27	0.999926	0.343206	0.346831
Q96N11	Uncharacterized protein C7orf26 [OS=Homo sapiens]	1	C7orf26	0.891	0.904	1.015	-0.17	-0.15	0.02	0.519763	0.592793	0.986883
Q8WVR3	Uncharacterized protein C7orf43 [OS=Homo sapiens]	1	C7orf43
Q9BRJ6	Uncharacterized protein C7orf50 [OS=Homo sapiens]	6	C7orf50	0.943	0.945	1.001	-0.08	-0.08	0	0.0795197	0.0834249	0.99747
Q96HJ9-1	Protein FMC1 homolog [OS=Homo sapiens]	1	C7orf55; FMC1; C7orf55-LUC7L2	1.078	0.886	0.822	0.11	-0.18	-0.28	0.129565	0.0394178	0.0104422
Q9H7E9-2	Isoform 2 of UPF0488 protein C8orf33 [OS=Homo sapiens]	5	C8orf33	1	0.935	0.935	0	-0.1	-0.1	0.999865	0.218627	0.221631
Q96NL8	protein C8orf37 [OS=Homo sapiens]	2	C8orf37	1.198	1.029	0.859	0.26	0.04	-0.22	0.260574	0.947692	0.345911
Q6P1X6	UPF0598 protein C8orf82 [OS=Homo sapiens]	7	C8orf82	1.13	1.132	1.002	0.18	0.18	0	0.295673	0.288052	0.999535
Q5T280	putative methyltransferase C9orf114 [OS=Homo sapiens]	6	C9orf114; SPOUT1	0.956	0.807	0.844	-0.07	-0.31	-0.24	0.574413	0.0271377	0.0508298
Q9BUH6	Protein PAXX [OS=Homo sapiens]	3	C9orf142; PAXX	1.007	1.018	1.012	0.01	0.03	0.02	0.993102	0.948519	0.978297
Q8IXQ3	Uncharacterized protein C9orf40 [OS=Homo sapiens]	2	C9orf40	0.938	0.935	0.997	-0.09	-0.1	0	0.780682	0.764511	0.999449
Q8N4J0	carnosine N-methyltransferase [OS=Homo sapiens]	2	C9orf41; CARNMT1	0.47	0.797	1.697	-1.09	-0.33	0.76	0.000592279	0.0182491	0.00159727
Q5T6V5	queuosine salvage protein [OS=Homo sapiens]	12	C9orf64	1.063	1.106	1.04	0.09	0.15	0.06	0.100201	0.0281676	0.252202
Q9NZ63	Telomere length and silencing protein 1 homolog [OS=Homo sapiens]	11	C9orf78	1.045	0.767	0.733	0.06	-0.38	-0.45	0.35799	0.00461167	0.00294335
Q96MD7-1	Isoform 2 of Uncharacterized protein C9orf85 [OS=Homo sapiens]	1	C9orf85	1.071	0.918	0.857	0.1	-0.12	-0.22	0.171018	0.103322	0.0228763
Q16790	Carbonic anhydrase 9 [OS=Homo sapiens]	5	CA9	0.884	0.876	0.991	-0.18	-0.19	-0.01	0.872124	0.855943	0.999304
Q9H8G2-1	Caspase activity and apoptosis inhibitor 1 [OS=Homo sapiens]	6	CAAP1	1.009	0.999	0.99	0.01	0	-0.02	0.936845	0.998855	0.920391
Q9Y376	Calcium-binding protein 39 [OS=Homo sapiens]	15	CAB39	0.901	1.015	1.127	-0.15	0.02	0.17	0.058448	0.841668	0.040998
Q9Y6J0	Calcineurin-binding protein cabin-1 [OS=Homo sapiens]	6	CABIN1	0.983	0.913	0.929	-0.02	-0.13	-0.11	0.770703	0.0636194	0.10577
Q8TDN4	CDK5 and ABL1 enzyme substrate 1 [OS=Homo sapiens]	1	CABLES1	0.902	0.966	1.07	-0.15	-0.05	0.1	0.546149	0.919145	0.745606
Q8WUQ7-2	Isoform 2 of Cactin [OS=Homo sapiens]	5	CACTIN	0.982	0.936	0.953	-0.03	-0.1	-0.07	0.95291	0.571921	0.722785
Q86Y37	CDK2-associated and cullin domain-containing protein 1 [OS=Homo sapiens]	7	CACUL1	0.878	0.884	1.008	-0.19	-0.18	0.01	0.151044	0.171223	0.987421
Q9HB71	Calcyclin-binding protein [OS=Homo sapiens]	9	CACYBP	0.911	0.956	1.05	-0.13	-0.06	0.07	0.014371	0.100319	0.080709
P27708	CAD protein [OS=Homo sapiens]	76	CAD	0.918	1.044	1.138	-0.12	0.06	0.19	0.00304554	0.0209181	0.00094588
Q9BY67-3	Isoform 3 of Cell adhesion molecule 1 [OS=Homo sapiens]	6	CADM1	0.922	1.007	1.092	-0.12	0.01	0.13	0.407989	0.991197	0.363815
Q9P1Z2-1	Calcium-binding and coiled-coil domain-containing protein 1 [OS=Homo sapiens]	4	CALCOCO1	1.235	1.259	1.019	0.3	0.33	0.03	0.295867	0.255382	0.985246
Q13137-4	Isoform 4 of Calcium-binding and coiled-coil domain-containing protein 2 [OS=Homo sapiens]	9	CALCOCO2	1.023	1.104	1.079	0.03	0.14	0.11	0.824644	0.144858	0.243202
Q05682-3	Isoform 3 of Caldesmon [OS=Homo sapiens]	27	CALD1	1.199	1.102	0.919	0.26	0.14	-0.12	0.000980475	0.00582364	0.00890444
Q05682-5	Isoform 5 of Caldesmon [OS=Homo sapiens]	27	CALD1	0.953	1.2	1.259	-0.07	0.26	0.33	0.90355	0.356139	0.240787
Q05682-1	Caldesmon [OS=Homo sapiens]	26	CALD1	1.078	1.014	0.94	0.11	0.02	-0.09	0.317277	0.946668	0.422981
P62158	Calmodulin [OS=Homo sapiens]	13	CALM3; CALM2; CALM1	0.979	0.993	1.015	-0.03	-0.01	0.02	0.396157	0.88479	0.602827
Q9BXU9-2	Isoform 2 of Calcium-binding protein 8 [OS=Homo sapiens]	1	CALN1	1.136	0.861	0.758	0.18	-0.22	-0.4	0.211819	0.153768	0.0340014
P27797	Calreticulin [OS=Homo sapiens]	31	CALR	1.276	1.145	0.897	0.35	0.2	-0.16	0.0208087	0.0954492	0.158921
O43852-4	Isoform 4 of Calumenin [OS=Homo sapiens]	17	CALU	0.983	1.078	1.097	-0.03	0.11	0.13	0.936387	0.401735	0.293048
O43852-3	Isoform 3 of Calumenin [OS=Homo sapiens]	19	CALU	0.937	1.008	1.076	-0.09	0.01	0.11	0.0170834	0.746503	0.0123122
Q8IU85-1	calcium/calmodulin-dependent protein kinase type 1D [OS=Homo sapiens]	7	CAMK1D	0.951	1	1.051	-0.07	0	0.07	0.819173	0.999996	0.820444
Q13557-11	Isoform Delta 11 of Calcium/calmodulin-dependent protein kinase type II subunit delta [OS=Homo sapiens]	12	CAMK2D	1.19	1.052	0.884	0.25	0.07	-0.18	0.0127488	0.255487	0.0331787
Q13555-8	Isoform 8 of Calcium/calmodulin-dependent protein kinase type II subunit gamma [OS=Homo sapiens]	15	CAMK2G	0.978	0.982	1.003	-0.03	-0.03	0.01	0.642961	0.721517	0.987345
Q8N5S9-2	Isoform 2 of Calcium/calmodulin-dependent protein kinase kinase 1 [OS=Homo sapiens]	3	CAMKK1	0.782	0.664	0.849	-0.35	-0.59	-0.24	0.187611	0.0576412	0.376409
Q96RR4-1	Calcium/calmodulin-dependent protein kinase kinase 2 [OS=Homo sapiens]	2	CAMKK2	0.819	0.739	0.902	-0.29	-0.44	-0.15	0.489084	0.267956	0.795716
Q7Z624	Calmodulin-lysine N-methyltransferase [OS=Homo sapiens]	1	CAMKMT
P49069	calcium signal-modulating cyclophilin ligand [OS=Homo sapiens]	4	CAMLG	1.112	0.927	0.834	0.15	-0.11	-0.26	0.155	0.297891	0.0426439
Q5T5Y3-3	Isoform 3 of Calmodulin-regulated spectrin-associated protein 1 [OS=Homo sapiens]	7	CAMSAP1	0.748	0.788	1.054	-0.42	-0.34	0.08	0.049362	0.0812904	0.752116
Q08AD1	Calmodulin-regulated spectrin-associated protein 2 [OS=Homo sapiens]	19	CAMSAP2	0.775	0.821	1.059	-0.37	-0.29	0.08	0.0158344	0.032008	0.428941
Q9P1Y5-2	Isoform 2 of Calmodulin-regulated spectrin-associated protein 3 [OS=Homo sapiens]	2	CAMSAP3
Q86VP6-1	cullin-associated nedd8-dissociated protein 1 [OS=Homo sapiens]	54	CAND1	1.043	0.95	0.91	0.06	-0.07	-0.14	0.00602362	0.00329094	0.000614138
Q8WVQ1	Soluble calcium-activated nucleotidase 1 [OS=Homo sapiens]	11	CANT1	1.104	1.18	1.069	0.14	0.24	0.1	0.263752	0.0899884	0.475411
P27824-2	Isoform 2 of Calnexin [OS=Homo sapiens]	33	CANX	1.036	1.13	1.091	0.05	0.18	0.13	0.5075	0.045389	0.105478
Q01518-1	adenylyl cyclase-associated protein 1 [OS=Homo sapiens]	23	CAP1	0.981	1.075	1.096	-0.03	0.1	0.13	0.543393	0.0453935	0.0238941
P40123	Adenylyl cyclase-associated protein 2 [OS=Homo sapiens]	17	CAP2	1.104	0.974	0.882	0.14	-0.04	-0.18	0.066175	0.621814	0.0356467
P40121	Macrophage-capping protein [OS=Homo sapiens]	11	CAPG	1.093	1.024	0.937	0.13	0.03	-0.09	0.050681	0.562204	0.110455
P07384	Calpain-1 catalytic subunit [OS=Homo sapiens]	29	CAPN1	1.193	0.98	0.821	0.25	-0.03	-0.28	0.0124497	0.72114	0.00907736
O75808-1	Calpain-15 [OS=Homo sapiens]	3	CAPN15; SOLH	0.856	0.396	0.463	-0.22	-1.34	-1.11	0.0982845	0.000719334	0.00119309
P17655-1	Calpain-2 catalytic subunit [OS=Homo sapiens]	32	CAPN2	0.937	0.884	0.944	-0.09	-0.18	-0.08	0.440633	0.147717	0.507942
Q9Y6W3	Calpain-7 [OS=Homo sapiens]	11	CAPN7	1.04	0.929	0.893	0.06	-0.11	-0.16	0.85369	0.612203	0.378555
P04632	Calpain small subunit 1 [OS=Homo sapiens]	9	CAPNS1	0.974	0.916	0.94	-0.04	-0.13	-0.09	0.866972	0.331403	0.52813
Q14444-1	Caprin-1 [OS=Homo sapiens]	17	CAPRIN1	0.837	0.768	0.918	-0.26	-0.38	-0.12	0.0181728	0.00591804	0.118731
P52907	F-actin-capping protein subunit alpha-1 [OS=Homo sapiens]	12	CAPZA1	1.071	0.992	0.927	0.1	-0.01	-0.11	0.0263021	0.836935	0.0197191
P47755	F-actin-capping protein subunit alpha-2 [OS=Homo sapiens]	11	CAPZA2	1.035	0.968	0.935	0.05	-0.05	-0.1	0.729953	0.749059	0.385173
P47756-2	Isoform 2 of F-actin-capping protein subunit beta [OS=Homo sapiens]	15	CAPZB	1.047	0.977	0.933	0.07	-0.03	-0.1	0.100164	0.374135	0.035735
Q9BXL6-1	Caspase recruitment domain-containing protein 14 [OS=Homo sapiens]	8	CARD14	1.292	1.721	1.332	0.37	0.78	0.41	0.106122	0.0149207	0.0814205
Q9Y2G2-5	Isoform 5 of Caspase recruitment domain-containing protein 8 [OS=Homo sapiens]	1	CARD8
Q9Y2V2	Calcium-regulated heat-stable protein 1 [OS=Homo sapiens]	5	CARHSP1	0.973	1.32	1.356	-0.04	0.4	0.44	0.645069	0.00483649	0.00367003
Q8IW45	ATP-dependent (S)-NAD(P)H-hydrate dehydratase [OS=Homo sapiens]	5	CARKD; NAXD	1.041	1.017	0.977	0.06	0.02	-0.03	0.698799	0.933627	0.876255
Q86X55	Histone-arginine methyltransferase CARM1 [OS=Homo sapiens]	16	CARM1	0.944	0.963	1.021	-0.08	-0.05	0.03	0.0264901	0.0829334	0.286252
P49589-3	Isoform 3 of Cysteine--tRNA ligase, cytoplasmic [OS=Homo sapiens]	29	CARS	0.916	1.078	1.176	-0.13	0.11	0.23	0.0874794	0.124858	0.0171223
Q9HA77	probable cysteine--tRNA ligase, mitochondrial [OS=Homo sapiens]	12	CARS2	1.328	1.114	0.839	0.41	0.16	-0.25	0.0110661	0.135759	0.0415495
O15234	Protein CASC3 [OS=Homo sapiens]	6	CASC3	0.897	1.12	1.248	-0.16	0.16	0.32	0.178033	0.164837	0.031848
Q6P4E1-4	Isoform 4 of Protein CASC4 [OS=Homo sapiens]	8	CASC4	1.437	1.122	0.781	0.52	0.17	-0.36	0.00546119	0.117113	0.016338
Q8NG31-1	kinetochore scaffold 1 [OS=Homo sapiens]	5	CASC5; KNL1	0.851	0.861	1.013	-0.23	-0.22	0.02	0.515083	0.559261	0.994948
O14936	peripheral plasma membrane protein CASK [OS=Homo sapiens]	17	CASK	1.186	0.943	0.795	0.25	-0.08	-0.33	0.0467482	0.417723	0.0211407
Q8WXE0-1	caskin-2 [OS=Homo sapiens]	6	CASKIN2	0.883	0.857	0.971	-0.18	-0.22	-0.04	0.044045	0.0247979	0.602989
P29466-1	caspase-1 [OS=Homo sapiens]	1	CASP1
Q92851-4	Isoform D of Caspase-10 [OS=Homo sapiens]	1	CASP10	1.071	0.951	0.888	0.1	-0.07	-0.17	0.780727	0.870787	0.524154
P42575-1	caspase-2 [OS=Homo sapiens]	5	CASP2	0.876	0.787	0.899	-0.19	-0.34	-0.15	0.41295	0.146057	0.534267
P42574	Caspase-3 [OS=Homo sapiens]	7	CASP3	0.878	0.831	0.946	-0.19	-0.27	-0.08	0.0245991	0.00909466	0.19675
P49662	Caspase-4 [OS=Homo sapiens]	9	CASP4	1.292	1.06	0.82	0.37	0.08	-0.29	0.125265	0.805821	0.214338
P55212	Caspase-6 [OS=Homo sapiens]	5	CASP6	0.952	0.788	0.827	-0.07	-0.34	-0.27	0.147399	0.00207013	0.00403842
P55210-3	Isoform Alpha' of Caspase-7 [OS=Homo sapiens]	8	CASP7	1.049	0.893	0.851	0.07	-0.16	-0.23	0.272926	0.0402971	0.0152058
Q14790-9	Isoform 9 of Caspase-8 [OS=Homo sapiens]	14	CASP8	1.165	0.993	0.852	0.22	-0.01	-0.23	0.00148668	0.784105	0.00130447
P55211-1	caspase-9 [OS=Homo sapiens]	2	CASP9	1.45	1.227	0.846	0.54	0.29	-0.24	0.034142	0.147719	0.222514
P20810-6	Isoform 6 of Calpastatin [OS=Homo sapiens]	35	CAST	1.121	1.022	0.912	0.17	0.03	-0.13	0.0387045	0.680426	0.0675047
P04040	catalase [OS=Homo sapiens]	25	CAT	0.891	0.924	1.037	-0.17	-0.11	0.05	0.153573	0.312453	0.718508
Q03135	Caveolin-1 [OS=Homo sapiens]	10	CAV1	0.979	0.842	0.859	-0.03	-0.25	-0.22	0.240161	0.000934346	0.00133464
P51636-1	Caveolin-2 [OS=Homo sapiens]	4	CAV2	0.715	1.067	1.492	-0.48	0.09	0.58	0.0133868	0.480138	0.00807899
Q13951-2	Isoform 2 of Core-binding factor subunit beta [OS=Homo sapiens]	11	CBFB	0.835	1.006	1.205	-0.26	0.01	0.27	0.0598495	0.989686	0.054785
Q13951	Core-binding factor subunit beta [OS=Homo sapiens]	10	CBFB	0.895	1.105	1.236	-0.16	0.14	0.31	0.290747	0.345143	0.0755189
P22681	E3 ubiquitin-protein ligase CBL [OS=Homo sapiens]	8	CBL	0.81	1.098	1.356	-0.3	0.13	0.44	0.0318536	0.218115	0.011503
Q13191-1	E3 ubiquitin-protein ligase CBL-B [OS=Homo sapiens]	2	CBLB
Q75N03	E3 ubiquitin-protein ligase Hakai [OS=Homo sapiens]	2	CBLL1	1.129	1.152	1.021	0.17	0.2	0.03	0.265719	0.197394	0.939631
P16152	Carbonyl reductase [NADPH] 1 [OS=Homo sapiens]	16	CBR1; SETD4	1.073	0.835	0.778	0.1	-0.26	-0.36	0.0147959	0.00101228	0.000379565
O75828	Carbonyl reductase [NADPH] 3 [OS=Homo sapiens]	11	CBR3	0.951	0.956	1.006	-0.07	-0.06	0.01	0.103415	0.136882	0.931911
Q8N4T8	Carbonyl reductase family member 4 [OS=Homo sapiens]	4	CBR4	1.161	1.019	0.877	0.22	0.03	-0.19	0.152777	0.945387	0.20017
P35520-2	Isoform 2 of Cystathionine beta-synthase [OS=Homo sapiens]	23	CBS; LOC102724560; CBSL	0.951	0.901	0.948	-0.07	-0.15	-0.08	0.298349	0.0649339	0.275302
Q8IUF1	COBW domain-containing protein 2 [OS=Homo sapiens]	6	CBWD2	0.999	0.799	0.799	0	-0.32	-0.32	0.999765	0.0182916	0.0184666
Q5JTY5	COBW domain-containing protein 3 [OS=Homo sapiens]	6	CBWD3; CBWD5
P83916	Chromobox protein homolog 1 [OS=Homo sapiens]	9	CBX1	0.846	0.96	1.135	-0.24	-0.06	0.18	0.0756625	0.693707	0.145102
Q14781-1	Chromobox protein homolog 2 [OS=Homo sapiens]	3	CBX2	1.015	0.972	0.957	0.02	-0.04	-0.06	0.907066	0.711112	0.502038
Q13185	chromobox protein homolog 3 [OS=Homo sapiens]	11	CBX3; C15orf57; CCDC32	0.883	0.861	0.976	-0.18	-0.22	-0.04	0.0526836	0.0327259	0.723196
O00257-1	E3 SUMO-protein ligase CBX4 [OS=Homo sapiens]	7	CBX4	0.927	0.78	0.841	-0.11	-0.36	-0.25	0.13672	0.00579874	0.0162859
P45973	chromobox protein homolog 5 [OS=Homo sapiens]	10	CBX5	0.657	0.9	1.37	-0.61	-0.15	0.45	0.00046809	0.0241165	0.00106885
Q9HC52	chromobox protein homolog 8 [OS=Homo sapiens]	14	CBX8	0.903	0.888	0.983	-0.15	-0.17	-0.02	0.0249106	0.0163659	0.683792
Q6P1N0	Coiled-coil and C2 domain-containing protein 1A [OS=Homo sapiens]	20	CC2D1A	1.081	1.026	0.949	0.11	0.04	-0.07	0.114385	0.632352	0.260248
Q5T0F9-2	Isoform 2 of Coiled-coil and C2 domain-containing protein 1B [OS=Homo sapiens]	17	CC2D1B	1.059	0.911	0.86	0.08	-0.13	-0.22	0.143113	0.0447218	0.0119325
Q8IX12	Cell division cycle and apoptosis regulator protein 1 [OS=Homo sapiens]	34	CCAR1	0.974	1.006	1.032	-0.04	0.01	0.05	0.0927294	0.785283	0.0577265
Q8N163-1	Cell cycle and apoptosis regulator protein 2 [OS=Homo sapiens]	33	CCAR2; KIAA1967	1.043	0.873	0.837	0.06	-0.2	-0.26	0.0463269	0.00166705	0.000791505
Q16773	Kynurenine--oxoglutarate transaminase 1 [OS=Homo sapiens]	7	CCBL1; KYAT1	1.267	1.024	0.808	0.34	0.03	-0.31	0.0888696	0.941091	0.114087
Q6YP21	Kynurenine--oxoglutarate transaminase 3 [OS=Homo sapiens]	19	CCBL2; KYAT3	1.023	0.95	0.929	0.03	-0.07	-0.11	0.52053	0.136149	0.0567198
Q96ES7	SAGA-associated factor 29 [OS=Homo sapiens]	2	CCDC101; SGF29	0.996	0.923	0.927	-0.01	-0.12	-0.11	0.99397	0.240124	0.2635
Q96A19	Coiled-coil domain-containing protein 102A [OS=Homo sapiens]	7	CCDC102A	0.99	1.024	1.035	-0.01	0.03	0.05	0.864311	0.508065	0.316609
Q96G28	cilia- and flagella-associated protein 36 [OS=Homo sapiens]	4	CCDC104; CFAP36	1.415	0.823	0.581	0.5	-0.28	-0.78	0.00281229	0.0146907	0.00079853
Q9NWR8	Calcium uniporter regulatory subunit MCUb, mitochondrial [OS=Homo sapiens]	2	CCDC109B; MCUB	1.032	0.974	0.943	0.05	-0.04	-0.08	0.955329	0.968483	0.861937
Q96LW4	DNA-directed primase/polymerase protein [OS=Homo sapiens]	1	CCDC111; PRIMPOL	0.811	0.85	1.048	-0.3	-0.24	0.07	0.581092	0.704247	0.968186
Q96NT0	Coiled-coil domain-containing protein 115 [OS=Homo sapiens]	2	CCDC115	1.176	0.889	0.756	0.23	-0.17	-0.4	0.0291392	0.0681352	0.00629501
Q8IYX3-3	Isoform 3 of Coiled-coil domain-containing protein 116 [OS=Homo sapiens]	1	CCDC116
Q8IWD4-1	Coiled-coil domain-containing protein 117 [OS=Homo sapiens]	2	CCDC117	0.956	1.016	1.063	-0.07	0.02	0.09	0.89557	0.985473	0.820798
Q8WUD4	Coiled-coil domain-containing protein 12 [OS=Homo sapiens]	4	CCDC12	0.899	0.853	0.948	-0.15	-0.23	-0.08	0.000221059	1e-15	0.00192448
Q96HB5-4	Isoform 4 of Coiled-coil domain-containing protein 120 [OS=Homo sapiens]	2	CCDC120	1.035	0.961	0.929	0.05	-0.06	-0.11	0.962978	0.952584	0.847975
Q96CT7	Coiled-coil domain-containing protein 124 [OS=Homo sapiens]	16	CCDC124	1.099	0.906	0.824	0.14	-0.14	-0.28	0.00259943	0.00227836	0.0003105
Q96BQ5	Coiled-coil domain-containing protein 127 [OS=Homo sapiens]	3	CCDC127	1.009	1.106	1.097	0.01	0.15	0.13	0.944826	0.0640479	0.0799175
Q96JG6	Syndetin [OS=Homo sapiens]	16	CCDC132; VPS50	1.058	0.985	0.931	0.08	-0.02	-0.1	0.0533712	0.590887	0.0287724
Q9H6E4	Coiled-coil domain-containing protein 134 [OS=Homo sapiens]	5	CCDC134	0.889	0.977	1.099	-0.17	-0.03	0.14	0.13626	0.856856	0.214426
Q6PK04	Coiled-coil domain-containing protein 137 [OS=Homo sapiens]	8	CCDC137	0.958	0.859	0.897	-0.06	-0.22	-0.16	0.685601	0.10426	0.213367
Q8NCX0	Coiled-coil domain-containing protein 150 [OS=Homo sapiens]	2	CCDC150
Q9P0B6	Coiled-coil domain-containing protein 167 [OS=Homo sapiens]	1	CCDC167	0.916	0.988	1.079	-0.13	-0.02	0.11	0.555401	0.985728	0.63468
P0C221	Coiled-coil domain-containing protein 175 [OS=Homo sapiens]	3	CCDC175	1.187	1.254	1.056	0.25	0.33	0.08	0.249966	0.143726	0.804532
Q5T9S5-1	Coiled-coil domain-containing protein 18 [OS=Homo sapiens]	6	CCDC18	0.86	1.044	1.214	-0.22	0.06	0.28	0.0180252	0.325956	0.00884151
Q9UL16	Cilia- and flagella-associated protein 45 [OS=Homo sapiens]	1	CCDC19; CFAP45	1.025	1.098	1.07	0.04	0.13	0.1	0.955198	0.586374	0.734343
O60826	Coiled-coil domain-containing protein 22 [OS=Homo sapiens]	20	CCDC22	1.055	1.023	0.969	0.08	0.03	-0.05	0.0829665	0.436781	0.259563
Q8N300	Small vasohibin-binding protein [OS=Homo sapiens]	1	CCDC23; SVBP	1.269	0.815	0.642	0.34	-0.29	-0.64	0.125036	0.174426	0.0262346
Q86WR0	Coiled-coil domain-containing protein 25 [OS=Homo sapiens]	9	CCDC25	1.028	0.862	0.839	0.04	-0.21	-0.25	0.893553	0.166233	0.114988
Q9Y592	Centrosomal protein of 83 kDa [OS=Homo sapiens]	1	CCDC41; CEP83	0.719	0.724	1.007	-0.48	-0.47	0.01	0.1313	0.137352	0.998235
Q96MW1	Coiled-coil domain-containing protein 43 [OS=Homo sapiens]	9	CCDC43	1.023	0.936	0.915	0.03	-0.1	-0.13	0.0102129	0.000476461	0.000124863
Q96A33-1	Coiled-coil domain-containing protein 47 [OS=Homo sapiens]	16	CCDC47	0.997	1.144	1.148	-0.01	0.19	0.2	0.890276	0.000829442	0.000772846
Q8IVM0-2	Isoform 2 of Coiled-coil domain-containing protein 50 [OS=Homo sapiens]	7	CCDC50	0.996	0.742	0.745	-0.01	-0.43	-0.42	0.997639	0.0343001	0.0355798
Q96ER9	Coiled-coil domain-containing protein 51 [OS=Homo sapiens]	12	CCDC51	1.192	1.117	0.937	0.25	0.16	-0.09	0.00045613	0.00170773	0.0078163
Q9Y3C0	WASH complex subunit 3 [OS=Homo sapiens]	3	CCDC53; WASHC3	1.029	1	0.972	0.04	0	-0.04	0.822801	1	0.823112
Q4VC31	coiled-coil domain-containing protein 58 [OS=Homo sapiens]	6	CCDC58	1.025	1.018	0.993	0.04	0.03	-0.01	0.738067	0.848871	0.973565
Q9P031	Thyroid transcription factor 1-associated protein 26 [OS=Homo sapiens]	5	CCDC59	0.737	0.908	1.231	-0.44	-0.14	0.3	0.00483214	0.10773	0.0143996
Q16204	coiled-coil domain-containing protein 6 [OS=Homo sapiens]	21	CCDC6	0.966	0.911	0.943	-0.05	-0.13	-0.08	0.174037	0.0140864	0.0494185
Q8N954-1	G patch domain-containing protein 11 [OS=Homo sapiens]	3	CCDC75; GPATCH11	0.835	0.821	0.983	-0.26	-0.29	-0.03	0.0349946	0.0272349	0.891615
Q9BR77-1	Coiled-coil domain-containing protein 77 [OS=Homo sapiens]	1	CCDC77	0.755	0.932	1.236	-0.41	-0.1	0.31	0.344092	0.910721	0.500698
Q86UT8	Coiled-coil domain-containing protein 84 [OS=Homo sapiens]	1	CCDC84
Q15834	Coiled-coil domain-containing protein 85B [OS=Homo sapiens]	1	CCDC85B
Q9H6F5	Coiled-coil domain-containing protein 86 [OS=Homo sapiens]	13	CCDC86	0.783	0.851	1.087	-0.35	-0.23	0.12	0.028689	0.0836091	0.325203
Q3V6T2-1	Girdin [OS=Homo sapiens]	23	CCDC88A	0.802	0.895	1.116	-0.32	-0.16	0.16	0.00198008	0.0143661	0.0148611
Q9P219	Protein Daple [OS=Homo sapiens]	1	CCDC88C
Q9Y3X0	coiled-coil domain-containing protein 9 [OS=Homo sapiens]	5	CCDC9	0.988	0.999	1.011	-0.02	0	0.02	0.833851	0.999445	0.84895
Q96AQ8-1	mitochondrial calcium uniporter regulator 1 [OS=Homo sapiens]	8	CCDC90A; MCUR1	1.084	1.102	1.017	0.12	0.14	0.02	0.399014	0.300837	0.948505
Q9GZT6	Coiled-coil domain-containing protein 90B, mitochondrial [OS=Homo sapiens]	4	CCDC90B	1.063	1.067	1.004	0.09	0.09	0.01	0.208204	0.185133	0.989707
Q7Z6B0-1	Coiled-coil domain-containing protein 91 [OS=Homo sapiens]	4	CCDC91	1.056	0.927	0.878	0.08	-0.11	-0.19	0.672836	0.501688	0.222736
Q567U6	Coiled-coil domain-containing protein 93 [OS=Homo sapiens]	13	CCDC93	1.123	1.074	0.956	0.17	0.1	-0.06	0.0229893	0.082535	0.224447
Q9BW85	Coiled-coil domain-containing protein 94 [OS=Homo sapiens]	10	CCDC94	0.938	0.971	1.036	-0.09	-0.04	0.05	0.188838	0.591755	0.488363
Q96F63	Coiled-coil domain-containing protein 97 [OS=Homo sapiens]	4	CCDC97	0.906	1.102	1.216	-0.14	0.14	0.28	0.790572	0.796457	0.465351
Q8TD31-2	Isoform 2 of Coiled-coil alpha-helical rod protein 1 [OS=Homo sapiens]	2	CCHCR1
P06307	cholecystokinin [OS=Homo sapiens]	1	CCK	0.524	1.009	1.925	-0.93	0.01	0.95	0.535929	0.99984	0.52813
P13501	C-C motif chemokine 5 [OS=Homo sapiens]	4	CCL5	8.574	16.152	1.884	3.1	4.01	0.91	0.00263933	0.00126176	0.0778237
P20248	Cyclin-A2 [OS=Homo sapiens]	5	CCNA2	0.894	0.949	1.062	-0.16	-0.07	0.09	0.398397	0.778335	0.71977
P14635	G2/mitotic-specific cyclin-B1 [OS=Homo sapiens]	9	CCNB1	1.058	1.195	1.13	0.08	0.26	0.18	0.273197	0.0176836	0.0493705
O95067	G2/mitotic-specific cyclin-B2 [OS=Homo sapiens]	7	CCNB2	0.801	1.079	1.348	-0.32	0.11	0.43	0.10672	0.600901	0.0517859
P24863-1	Cyclin-C [OS=Homo sapiens]	2	CCNC	0.957	0.93	0.971	-0.06	-0.11	-0.04	0.949979	0.872355	0.97799
O95273-1	Cyclin-D1-binding protein 1 [OS=Homo sapiens]	3	CCNDBP1	0.722	0.548	0.758	-0.47	-0.87	-0.4	0.0386137	0.00693541	0.0589547
P24864-1	G1/S-specific cyclin-E1 [OS=Homo sapiens]	1	CCNE1	1.703	1.103	0.648	0.77	0.14	-0.63	0.040393	0.711001	0.0681751
O96020	G1/S-specific cyclin-E2 [OS=Homo sapiens]	1	CCNE2	1.122	1.313	1.17	0.17	0.39	0.23	0.587846	0.161238	0.415847
P41002	Cyclin-F [OS=Homo sapiens]	1	CCNF
P51946	Cyclin-H [OS=Homo sapiens]	6	CCNH	1.067	1.036	0.971	0.09	0.05	-0.04	0.346147	0.674437	0.743396
O75909	Cyclin-K [OS=Homo sapiens]	7	CCNK	1.03	1.03	1	0.04	0.04	0	0.34225	0.346498	0.999898
Q9UK58	Cyclin-L1 [OS=Homo sapiens]	3	CCNL1	0.966	0.955	0.989	-0.05	-0.07	-0.02	0.809824	0.7085	0.978829
Q96S94	cyclin-L2 [OS=Homo sapiens]	3	CCNL2	0.862	0.739	0.858	-0.21	-0.44	-0.22	0.506101	0.162053	0.488913
O60563	Cyclin-T1 [OS=Homo sapiens]	13	CCNT1	1.107	1.009	0.911	0.15	0.01	-0.13	0.107279	0.961684	0.132034
O60583	Cyclin-T2 [OS=Homo sapiens]	4	CCNT2	0.852	0.859	1.008	-0.23	-0.22	0.01	0.274863	0.300802	0.994459
Q8ND76	cyclin-Y [OS=Homo sapiens]	6	CCNY	1.108	0.895	0.808	0.15	-0.16	-0.31	0.000995026	0.000794091	1.11638e-05
Q8N7R7-1	Cyclin-Y-like protein 1 [OS=Homo sapiens]	3	CCNYL1	1.169	0.84	0.719	0.23	-0.25	-0.48	0.316899	0.265845	0.0661487
Q9ULG6-5	Isoform 5 of Cell cycle progression protein 1 [OS=Homo sapiens]	19	CCPG1	1.512	1.499	0.991	0.6	0.58	-0.01	0.0343398	0.0363323	0.994452
Q9UK39	Nocturnin [OS=Homo sapiens]	8	CCRN4L; NOCT	1.49	1.567	1.052	0.58	0.65	0.07	0.0780223	0.0578965	0.900443
O14618	copper chaperone for superoxide dismutase [OS=Homo sapiens]	10	CCS	1.145	0.948	0.828	0.2	-0.08	-0.27	0.106765	0.527041	0.0470598
P78371-1	T-complex protein 1 subunit beta [OS=Homo sapiens]	36	CCT2	0.965	1.003	1.04	-0.05	0	0.06	0.263833	0.984804	0.227634
P49368-1	T-complex protein 1 subunit gamma [OS=Homo sapiens]	34	CCT3	0.957	0.954	0.996	-0.06	-0.07	-0.01	0.193378	0.163062	0.977763
P50991	T-complex protein 1 subunit delta [OS=Homo sapiens]	31	CCT4	0.951	0.982	1.032	-0.07	-0.03	0.05	0.176802	0.682348	0.388031
P48643	T-complex protein 1 subunit epsilon [OS=Homo sapiens]	37	CCT5	0.937	0.931	0.993	-0.09	-0.1	-0.01	0.113473	0.0899758	0.948912
P40227-1	T-complex protein 1 subunit zeta [OS=Homo sapiens]	27	CCT6A	0.978	0.987	1.01	-0.03	-0.02	0.01	0.125345	0.358959	0.517579
Q99832	T-complex protein 1 subunit eta [OS=Homo sapiens]	32	CCT7	0.971	0.986	1.016	-0.04	-0.02	0.02	0.153933	0.519734	0.450233
P50990	T-complex protein 1 subunit theta [OS=Homo sapiens]	39	CCT8	0.982	0.982	1.001	-0.03	-0.03	0	0.723913	0.740575	0.999431
P86790	Vacuolar fusion protein CCZ1 homolog B [OS=Homo sapiens]	12	CCZ1; CCZ1B	1.063	0.84	0.79	0.09	-0.25	-0.34	0.307462	0.0291318	0.0125725
Q6YHK3-1	CD109 antigen [OS=Homo sapiens]	33	CD109	1.241	1.069	0.862	0.31	0.1	-0.21	0.00740215	0.156204	0.0212036
P48509	CD151 antigen [OS=Homo sapiens]	4	CD151	1.251	1.63	1.303	0.32	0.7	0.38	0.277077	0.0494731	0.203928
Q5ZPR3	CD276 antigen [OS=Homo sapiens]	5	CD276	1.486	1.242	0.836	0.57	0.31	-0.26	0.010682	0.0553593	0.0887712
Q9Y5K6	CD2-associated protein [OS=Homo sapiens]	19	CD2AP	0.861	1.02	1.186	-0.22	0.03	0.25	0.00134774	0.251578	0.000950129
O95400	CD2 antigen cytoplasmic tail-binding protein 2 [OS=Homo sapiens]	7	CD2BP2	1.027	0.907	0.883	0.04	-0.14	-0.18	0.476634	0.033192	0.017192
Q9NPF0	CD320 antigen [OS=Homo sapiens]	4	CD320	0.709	0.884	1.247	-0.5	-0.18	0.32	0.00331593	0.0579774	0.0119441
O15446-2	Isoform 2 of DNA-directed RNA polymerase I subunit RPA34 [OS=Homo sapiens]	11	CD3EAP	0.893	0.972	1.089	-0.16	-0.04	0.12	0.365744	0.917287	0.52319
P16070	CD44 antigen [OS=Homo sapiens]	11	CD44	0.819	0.908	1.11	-0.29	-0.14	0.15	0.0757241	0.337964	0.297929
P15529-2	Isoform B of Membrane cofactor protein [OS=Homo sapiens]	9	CD46	1.078	1.103	1.023	0.11	0.14	0.03	0.0601069	0.0298053	0.534521
P15529-1	Membrane cofactor protein [OS=Homo sapiens]	8	CD46	0.842	0.857	1.017	-0.25	-0.22	0.02	0.0163943	0.021821	0.82254
Q08722	Leukocyte surface antigen CD47 [OS=Homo sapiens]	3	CD47	1.117	1.176	1.053	0.16	0.23	0.07	0.0342691	0.0118259	0.206421
P08174-2	Isoform 1 of Complement decay-accelerating factor [OS=Homo sapiens]	19	CD55	0.895	1.984	2.217	-0.16	0.99	1.15	0.276816	0.00265881	0.00172342
P19256	Lymphocyte function-associated antigen 3 [OS=Homo sapiens]	2	CD58	1.132	1.356	1.198	0.18	0.44	0.26	0.00828875	0.000640775	0.00278896
P13987	CD59 glycoprotein [OS=Homo sapiens]	4	CD59	0.976	1.193	1.222	-0.03	0.26	0.29	0.786772	0.0296415	0.0209458
P08962	CD63 antigen [OS=Homo sapiens]	6	CD63	1.33	1.144	0.86	0.41	0.19	-0.22	1e-15	0.000769954	0.000555409
P32970	CD70 antigen [OS=Homo sapiens]	3	CD70	1.571	1.543	0.982	0.65	0.63	-0.03	0.0427011	0.0475746	0.982485
P60033	CD81 antigen [OS=Homo sapiens]	2	CD81	1.084	1.27	1.172	0.12	0.34	0.23	0.212255	0.0143328	0.0439749
Q01151	CD83 antigen [OS=Homo sapiens]	3	CD83	0.967	2.261	2.339	-0.05	1.18	1.23	0.965595	0.0178113	0.0158984
P21926	CD9 antigen [OS=Homo sapiens]	5	CD9	1.114	1.617	1.452	0.16	0.69	0.54	0.275937	0.00682252	0.0141202
P48960-1	CD97 antigen [OS=Homo sapiens]	10	CD97; ADGRE5	0.842	1.299	1.544	-0.25	0.38	0.63	0.0129055	0.00385656	0.000915769
P14209	CD99 antigen [OS=Homo sapiens]	2	CD99	0.996	0.935	0.94	-0.01	-0.1	-0.09	0.977182	0.102128	0.119424
P32320	cytidine deaminase [OS=Homo sapiens]	4	CDA	1.205	1.105	0.917	0.27	0.14	-0.13	0.0885641	0.314929	0.390508
Q8IWY9	Codanin-1 [OS=Homo sapiens]	3	CDAN1	1.016	0.915	0.9	0.02	-0.13	-0.15	0.848449	0.104496	0.0699383
O75794	Cell division cycle protein 123 homolog [OS=Homo sapiens]	14	CDC123	0.95	0.898	0.945	-0.07	-0.16	-0.08	0.812915	0.471144	0.780923
Q13042	cell division cycle protein 16 homolog [OS=Homo sapiens]	19	CDC16	0.92	0.926	1.006	-0.12	-0.11	0.01	0.0327944	0.0407168	0.924646
Q12834	cell division cycle protein 20 homolog [OS=Homo sapiens]	3	CDC20	0.861	0.893	1.038	-0.22	-0.16	0.05	0.23164	0.371271	0.864703
Q9UJX2-1	cell division cycle protein 23 homolog [OS=Homo sapiens]	16	CDC23	0.945	0.922	0.976	-0.08	-0.12	-0.04	0.181148	0.0802628	0.600293
P30307-1	m-phase inducer phosphatase 3 [OS=Homo sapiens]	2	CDC25C
Q8NHZ8	Anaphase-promoting complex subunit CDC26 [OS=Homo sapiens]	2	CDC26	1.087	0.945	0.87	0.12	-0.08	-0.2	0.400001	0.606792	0.160628
P30260-2	Isoform 2 of Cell division cycle protein 27 homolog [OS=Homo sapiens]	18	CDC27	0.815	0.94	1.153	-0.3	-0.09	0.21	0.0150854	0.265884	0.0405558
P49427	ubiquitin-conjugating enzyme E2 R1 [OS=Homo sapiens]	5	CDC34	1.133	0.975	0.861	0.18	-0.04	-0.22	0.0494811	0.698926	0.0302141
Q16543	Hsp90 co-chaperone Cdc37 [OS=Homo sapiens]	13	CDC37	1.01	0.949	0.939	0.01	-0.08	-0.09	0.955813	0.406809	0.313406
Q7L3B6	Hsp90 co-chaperone Cdc37-like 1 [OS=Homo sapiens]	8	CDC37L1	1.209	1.025	0.848	0.27	0.04	-0.24	0.0648636	0.880487	0.0913006
O60508	pre-mRNA-processing factor 17 [OS=Homo sapiens]	19	CDC40	0.934	0.913	0.977	-0.1	-0.13	-0.03	0.12542	0.0627489	0.645564
P60953	Cell division control protein 42 homolog [OS=Homo sapiens]	9	CDC42	1.075	1.147	1.067	0.1	0.2	0.09	0.17723	0.0381577	0.218037
Q5VT25-6	Isoform 6 of Serine/threonine-protein kinase MRCK alpha [OS=Homo sapiens]	16	CDC42BPA	0.904	0.98	1.084	-0.15	-0.03	0.12	0.349255	0.939707	0.473873
Q9Y5S2	Serine/threonine-protein kinase MRCK beta [OS=Homo sapiens]	37	CDC42BPB	1.055	0.943	0.893	0.08	-0.09	-0.16	0.259723	0.219643	0.0498794
Q00587-1	Cdc42 effector protein 1 [OS=Homo sapiens]	5	CDC42EP1	0.876	0.988	1.127	-0.19	-0.02	0.17	0.184295	0.972328	0.223983
O14613	cdc42 effector protein 2 [OS=Homo sapiens]	1	CDC42EP2
Q9H3Q1	Cdc42 effector protein 4 [OS=Homo sapiens]	12	CDC42EP4	1.13	0.921	0.815	0.18	-0.12	-0.29	0.0493788	0.129279	0.0121035
Q9NRR3	CDC42 small effector protein 2 [OS=Homo sapiens]	1	CDC42SE2
O75419-3	Isoform 3 of Cell division control protein 45 homolog [OS=Homo sapiens]	8	CDC45	0.75	0.96	1.28	-0.42	-0.06	0.36	0.0390015	0.806863	0.0579049
Q99459	Cell division cycle 5-like protein [OS=Homo sapiens]	31	CDC5L	0.974	0.938	0.963	-0.04	-0.09	-0.05	0.0184486	0.00149183	0.0070887
Q99741	Cell division control protein 6 homolog [OS=Homo sapiens]	5	CDC6	0.774	1.197	1.546	-0.37	0.26	0.63	0.268847	0.455071	0.0881962
O00311-1	Cell division cycle 7-related protein kinase [OS=Homo sapiens]	2	CDC7	0.963	0.854	0.887	-0.05	-0.23	-0.17	0.867715	0.220407	0.350533
Q6P1J9	Parafibromin [OS=Homo sapiens]	23	CDC73	0.917	0.993	1.084	-0.13	-0.01	0.12	0.020998	0.897954	0.0262541
Q69YH5-1	cell division cycle-associated protein 2 [OS=Homo sapiens]	6	CDCA2	0.773	0.811	1.05	-0.37	-0.3	0.07	0.073396	0.120554	0.791494
Q99618	Cell division cycle-associated protein 3 [OS=Homo sapiens]	7	CDCA3	0.743	0.865	1.164	-0.43	-0.21	0.22	0.030342	0.173503	0.156999
Q96GN5-1	cell division cycle-associated 7-like protein [OS=Homo sapiens]	1	CDCA7L	1.017	0.672	0.661	0.02	-0.57	-0.6	0.939449	0.00874772	0.00774616
Q53HL2	Borealin [OS=Homo sapiens]	4	CDCA8	0.804	0.826	1.027	-0.31	-0.28	0.04	0.108063	0.145055	0.926943
Q9Y6N8	cadherin-10 [OS=Homo sapiens]	11	CDH10	0.922	0.989	1.073	-0.12	-0.02	0.1	0.640764	0.990532	0.708499
Q9ULB4	Cadherin-9 [OS=Homo sapiens]	1	CDH9
Q9H305	Cell death-inducing p53-target protein 1 [OS=Homo sapiens]	2	CDIP1	0.896	0.714	0.796	-0.16	-0.49	-0.33	0.397653	0.036868	0.0992555
O14735	CDP-diacylglycerol--inositol 3-phosphatidyltransferase [OS=Homo sapiens]	4	CDIPT	1.091	0.944	0.865	0.13	-0.08	-0.21	0.0342478	0.0970798	0.00827635
P06493	Cyclin-dependent kinase 1 [OS=Homo sapiens]	16	CDK1	0.793	0.88	1.11	-0.33	-0.18	0.15	0.035478	0.152191	0.228847
Q9UQ88-1	Cyclin-dependent kinase 11A [OS=Homo sapiens]	16	CDK11A	0.797	0.644	0.807	-0.33	-0.64	-0.31	0.5242	0.190119	0.556536
P21127-1	Cyclin-dependent kinase 11B [OS=Homo sapiens]	17	CDK11B	0.928	0.884	0.952	-0.11	-0.18	-0.07	0.0801593	0.0214007	0.204829
Q9NYV4-1	Cyclin-dependent kinase 12 [OS=Homo sapiens]	28	CDK12	0.946	0.893	0.944	-0.08	-0.16	-0.08	0.134872	0.0224761	0.125642
Q14004-1	Cyclin-dependent kinase 13 [OS=Homo sapiens]	7	CDK13	0.865	0.97	1.122	-0.21	-0.04	0.17	0.317617	0.930025	0.44244
Q00536-2	Isoform 2 of Cyclin-dependent kinase 16 [OS=Homo sapiens]	9	CDK16	1.061	1.177	1.109	0.09	0.24	0.15	0.0806652	0.00511571	0.0186657
Q00537	cyclin-dependent kinase 17 [OS=Homo sapiens]	9	CDK17	1.144	1.313	1.148	0.19	0.39	0.2	0.278865	0.0607916	0.269313
Q07002-3	Isoform 3 of Cyclin-dependent kinase 18 [OS=Homo sapiens]	8	CDK18	1.258	1.366	1.086	0.33	0.45	0.12	0.0176813	0.00735281	0.2133
P24941-1	cyclin-dependent kinase 2 [OS=Homo sapiens]	14	CDK2	0.962	0.983	1.022	-0.06	-0.02	0.03	0.575121	0.883848	0.820454
O14519	Cyclin-dependent kinase 2-associated protein 1 [OS=Homo sapiens]	2	CDK2AP1	0.842	0.826	0.98	-0.25	-0.28	-0.03	0.0116944	0.00854109	0.715046
P11802	Cyclin-dependent kinase 4 [OS=Homo sapiens]	12	CDK4	1.011	0.78	0.771	0.02	-0.36	-0.38	0.616041	0.000402858	0.000343329
Q00535	Cyclin-dependent-like kinase 5 [OS=Homo sapiens]	11	CDK5	1.31	0.915	0.699	0.39	-0.13	-0.52	0.00203617	0.0475225	0.000920696
Q96SZ6	CDK5 regulatory subunit-associated protein 1 [OS=Homo sapiens]	6	CDK5RAP1	0.856	0.95	1.109	-0.22	-0.07	0.15	0.114587	0.630039	0.261846
Q96SN8	CDK5 regulatory subunit-associated protein 2 [OS=Homo sapiens]	9	CDK5RAP2	0.882	1.06	1.202	-0.18	0.08	0.27	0.212912	0.607981	0.0929355
Q96JB5-4	Isoform 4 of CDK5 regulatory subunit-associated protein 3 [OS=Homo sapiens]	16	CDK5RAP3	1.036	0.95	0.917	0.05	-0.07	-0.12	0.273717	0.133799	0.0363374
Q00534	Cyclin-dependent kinase 6 [OS=Homo sapiens]	13	CDK6	0.919	0.849	0.924	-0.12	-0.24	-0.11	0.174218	0.0357622	0.201074
P50613	Cyclin-dependent kinase 7 [OS=Homo sapiens]	8	CDK7	1.043	1.002	0.96	0.06	0	-0.06	0.454865	0.99867	0.47514
P49336	Cyclin-dependent kinase 8 [OS=Homo sapiens]	5	CDK8	0.795	0.945	1.189	-0.33	-0.08	0.25	0.0503974	0.608926	0.102029
P50750-2	Isoform 2 of Cyclin-dependent kinase 9 [OS=Homo sapiens]	12	CDK9	1.036	1.037	1.001	0.05	0.05	0	0.534015	0.523054	0.999681
Q5VV42	threonylcarbamoyladenosine tRNA methylthiotransferase [OS=Homo sapiens]	15	CDKAL1	1.026	1.257	1.226	0.04	0.33	0.29	0.809036	0.0210309	0.0290818
O76039-1	Cyclin-dependent kinase-like 5 [OS=Homo sapiens]	2	CDKL5	1.028	0.936	0.911	0.04	-0.09	-0.13	0.985751	0.92154	0.85287
P38936	Cyclin-dependent kinase inhibitor 1 [OS=Homo sapiens]	2	CDKN1A	5.294	4.192	0.792	2.4	2.07	-0.34	0.0163725	0.0248806	0.685493
P46527	Cyclin-dependent kinase inhibitor 1B [OS=Homo sapiens]	2	CDKN1B	1.697	1.323	0.78	0.76	0.4	-0.36	0.10848	0.366298	0.429995
P49918	cyclin-dependent kinase inhibitor 1C [OS=Homo sapiens]	1	CDKN1C
P42771-1	cyclin-dependent kinase inhibitor 2A [OS=Homo sapiens]	5	CDKN2A	0.878	0.792	0.903	-0.19	-0.34	-0.15	0.19899	0.0522641	0.307688
Q8N726	Tumor suppressor ARF [OS=Homo sapiens]	3	CDKN2A	0.652	0.855	1.312	-0.62	-0.23	0.39	0.00436186	0.0699395	0.0160877
Q9NXV6	CDKN2A-interacting protein [OS=Homo sapiens]	17	CDKN2AIP	1.07	0.87	0.813	0.1	-0.2	-0.3	0.224891	0.0429564	0.0144997
Q96HQ2-1	CDKN2AIP N-terminal-like protein [OS=Homo sapiens]	2	CDKN2AIPNL	0.926	1.052	1.136	-0.11	0.07	0.18	0.136188	0.310156	0.039859
P42773	Cyclin-dependent kinase 4 inhibitor C [OS=Homo sapiens]	1	CDKN2C	0.977	0.795	0.814	-0.03	-0.33	-0.3	0.893367	0.0382588	0.0503851
Q6NVV7	Cysteine-rich DPF motif domain-containing protein 1 [OS=Homo sapiens]	1	CDPF1	1.007	1.03	1.023	0.01	0.04	0.03	0.998137	0.964279	0.978288
Q01850	Cerebellar degeneration-related protein 2 [OS=Homo sapiens]	1	CDR2; LOC101060399
Q86X02	Cerebellar degeneration-related protein 2-like [OS=Homo sapiens]	5	CDR2L	1.336	0.961	0.719	0.42	-0.06	-0.48	0.0102644	0.61978	0.0071183
O95674-1	phosphatidate cytidylyltransferase 2 [OS=Homo sapiens]	3	CDS2	0.996	1.027	1.03	-0.01	0.04	0.04	0.999027	0.955291	0.94209
Q9H211	DNA replication factor Cdt1 [OS=Homo sapiens]	2	CDT1	0.965	1.285	1.331	-0.05	0.36	0.41	0.926117	0.148645	0.110377
Q9UKY7	Protein CDV3 homolog [OS=Homo sapiens]	13	CDV3	1.037	0.859	0.828	0.05	-0.22	-0.27	0.258793	0.00747511	0.00400251
Q9Y232-1	Chromodomain Y-like protein [OS=Homo sapiens]	18	CDYL	0.936	1.029	1.1	-0.1	0.04	0.14	0.0928207	0.444504	0.037567
Q8N8U2	Chromodomain Y-like protein 2 [OS=Homo sapiens]	4	CDYL2	0.945	0.928	0.982	-0.08	-0.11	-0.03	0.765723	0.643966	0.970111
P13688-1	Carcinoembryonic antigen-related cell adhesion molecule 1 [OS=Homo sapiens]	1	CEACAM1
P17676	CCAAT/enhancer-binding protein beta [OS=Homo sapiens]	7	CEBPB	1.367	1.75	1.28	0.45	0.81	0.36	0.0317135	0.00618042	0.0591362
P53567	CCAAT/enhancer-binding protein gamma [OS=Homo sapiens]	1	CEBPG	1.09	1.036	0.95	0.12	0.05	-0.07	0.0975071	0.483174	0.286169
Q03701	CCAAT/enhancer-binding protein zeta [OS=Homo sapiens]	34	CEBPZ	0.916	0.889	0.971	-0.13	-0.17	-0.04	0.0598942	0.0279827	0.484023
Q9BXW7	Haloacid dehalogenase-like hydrolase domain-containing 5 [OS=Homo sapiens]	9	CECR5; HDHD5	1.052	1.013	0.963	0.07	0.02	-0.05	0.194145	0.837764	0.32526
Q9BXQ6	transmembrane protein 121b [OS=Homo sapiens]	1	CECR6; TMEM121B	1.121	0.963	0.859	0.17	-0.05	-0.22	0.752816	0.966801	0.624684
Q92879-4	Isoform 4 of CUGBP Elav-like family member 1 [OS=Homo sapiens]	13	CELF1	0.949	0.902	0.951	-0.08	-0.15	-0.07	0.180574	0.0361024	0.196672
Q9NYQ6-1	cadherin EGF LAG seven-pass G-type receptor 1 [OS=Homo sapiens]	7	CELSR1	0.972	0.951	0.979	-0.04	-0.07	-0.03	0.939142	0.829635	0.963899
Q9HCU4	cadherin EGF LAG seven-pass G-type receptor 2 [OS=Homo sapiens]	7	CELSR2	0.947	0.974	1.029	-0.08	-0.04	0.04	0.657065	0.896797	0.882757
P07199	Major centromere autoantigen B [OS=Homo sapiens]	9	CENPB	0.919	0.969	1.054	-0.12	-0.05	0.08	0.184794	0.677034	0.410604
Q03188	centromere protein C [OS=Homo sapiens]	4	CENPC; CENPC1	1.013	1.116	1.102	0.02	0.16	0.14	0.976813	0.316722	0.381982
Q02224	Centromere-associated protein E [OS=Homo sapiens]	7	CENPE	0.819	1.021	1.246	-0.29	0.03	0.32	0.286855	0.979476	0.241228
P49454	Centromere protein F [OS=Homo sapiens]	35	CENPF	0.841	0.892	1.061	-0.25	-0.16	0.09	0.099255	0.240965	0.582343
Q9H3R5	Centromere protein H [OS=Homo sapiens]	2	CENPH	0.853	1.06	1.243	-0.23	0.08	0.31	0.478968	0.884174	0.31024
Q9BS16	Centromere protein K [OS=Homo sapiens]	3	CENPK	0.76	0.806	1.06	-0.39	-0.31	0.08	0.195598	0.303253	0.877553
Q8N0S6	Centromere protein L [OS=Homo sapiens]	2	CENPL	0.866	1.242	1.435	-0.21	0.31	0.52	0.273528	0.120418	0.0336982
Q9NSP4-1	Centromere protein M [OS=Homo sapiens]	4	CENPM	0.878	0.669	0.763	-0.19	-0.58	-0.39	0.0834534	0.00381651	0.0118561
Q96H22-3	Isoform 3 of Centromere protein N [OS=Homo sapiens]	2	CENPN	0.723	0.908	1.257	-0.47	-0.14	0.33	0.316088	0.86403	0.507531
Q7L2Z9	Centromere protein Q [OS=Homo sapiens]	1	CENPQ	0.795	1.077	1.356	-0.33	0.11	0.44	0.575438	0.933662	0.421188
Q7Z7K6-1	Centromere protein V [OS=Homo sapiens]	8	CENPV	0.94	0.854	0.908	-0.09	-0.23	-0.14	0.464187	0.0814802	0.238893
Q8N960	Centrosomal protein of 120 kDa [OS=Homo sapiens]	3	CEP120	1.089	0.941	0.864	0.12	-0.09	-0.21	0.922159	0.959132	0.797614
O94986-4	Centrosomal protein of 152 kDa [OS=Homo sapiens]	4	CEP152	0.941	1.114	1.184	-0.09	0.16	0.24	0.811812	0.564018	0.319961
Q5SW79-3	Isoform 3 of Centrosomal protein of 170 kDa [OS=Homo sapiens]	33	CEP170	1.059	1.114	1.053	0.08	0.16	0.07	0.756767	0.43737	0.794741
Q5SW79-1	Centrosomal protein of 170 kDa [OS=Homo sapiens]	35	CEP170	0.89	1.005	1.13	-0.17	0.01	0.18	0.000579573	0.667702	0.000507107
Q9Y4F5	Centrosomal protein of 170 kDa protein B [OS=Homo sapiens]	4	CEP170B; KIAA0284	0.902	0.868	0.962	-0.15	-0.2	-0.06	0.0652295	0.0279876	0.431517
Q8TEP8-3	Isoform 3 of Centrosomal protein of 192 kDa [OS=Homo sapiens]	2	CEP192	1.038	0.974	0.938	0.05	-0.04	-0.09	0.943741	0.969882	0.847283
Q9BV73-1	Centrosome-associated protein CEP250 [OS=Homo sapiens]	10	CEP250	0.867	0.877	1.012	-0.21	-0.19	0.02	0.0935023	0.113752	0.963431
O15078-1	Centrosomal protein of 290 kDa [OS=Homo sapiens]	10	CEP290	0.992	0.925	0.933	-0.01	-0.11	-0.1	0.980971	0.301656	0.357286
Q5VT06	Centrosome-associated protein 350 [OS=Homo sapiens]	4	CEP350	0.988	1.184	1.198	-0.02	0.24	0.26	0.960622	0.0636115	0.0533594
Q9BYV8	centrosomal protein of 41 kDa [OS=Homo sapiens]	4	CEP41	0.914	0.863	0.945	-0.13	-0.21	-0.08	0.287492	0.107872	0.540916
Q9C0F1-2	Isoform 2 of Centrosomal protein of 44 kDa [OS=Homo sapiens]	3	CEP44	0.851	0.923	1.085	-0.23	-0.11	0.12	0.479615	0.806847	0.797304
Q53EZ4-1	Centrosomal protein of 55 kDa [OS=Homo sapiens]	15	CEP55	0.633	1.091	1.723	-0.66	0.13	0.79	0.00354624	0.249109	0.00213966
Q8NHQ1-1	Centrosomal protein of 70 kDa [OS=Homo sapiens]	1	CEP70	1.246	0.95	0.763	0.32	-0.07	-0.39	0.224549	0.877145	0.147428
Q9P209	Centrosomal protein of 72 kDa [OS=Homo sapiens]	1	CEP72
Q5JTW2-2	Isoform 2 of Centrosomal protein of 78 kDa [OS=Homo sapiens]	2	CEP78	0.922	0.937	1.016	-0.12	-0.09	0.02	0.637074	0.735514	0.980243
Q6P2H3-1	Centrosomal protein of 85 kDa [OS=Homo sapiens]	6	CEP85	0.846	1.008	1.192	-0.24	0.01	0.25	0.0391244	0.973384	0.03449
Q8IW35-2	Isoform 2 of Centrosomal protein of 97 kDa [OS=Homo sapiens]	10	CEP97	0.631	0.954	1.513	-0.66	-0.07	0.6	0.00235537	0.50236	0.00321845
Q9Y6K0	Choline/ethanolaminephosphotransferase 1 [OS=Homo sapiens]	3	CEPT1	0.984	0.932	0.947	-0.02	-0.1	-0.08	0.757243	0.0895438	0.159405
Q96G23	Ceramide synthase 2 [OS=Homo sapiens]	4	CERS2	0.949	0.987	1.04	-0.08	-0.02	0.06	0.509889	0.947262	0.662772
Q8N5B7	Ceramide synthase 5 [OS=Homo sapiens]	3	CERS5	1.084	1.117	1.031	0.12	0.16	0.04	0.106494	0.0487319	0.554995
O00748	Cocaine esterase [OS=Homo sapiens]	1	CES2	1.099	0.914	0.832	0.14	-0.13	-0.27	0.914314	0.920249	0.727176
Q6UWW8	carboxylesterase 3 [OS=Homo sapiens]	1	CES3
P41208	centrin-2 [OS=Homo sapiens]	5	CETN2	0.868	0.973	1.12	-0.2	-0.04	0.16	0.000692298	0.0673092	0.00125301
O15182	Centrin-3 [OS=Homo sapiens]	3	CETN3	1	0.984	0.984	0	-0.02	-0.02	0.999979	0.966218	0.967796
P00751-1	Complement factor B [OS=Homo sapiens]	5	CFB	3.62	2.462	0.68	1.86	1.3	-0.56	0.00348086	0.00975194	0.0940111
Q9UEE9-1	Craniofacial development protein 1 [OS=Homo sapiens]	11	CFDP1	0.869	0.906	1.043	-0.2	-0.14	0.06	0.038995	0.0949467	0.458205
P23528	Cofilin-1 [OS=Homo sapiens]	12	CFL1	1.13	0.95	0.841	0.18	-0.07	-0.25	0.0700692	0.390678	0.0279272
Q9Y281-1	Cofilin-2 [OS=Homo sapiens]	14	CFL2	0.865	0.937	1.083	-0.21	-0.09	0.11	0.0156277	0.121813	0.0773327
Q9UFW8	CGG triplet repeat-binding protein 1 [OS=Homo sapiens]	3	CGGBP1	1	0.967	0.967	0	-0.05	-0.05	0.999999	0.427225	0.427759
Q9P2M7-1	cingulin [OS=Homo sapiens]	7	CGN	1.402	1.153	0.822	0.49	0.21	-0.28	0.0155318	0.14184	0.0671493
Q8WUX2	Glutathione-specific gamma-glutamylcyclotransferase 2 [OS=Homo sapiens]	5	CHAC2	1.005	0.837	0.833	0.01	-0.26	-0.26	0.984594	0.0164225	0.0152514
Q13111-1	Chromatin assembly factor 1 subunit A [OS=Homo sapiens]	15	CHAF1A	0.827	0.961	1.162	-0.27	-0.06	0.22	0.0433941	0.660283	0.0793079
Q13112	Chromatin assembly factor 1 subunit B [OS=Homo sapiens]	15	CHAF1B	0.882	0.986	1.118	-0.18	-0.02	0.16	0.153175	0.955101	0.195404
Q96JM3	Chromosome alignment-maintaining phosphoprotein 1 [OS=Homo sapiens]	17	CHAMP1	0.912	0.914	1.003	-0.13	-0.13	0	0.123829	0.132987	0.995498
Q96BP2	Coiled-coil-helix-coiled-coil-helix domain-containing protein 1 [OS=Homo sapiens]	2	CHCHD1	1.082	1.004	0.928	0.11	0.01	-0.11	0.717766	0.999143	0.738234
Q8WYQ3	Coiled-coil-helix-coiled-coil-helix domain-containing protein 10, mitochondrial [OS=Homo sapiens]	1	CHCHD10	0.97	0.772	0.796	-0.04	-0.37	-0.33	0.971519	0.272105	0.334702
Q9Y6H1	Coiled-coil-helix-coiled-coil-helix domain-containing protein 2 [OS=Homo sapiens]	2	CHCHD2	1.102	0.975	0.884	0.14	-0.04	-0.18	0.60619	0.959774	0.479356
Q9NX63	MICOS complex subunit MIC19 [OS=Homo sapiens]	11	CHCHD3	0.923	1.117	1.21	-0.11	0.16	0.27	0.0989174	0.0435355	0.00973697
Q8N4Q1-2	Isoform 2 of Mitochondrial intermembrane space import and assembly protein 40 [OS=Homo sapiens]	5	CHCHD4	1.049	0.931	0.887	0.07	-0.1	-0.17	0.0623461	0.0213796	0.00497633
Q9BSY4	Coiled-coil-helix-coiled-coil-helix domain-containing protein 5 [OS=Homo sapiens]	2	CHCHD5	0.909	0.873	0.96	-0.14	-0.2	-0.06	0.684999	0.502004	0.926355
Q9BRQ6	MICOS complex subunit mic25 [OS=Homo sapiens]	2	CHCHD6	0.769	0.981	1.276	-0.38	-0.03	0.35	0.0465869	0.949961	0.0564548
O14646	Chromodomain-helicase-DNA-binding protein 1 [OS=Homo sapiens]	35	CHD1	0.948	1.028	1.085	-0.08	0.04	0.12	0.285755	0.630248	0.123647
Q86WJ1-1	Chromodomain-helicase-DNA-binding protein 1-like [OS=Homo sapiens]	10	CHD1L	0.97	0.869	0.896	-0.04	-0.2	-0.16	0.799374	0.104809	0.177712
O14647	Chromodomain-helicase-DNA-binding protein 2 [OS=Homo sapiens]	17	CHD2	1.091	1.347	1.235	0.13	0.43	0.3	0.104199	0.00367491	0.0099806
Q12873-3	Isoform 3 of Chromodomain-helicase-DNA-binding protein 3 [OS=Homo sapiens]	34	CHD3	0.921	0.983	1.067	-0.12	-0.02	0.09	0.214039	0.894814	0.321403
Q14839-2	Isoform 2 of Chromodomain-helicase-DNA-binding protein 4 [OS=Homo sapiens]	71	CHD4	0.896	0.943	1.053	-0.16	-0.08	0.07	0.00103438	0.00629721	0.0091892
Q8TD26	Chromodomain-helicase-DNA-binding protein 6 [OS=Homo sapiens]	8	CHD6	1.14	1.051	0.923	0.19	0.07	-0.12	0.352982	0.813348	0.61549
Q9P2D1-1	Chromodomain-helicase-DNA-binding protein 7 [OS=Homo sapiens]	28	CHD7	0.941	0.934	0.993	-0.09	-0.1	-0.01	0.138215	0.109437	0.952638
Q9HCK8-1	Chromodomain-helicase-dna-binding protein 8 [OS=Homo sapiens]	21	CHD8	1.034	0.984	0.952	0.05	-0.02	-0.07	0.629762	0.889174	0.41973
Q3L8U1-1	Chromodomain-helicase-DNA-binding protein 9 [OS=Homo sapiens]	18	CHD9	0.93	0.982	1.056	-0.1	-0.03	0.08	0.842767	0.989031	0.905379
Q6ZTR5	Cilia- and flagella-associated protein 47 [OS=Homo sapiens]	1	CHDC2; CXorf59; CFAP47	0.987	0.76	0.77	-0.02	-0.4	-0.38	0.977779	0.0452293	0.0512137
O14757	Serine/threonine-protein kinase Chk1 [OS=Homo sapiens]	10	CHEK1	0.913	0.854	0.935	-0.13	-0.23	-0.1	0.152611	0.0400259	0.275044
O96017-9	Isoform 9 of Serine/threonine-protein kinase Chk2 [OS=Homo sapiens]	9	CHEK2	1.267	1.106	0.873	0.34	0.15	-0.2	0.00261667	0.029451	0.0130814
Q8IWX8	Calcium homeostasis endoplasmic reticulum protein [OS=Homo sapiens]	21	CHERP	0.925	0.918	0.992	-0.11	-0.12	-0.01	0.0371606	0.0288347	0.892702
Q9BWS9-2	Isoform 2 of Chitinase domain-containing protein 1 [OS=Homo sapiens]	10	CHID1	1.322	0.978	0.74	0.4	-0.03	-0.43	0.0267091	0.910961	0.0216722
P35790	Choline kinase alpha [OS=Homo sapiens]	6	CHKA	1.115	1.337	1.199	0.16	0.42	0.26	0.221095	0.0207363	0.0720395
Q9Y259-1	Choline/ethanolamine kinase [OS=Homo sapiens]	1	CHKB	0.747	0.828	1.109	-0.42	-0.27	0.15	0.0381573	0.113225	0.358594
P24386-1	rab proteins geranylgeranyltransferase component A 1 [OS=Homo sapiens]	9	CHM	0.824	1.062	1.29	-0.28	0.09	0.37	0.0245183	0.338129	0.011465
P26374	Rab proteins geranylgeranyltransferase component A 2 [OS=Homo sapiens]	14	CHML	0.876	0.935	1.067	-0.19	-0.1	0.09	0.00499848	0.0329147	0.0376143
Q9HD42-1	Charged multivesicular body protein 1a [OS=Homo sapiens]	9	CHMP1A	1.118	0.989	0.885	0.16	-0.02	-0.18	0.0073616	0.724117	0.00563652
Q7LBR1	Charged multivesicular body protein 1b [OS=Homo sapiens]	7	CHMP1B	1.374	1.086	0.79	0.46	0.12	-0.34	0.00606091	0.195982	0.014311
O43633	charged multivesicular body protein 2a [OS=Homo sapiens]	7	CHMP2A	1.065	0.919	0.863	0.09	-0.12	-0.21	0.111465	0.0538886	0.0118564
Q9UQN3-1	Charged multivesicular body protein 2b [OS=Homo sapiens]	9	CHMP2B	1.206	0.978	0.811	0.27	-0.03	-0.3	0.00219938	0.41631	0.00160451
Q9Y3E7	Charged multivesicular body protein 3 [OS=Homo sapiens]	6	CHMP3; RNF103-CHMP3	1.069	0.83	0.777	0.1	-0.27	-0.36	0.233186	0.0195024	0.00821
Q9BY43-2	Isoform 2 of Charged multivesicular body protein 4a [OS=Homo sapiens]	9	CHMP4A	1.141	0.995	0.872	0.19	-0.01	-0.2	0.00422138	0.922312	0.00378368
Q9H444	Charged multivesicular body protein 4b [OS=Homo sapiens]	11	CHMP4B	1.047	1.034	0.988	0.07	0.05	-0.02	0.649977	0.782619	0.964645
Q96CF2	Charged multivesicular body protein 4c [OS=Homo sapiens]	2	CHMP4C	1.218	0.867	0.712	0.28	-0.21	-0.49	0.149422	0.280882	0.0399697
Q9NZZ3	Charged multivesicular body protein 5 [OS=Homo sapiens]	6	CHMP5	0.804	0.961	1.196	-0.32	-0.06	0.26	0.00255016	0.217417	0.00458302
Q96FZ7	charged multivesicular body protein 6 [OS=Homo sapiens]	5	CHMP6	1.005	0.84	0.836	0.01	-0.25	-0.26	0.988988	0.0361704	0.0334139
Q8WUX9	Charged multivesicular body protein 7 [OS=Homo sapiens]	7	CHMP7	1.053	0.865	0.822	0.07	-0.21	-0.28	0.488816	0.0709835	0.0322594
Q9UHD1	cysteine and histidine-rich domain-containing protein 1 [OS=Homo sapiens]	19	CHORDC1	0.975	1.061	1.089	-0.04	0.09	0.12	0.281679	0.0425526	0.0160827
Q99653	Calcineurin B homologous protein 1 [OS=Homo sapiens]	10	CHP1	0.944	0.962	1.019	-0.08	-0.06	0.03	0.733657	0.863664	0.963346
Q8IZ52	Chondroitin sulfate synthase 2 [OS=Homo sapiens]	3	CHPF	1.488	1.177	0.791	0.57	0.23	-0.34	0.00691038	0.078437	0.0303353
Q9P2E5-1	Chondroitin sulfate glucuronyltransferase [OS=Homo sapiens]	5	CHPF2	1.245	1.093	0.878	0.32	0.13	-0.19	0.102475	0.498798	0.294136
Q9NRG0	Chromatin accessibility complex protein 1 [OS=Homo sapiens]	3	CHRAC1	0.974	0.915	0.94	-0.04	-0.13	-0.09	0.839981	0.277353	0.467326
Q9NRB3	carbohydrate sulfotransferase 12 [OS=Homo sapiens]	2	CHST12
Q8NCH0	Carbohydrate sulfotransferase 14 [OS=Homo sapiens]	6	CHST14	1.119	0.998	0.892	0.16	0	-0.16	0.0636294	0.998113	0.061221
Q7LGC8	Carbohydrate sulfotransferase 3 [OS=Homo sapiens]	2	CHST3	0.877	1.151	1.312	-0.19	0.2	0.39	0.363499	0.325864	0.0859615
Q86X52	Chondroitin sulfate synthase 1 [OS=Homo sapiens]	2	CHSY1	0.854	1.045	1.223	-0.23	0.06	0.29	0.16361	0.775882	0.09408
Q8WVB6-2	Isoform 2 of Chromosome transmission fidelity protein 18 homolog [OS=Homo sapiens]	10	CHTF18	0.933	0.999	1.071	-0.1	0	0.1	0.444903	0.99983	0.451922
P0CG13-1	Chromosome transmission fidelity protein 8 homolog [OS=Homo sapiens]	1	CHTF8	1.021	0.816	0.799	0.03	-0.29	-0.32	0.979208	0.275414	0.231517
P0CG12	Chromosome transmission fidelity protein 8 homolog isoform 2 [OS=Homo sapiens]	5	CHTF8	0.85	0.772	0.908	-0.23	-0.37	-0.14	0.0185179	0.00489901	0.0739217
Q9Y3Y2-3	Isoform 2 of Chromatin target of PRMT1 protein [OS=Homo sapiens]	6	CHTOP	0.934	0.805	0.862	-0.1	-0.31	-0.21	0.323319	0.0232995	0.0635017
O15111	Inhibitor of nuclear factor kappa-B kinase subunit alpha [OS=Homo sapiens]	14	CHUK	0.802	0.989	1.233	-0.32	-0.02	0.3	0.000918081	0.678761	0.00106192
Q8WUH1	Protein Churchill [OS=Homo sapiens]	3	CHURC1	1.096	0.935	0.853	0.13	-0.1	-0.23	0.192668	0.330285	0.0536223
O76071	Probable cytosolic iron-sulfur protein assembly protein Ciao1 [OS=Homo sapiens]	9	CIAO1	1.046	0.961	0.919	0.06	-0.06	-0.12	0.115865	0.146271	0.0224405
Q6FI81-1	Anamorsin [OS=Homo sapiens]	16	CIAPIN1	1.144	0.936	0.818	0.19	-0.1	-0.29	0.00365917	0.0270496	0.00115639
Q99828-2	Isoform 2 of Calcium and integrin-binding protein 1 [OS=Homo sapiens]	3	CIB1	1.103	1.187	1.076	0.14	0.25	0.11	0.443319	0.176083	0.604729
Q96RK0	Protein capicua homolog [OS=Homo sapiens]	4	CIC	0.986	0.882	0.894	-0.02	-0.18	-0.16	0.960912	0.174811	0.220377
Q9BW66-3	Isoform 3 of Cyclin-dependent kinase 2-interacting protein [OS=Homo sapiens]	5	CINP	0.927	1.029	1.11	-0.11	0.04	0.15	0.129676	0.601097	0.0608706
Q86X95	Corepressor interacting with RBPJ 1 [OS=Homo sapiens]	1	CIR1	0.926	1.268	1.369	-0.11	0.34	0.45	0.863565	0.359671	0.224146
Q14011	Cold-inducible RNA-binding protein [OS=Homo sapiens]	5	CIRBP	0.915	0.747	0.816	-0.13	-0.42	-0.29	0.205611	0.010106	0.0276721
Q969X6	U3 small nucleolar RNA-associated protein 4 homolog [OS=Homo sapiens]	22	CIRH1A; UTP4	0.874	0.953	1.091	-0.19	-0.07	0.13	0.007462	0.116803	0.0257016
Q9NZ45	CDGSH iron-sulfur domain-containing protein 1 [OS=Homo sapiens]	3	CISD1	1.04	1.285	1.236	0.06	0.36	0.31	0.758905	0.0355289	0.0553883
Q8N5K1	CDGSH iron-sulfur domain-containing protein 2 [OS=Homo sapiens]	5	CISD2	1.163	1.063	0.913	0.22	0.09	-0.13	0.00580397	0.07107	0.0247808
P0C7P0	CDGSH iron-sulfur domain-containing protein 3, mitochondrial [OS=Homo sapiens]	1	CISD3	1.044	1.206	1.155	0.06	0.27	0.21	0.713743	0.0723198	0.133475
O14578-4	Isoform 4 of Citron Rho-interacting kinase [OS=Homo sapiens]	31	CIT	0.737	0.877	1.19	-0.44	-0.19	0.25	0.0161592	0.140371	0.0720073
Q9ULV3	Cip1-interacting zinc finger protein [OS=Homo sapiens]	7	CIZ1	0.834	0.71	0.851	-0.26	-0.5	-0.23	0.0172153	0.00278508	0.0241862
Q8WWK9-1	Cytoskeleton-associated protein 2 [OS=Homo sapiens]	14	CKAP2	0.932	1.057	1.135	-0.1	0.08	0.18	0.579888	0.69502	0.268626
Q07065	Cytoskeleton-associated protein 4 [OS=Homo sapiens]	38	CKAP4	0.896	1.046	1.167	-0.16	0.06	0.22	0.0641554	0.385704	0.0259031
Q14008-3	Isoform 3 of Cytoskeleton-associated protein 5 [OS=Homo sapiens]	61	CKAP5	0.909	1.012	1.114	-0.14	0.02	0.16	0.0173688	0.732845	0.012364
P12277	Creatine kinase B-type [OS=Homo sapiens]	15	CKB	0.455	0.894	1.964	-1.14	-0.16	0.97	0.00499998	0.460657	0.00779275
P12532-2	Isoform 2 of Creatine kinase U-type, mitochondrial [OS=Homo sapiens]	6	CKMT1A; CKMT1B	1.489	1.094	0.734	0.57	0.13	-0.45	0.0330077	0.576783	0.0641409
P61024	cyclin-dependent kinases regulatory subunit 1 [OS=Homo sapiens]	5	CKS1B	0.79	0.749	0.949	-0.34	-0.42	-0.08	0.0148399	0.00835537	0.420475
P33552	cyclin-dependent kinases regulatory subunit 2 [OS=Homo sapiens]	3	CKS2	0.817	0.696	0.852	-0.29	-0.52	-0.23	0.0230481	0.00435386	0.0427335
Q7Z460-4	Isoform 4 of CLIP-associating protein 1 [OS=Homo sapiens]	41	CLASP1	0.977	1.048	1.073	-0.03	0.07	0.1	0.237361	0.047851	0.0160987
O75122	CLIP-associating protein 2 [OS=Homo sapiens]	28	CLASP2	1.004	0.852	0.849	0.01	-0.23	-0.24	0.996651	0.101063	0.0953859
O75122-3	Isoform 3 of CLIP-associating protein 2 [OS=Homo sapiens]	29	CLASP2	1.157	1.014	0.876	0.21	0.02	-0.19	0.0366547	0.901281	0.047546
Q8N2M8	CLK4-associating serine/arginine rich protein [OS=Homo sapiens]	2	CLASRP	0.902	1.018	1.13	-0.15	0.03	0.18	0.0672444	0.802621	0.0443488
Q96S66	chloride channel CLIC-like protein 1 [OS=Homo sapiens]	14	CLCC1	1.034	0.984	0.951	0.05	-0.02	-0.07	0.46127	0.80009	0.254586
P51790-2	Isoform 2 of H(+)/Cl(-) exchange transporter 3 [OS=Homo sapiens]	3	CLCN3	0.933	0.933	1	-0.1	-0.1	0	0.754505	0.753487	0.999998
P51798-1	H(+)/Cl(-) exchange transporter 7 [OS=Homo sapiens]	11	CLCN7	0.952	0.874	0.918	-0.07	-0.19	-0.12	0.363029	0.0424351	0.129109
O95832	claudin-1 [OS=Homo sapiens]	2	CLDN1	0.956	1.867	1.953	-0.07	0.9	0.97	0.928556	0.0291312	0.0240625
Q9NY35-1	Claudin domain-containing protein 1 [OS=Homo sapiens]	3	CLDND1	1.09	1.271	1.166	0.12	0.35	0.22	0.620721	0.129831	0.307363
Q2KHT3	protein CLEC16A [OS=Homo sapiens]	3	CLEC16A	0.985	0.96	0.975	-0.02	-0.06	-0.04	0.987849	0.918367	0.966631
P05452	Tetranectin [OS=Homo sapiens]	3	CLEC3B	0.937	0.794	0.847	-0.09	-0.33	-0.24	0.93079	0.490782	0.665368
O00299	chloride intracellular channel protein 1 [OS=Homo sapiens]	14	CLIC1	1.015	0.991	0.976	0.02	-0.01	-0.04	0.80014	0.922186	0.601314
O95833	Chloride intracellular channel protein 3 [OS=Homo sapiens]	5	CLIC3	1.465	1.287	0.878	0.55	0.36	-0.19	0.0557482	0.149163	0.460203
Q9Y696	Chloride intracellular channel protein 4 [OS=Homo sapiens]	11	CLIC4	1.014	1.104	1.089	0.02	0.14	0.12	0.955471	0.23422	0.303177
Q14677-1	Clathrin interactor 1 [OS=Homo sapiens]	14	CLINT1	0.943	0.81	0.859	-0.08	-0.3	-0.22	0.0115925	0.000248832	0.000747844
P30622-2	Isoform 3 of CAP-Gly domain-containing linker protein 1 [OS=Homo sapiens]	53	CLIP1	1.016	1.143	1.124	0.02	0.19	0.17	0.731654	0.0147241	0.0211275
Q9UDT6-1	CAP-Gly domain-containing linker protein 2 [OS=Homo sapiens]	8	CLIP2	1.673	1.57	0.939	0.74	0.65	-0.09	0.233047	0.293653	0.963885
P49759-3	Isoform 3 of Dual specificity protein kinase CLK1 [OS=Homo sapiens]	1	CLK1	0.988	1.434	1.451	-0.02	0.52	0.54	0.99447	0.112009	0.103808
P49761	Dual specificity protein kinase CLK3 [OS=Homo sapiens]	4	CLK3	1.06	1.077	1.016	0.08	0.11	0.02	0.661161	0.538669	0.966588
Q9H6B4	CXADR-like membrane protein [OS=Homo sapiens]	9	CLMP	1.021	1.203	1.178	0.03	0.27	0.24	0.927881	0.0924411	0.122519
Q13286-1	Battenin [OS=Homo sapiens]	2	CLN3	1.005	0.962	0.957	0.01	-0.06	-0.06	0.998732	0.924493	0.90596
O75503	Ceroid-lipofuscinosis neuronal protein 5 [OS=Homo sapiens]	1	CLN5	0.896	0.917	1.024	-0.16	-0.13	0.03	0.360206	0.492976	0.936037
Q9NWW5	ceroid-lipofuscinosis neuronal protein 6 [OS=Homo sapiens]	1	CLN6	0.936	1.016	1.085	-0.09	0.02	0.12	0.39957	0.927754	0.285163
P54105	Methylosome subunit pICln [OS=Homo sapiens]	9	CLNS1A	1.01	0.983	0.973	0.01	-0.03	-0.04	0.938685	0.837087	0.662562
O15516	circadian locomoter output cycles protein kaput [OS=Homo sapiens]	1	CLOCK	0.891	1.062	1.191	-0.17	0.09	0.25	0.767736	0.926588	0.575978
Q92989-1	Polyribonucleotide 5'-hydroxyl-kinase Clp1 [OS=Homo sapiens]	5	CLP1	0.977	0.906	0.927	-0.03	-0.14	-0.11	0.79905	0.127159	0.22051
Q9H078-2	Isoform 2 of Caseinolytic peptidase B protein homolog [OS=Homo sapiens]	21	CLPB	1.053	0.912	0.866	0.07	-0.13	-0.21	0.184972	0.0475571	0.0141452
Q16740	ATP-dependent Clp protease proteolytic subunit, mitochondrial [OS=Homo sapiens]	8	CLPP	1.046	1.039	0.993	0.07	0.06	-0.01	0.129901	0.186434	0.901797
O96005-1	Cleft lip and palate transmembrane protein 1 [OS=Homo sapiens]	14	CLPTM1	1.034	0.982	0.95	0.05	-0.03	-0.07	0.719329	0.897719	0.498925
Q96KA5-1	cleft lip and palate transmembrane protein 1-like protein [OS=Homo sapiens]	14	CLPTM1L	1.003	1.011	1.007	0.01	0.02	0.01	0.976314	0.815278	0.909743
O76031	ATP-dependent Clp protease ATP-binding subunit clpX-like, mitochondrial [OS=Homo sapiens]	25	CLPX	1.051	0.93	0.885	0.07	-0.11	-0.18	0.322623	0.156361	0.0452448
Q9HAW4	Claspin [OS=Homo sapiens]	3	CLSPN	0.902	0.945	1.047	-0.15	-0.08	0.07	0.409007	0.716438	0.796352
O94985-1	Calsyntenin-1 [OS=Homo sapiens]	6	CLSTN1	1.428	2.082	1.458	0.51	1.06	0.54	0.0270746	0.00346681	0.0231321
P09496-2	Isoform Non-brain of Clathrin light chain A [OS=Homo sapiens]	11	CLTA	1.033	0.943	0.912	0.05	-0.09	-0.13	0.704035	0.388568	0.183392
P09497-2	Isoform Non-brain of Clathrin light chain B [OS=Homo sapiens]	9	CLTB	0.958	1.047	1.092	-0.06	0.07	0.13	0.487304	0.446733	0.143941
Q00610-1	Clathrin heavy chain 1 [OS=Homo sapiens]	85	CLTC	1.029	0.966	0.939	0.04	-0.05	-0.09	0.381783	0.293795	0.0823247
P53675	Clathrin heavy chain 2 [OS=Homo sapiens]	28	CLTCL1	1.104	0.984	0.891	0.14	-0.02	-0.17	0.119776	0.885314	0.0838178
P10909-2	Isoform 2 of Clusterin [OS=Homo sapiens]	9	CLU	1.676	1.298	0.774	0.75	0.38	-0.37	0.00135799	0.00974876	0.0103166
O75153	Clustered mitochondria protein homolog [OS=Homo sapiens]	50	CLUH; KIAA0664	0.924	0.815	0.882	-0.11	-0.3	-0.18	0.12794	0.0105823	0.0405922
Q8NFW8	N-acylneuraminate cytidylyltransferase [OS=Homo sapiens]	16	CMAS	1.079	1.14	1.056	0.11	0.19	0.08	0.368859	0.135956	0.550931
Q96DG6	Carboxymethylenebutenolidase homolog [OS=Homo sapiens]	18	CMBL	1.09	0.85	0.78	0.12	-0.23	-0.36	0.014656	0.00239817	0.000723527
Q7Z7K0	COX assembly mitochondrial protein homolog [OS=Homo sapiens]	3	CMC1	1.02	0.931	0.913	0.03	-0.1	-0.13	0.654006	0.087921	0.0470034
Q9NRP2	COX assembly mitochondrial protein 2 homolog [OS=Homo sapiens]	3	CMC2	0.91	0.866	0.951	-0.14	-0.21	-0.07	0.0474449	0.0147419	0.201549
P56277-1	cx9C motif-containing protein 4 [OS=Homo sapiens]	2	CMC4; MTCP1	1.262	0.882	0.699	0.34	-0.18	-0.52	0.0445417	0.190558	0.0137147
Q8IY22-1	C-Maf-inducing protein [OS=Homo sapiens]	6	CMIP	0.959	1.017	1.06	-0.06	0.02	0.08	0.866818	0.97697	0.765915
P30085-1	UMP-CMP kinase [OS=Homo sapiens]	9	CMPK1	1.026	0.904	0.881	0.04	-0.15	-0.18	0.521391	0.0369094	0.0196703
Q9BQ75	Protein CMSS1 [OS=Homo sapiens]	6	CMSS1	0.91	1.049	1.153	-0.14	0.07	0.21	0.00532558	0.0367368	0.00163702
Q8IZR5	CKLF-like MARVEL transmembrane domain-containing protein 4 [OS=Homo sapiens]	2	CMTM4	1.034	1.057	1.022	0.05	0.08	0.03	0.926095	0.817395	0.967049
Q9NX76	CKLF-like MARVEL transmembrane domain-containing protein 6 [OS=Homo sapiens]	1	CMTM6	1.129	1.001	0.886	0.18	0	-0.17	0.508693	0.999981	0.511295
Q8N1G2	Cap-specific mRNA (nucleoside-2'-O-)-methyltransferase 1 [OS=Homo sapiens]	19	CMTR1; FTSJD2	1.115	0.941	0.844	0.16	-0.09	-0.25	0.021715	0.0983731	0.00617071
Q8IYT2	Cap-specific mRNA (nucleoside-2'-O-)-methyltransferase 2 [OS=Homo sapiens]	1	CMTR2; FTSJD1	0.817	1.139	1.394	-0.29	0.19	0.48	0.186493	0.394546	0.0593466
P62633-1	Cellular nucleic acid-binding protein [OS=Homo sapiens]	8	CNBP	0.991	0.91	0.919	-0.01	-0.14	-0.12	0.976502	0.237461	0.285833
P62633-4	Isoform 4 of Cellular nucleic acid-binding protein [OS=Homo sapiens]	8	CNBP	1.002	0.913	0.912	0	-0.13	-0.13	0.999774	0.649475	0.639181
Q96KP4	cytosolic non-specific dipeptidase [OS=Homo sapiens]	23	CNDP2	1.172	0.919	0.784	0.23	-0.12	-0.35	0.010753	0.0592824	0.00312136
O95406	protein cornichon homolog 1 [OS=Homo sapiens]	1	CNIH; CNIH1	1.088	1.288	1.183	0.12	0.36	0.24	0.860699	0.371523	0.594462
Q9P003	Protein cornichon homolog 4 [OS=Homo sapiens]	1	CNIH4	1.238	1.137	0.919	0.31	0.19	-0.12	0.592472	0.808722	0.908601
Q969H4	Connector enhancer of kinase suppressor of Ras 1 [OS=Homo sapiens]	3	CNKSR1	1.33	0.779	0.585	0.41	-0.36	-0.77	0.41375	0.486549	0.134209
Q99439	Calponin-2 [OS=Homo sapiens]	12	CNN2	1.028	0.838	0.815	0.04	-0.26	-0.3	0.768903	0.0391285	0.026393
Q9H8M5-1	Metal transporter CNNM2 [OS=Homo sapiens]	6	CNNM2	1.232	1.069	0.868	0.3	0.1	-0.2	0.0740117	0.555547	0.177579
Q8NE01	Metal transporter CNNM3 [OS=Homo sapiens]	11	CNNM3	0.96	0.966	1.007	-0.06	-0.05	0.01	0.514893	0.608609	0.978765
Q6P4Q7	metal transporter CNNM4 [OS=Homo sapiens]	8	CNNM4	1.277	1.346	1.054	0.35	0.43	0.08	0.0784035	0.0478068	0.751777
A5YKK6	CCR4-NOT transcription complex subunit 1 [OS=Homo sapiens]	69	CNOT1	0.945	0.999	1.057	-0.08	0	0.08	0.0313651	0.994098	0.0331932
Q9H9A5-6	Isoform 6 of CCR4-NOT transcription complex subunit 10 [OS=Homo sapiens]	16	CNOT10	0.976	1.037	1.063	-0.04	0.05	0.09	0.515683	0.309354	0.110027
Q9NZN8-1	CCR4-NOT transcription complex subunit 2 [OS=Homo sapiens]	13	CNOT2	0.951	0.911	0.958	-0.07	-0.13	-0.06	0.579513	0.25089	0.65582
O75175	CCR4-NOT transcription complex subunit 3 [OS=Homo sapiens]	11	CNOT3	0.98	1.024	1.045	-0.03	0.03	0.06	0.743626	0.669726	0.343431
O95628-6	Isoform 6 of CCR4-NOT transcription complex subunit 4 [OS=Homo sapiens]	6	CNOT4	0.92	0.913	0.992	-0.12	-0.13	-0.01	0.00474931	0.00364262	0.66209
Q9ULM6	CCR4-NOT transcription complex subunit 6 [OS=Homo sapiens]	4	CNOT6	1.046	0.776	0.742	0.06	-0.37	-0.43	0.827217	0.0812184	0.0541422
Q96LI5-1	CCR4-NOT transcription complex subunit 6-like [OS=Homo sapiens]	8	CNOT6L	1.075	0.958	0.891	0.1	-0.06	-0.17	0.586443	0.805631	0.329988
Q9UIV1-1	CCR4-NOT transcription complex subunit 7 [OS=Homo sapiens]	4	CNOT7	0.933	0.904	0.968	-0.1	-0.15	-0.05	0.086766	0.0324033	0.380949
Q9UFF9	CCR4-NOT transcription complex subunit 8 [OS=Homo sapiens]	6	CNOT8	0.994	1.26	1.267	-0.01	0.33	0.34	0.985131	0.0128806	0.012041
P09543-1	2',3'-cyclic-nucleotide 3'-phosphodiesterase [OS=Homo sapiens]	21	CNP	1.095	0.941	0.859	0.13	-0.09	-0.22	0.0247763	0.0711785	0.00580745
Q9Y2B0	Protein canopy homolog 2 [OS=Homo sapiens]	9	CNPY2	1.111	0.986	0.887	0.15	-0.02	-0.17	0.092148	0.903359	0.0678347
Q9BT09	Protein canopy homolog 3 [OS=Homo sapiens]	8	CNPY3	0.988	1.092	1.105	-0.02	0.13	0.14	0.766851	0.0253793	0.0178864
Q8N129	Protein canopy homolog 4 [OS=Homo sapiens]	4	CNPY4	1.477	1.098	0.743	0.56	0.14	-0.43	0.00530884	0.209096	0.0116738
Q9NXG0-2	Isoform 2 of Centlein [OS=Homo sapiens]	2	CNTLN
Q7Z7A1	Centriolin [OS=Homo sapiens]	3	CNTRL	1.012	1.046	1.033	0.02	0.06	0.05	0.947516	0.549409	0.70714
Q9Y2R0	Cytochrome c oxidase assembly factor 3 homolog, mitochondrial [OS=Homo sapiens]	4	COA3	1.134	1.019	0.899	0.18	0.03	-0.15	0.164658	0.922765	0.229136
Q9NYJ1-2	Isoform 2 of Cytochrome c oxidase assembly factor 4 homolog, mitochondrial [OS=Homo sapiens]	6	COA4	1.016	0.862	0.848	0.02	-0.21	-0.24	0.889294	0.0428527	0.032762
Q86WW8	Cytochrome c oxidase assembly factor 5 [OS=Homo sapiens]	1	COA5
Q5JTJ3-2	Isoform 2 of Cytochrome c oxidase assembly factor 6 homolog [OS=Homo sapiens]	3	COA6	1.107	0.847	0.765	0.15	-0.24	-0.39	0.180848	0.057486	0.0159353
Q13057-2	Isoform 2 of Bifunctional coenzyme A synthase [OS=Homo sapiens]	14	COASY	0.94	1.038	1.105	-0.09	0.05	0.14	0.139848	0.356895	0.0445475
O75128-2	Isoform 2 of Protein cordon-bleu [OS=Homo sapiens]	10	COBL	0.943	0.962	1.02	-0.08	-0.06	0.03	0.256818	0.466359	0.798824
Q53SF7-1	Cordon-bleu protein-like 1 [OS=Homo sapiens]	2	COBLL1	0.841	0.755	0.897	-0.25	-0.41	-0.16	0.0466903	0.0123132	0.143851
Q8WX92	Negative elongation factor B [OS=Homo sapiens]	17	COBRA1; NELFB	1.01	0.969	0.959	0.01	-0.05	-0.06	0.800511	0.222279	0.128374
O43405	Cochlin [OS=Homo sapiens]	1	COCH	0.63	1.024	1.625	-0.67	0.03	0.7	0.393302	0.996608	0.366339
Q8WTW3	conserved oligomeric Golgi complex subunit 1 [OS=Homo sapiens]	17	COG1	1.033	1.039	1.006	0.05	0.06	0.01	0.477231	0.387261	0.970742
Q14746	Conserved oligomeric Golgi complex subunit 2 [OS=Homo sapiens]	17	COG2	1.05	1.054	1.004	0.07	0.08	0.01	0.120242	0.0982145	0.962035
Q96JB2-1	Conserved oligomeric Golgi complex subunit 3 [OS=Homo sapiens]	21	COG3	1.068	1.06	0.993	0.09	0.08	-0.01	0.0672275	0.0887189	0.918667
Q9H9E3-1	Conserved oligomeric Golgi complex subunit 4 [OS=Homo sapiens]	16	COG4	1.016	1.014	0.998	0.02	0.02	0	0.716532	0.766352	0.994908
Q9UP83-2	Isoform 2 of Conserved oligomeric Golgi complex subunit 5 [OS=Homo sapiens]	13	COG5	1.074	1.034	0.962	0.1	0.05	-0.06	0.0383671	0.230241	0.169557
Q9Y2V7-1	Conserved oligomeric Golgi complex subunit 6 [OS=Homo sapiens]	15	COG6	1.066	1.013	0.951	0.09	0.02	-0.07	0.197264	0.89248	0.296589
P83436	Conserved oligomeric Golgi complex subunit 7 [OS=Homo sapiens]	17	COG7	1.052	1.023	0.972	0.07	0.03	-0.04	0.28417	0.703364	0.602771
Q96MW5	Conserved oligomeric Golgi complex subunit 8 [OS=Homo sapiens]	15	COG8	1.005	0.985	0.98	0.01	-0.02	-0.03	0.955275	0.684138	0.540506
P38432	coilin [OS=Homo sapiens]	13	COIL	0.986	0.96	0.974	-0.02	-0.06	-0.04	0.581721	0.107213	0.264274
Q99715-1	Collagen alpha-1(XII) chain [OS=Homo sapiens]	63	COL12A1	1.157	1.078	0.931	0.21	0.11	-0.1	0.0698818	0.290513	0.311867
P02462	Collagen alpha-1(IV) chain [OS=Homo sapiens]	4	COL4A1	1.168	1.207	1.033	0.22	0.27	0.05	0.185234	0.123247	0.876541
P08572	Collagen alpha-2(IV) chain [OS=Homo sapiens]	6	COL4A2	1.143	1.444	1.263	0.19	0.53	0.34	0.139233	0.0100442	0.0353361
Q9Y5P4-3	Isoform 3 of Collagen type IV alpha-3-binding protein [OS=Homo sapiens]	9	COL4A3BP	1.215	1.156	0.951	0.28	0.21	-0.07	0.01309	0.0298286	0.322678
P20908	Collagen alpha-1(V) chain [OS=Homo sapiens]	13	COL5A1	1.397	1.054	0.755	0.48	0.08	-0.41	0.0216059	0.676161	0.0344997
P12109	Collagen alpha-1(VI) chain [OS=Homo sapiens]	1	COL6A1	1.154	0.912	0.791	0.21	-0.13	-0.34	0.566548	0.771559	0.299174
Q14055	Collagen alpha-2(IX) chain [OS=Homo sapiens]	1	COL9A2
Q8NBJ5	Procollagen galactosyltransferase 1 [OS=Homo sapiens]	27	COLGALT1; GLT25D1	0.902	0.985	1.091	-0.15	-0.02	0.13	0.0357503	0.773693	0.0547651
Q8IYK4	Procollagen galactosyltransferase 2 [OS=Homo sapiens]	2	COLGALT2; GLT25D2	0.83	0.966	1.164	-0.27	-0.05	0.22	0.705933	0.986363	0.787503
Q8N668	COMM domain-containing protein 1 [OS=Homo sapiens]	3	COMMD1	1.215	1.096	0.902	0.28	0.13	-0.15	0.13904	0.488776	0.428536
Q9Y6G5	COMM domain-containing protein 10 [OS=Homo sapiens]	7	COMMD10	1.068	0.944	0.884	0.09	-0.08	-0.18	0.391277	0.459369	0.121449
Q86X83	COMM domain-containing protein 2 [OS=Homo sapiens]	4	COMMD2	1.149	1.048	0.912	0.2	0.07	-0.13	0.0766702	0.530572	0.194071
Q9UBI1	COMM domain-containing protein 3 [OS=Homo sapiens]	4	COMMD3	1.131	0.982	0.868	0.18	-0.03	-0.2	0.361917	0.968584	0.290887
Q9H0A8-1	COMM domain-containing protein 4 [OS=Homo sapiens]	5	COMMD4	1.109	0.918	0.828	0.15	-0.12	-0.27	0.00572231	0.0101156	0.00102735
Q9GZQ3	COMM domain-containing protein 5 [OS=Homo sapiens]	4	COMMD5	1.048	0.878	0.837	0.07	-0.19	-0.26	0.601793	0.121097	0.0575675
Q7Z4G1-2	Isoform 2 of COMM domain-containing protein 6 [OS=Homo sapiens]	2	COMMD6	1.178	1.009	0.856	0.24	0.01	-0.22	0.0312228	0.961742	0.036204
Q86VX2-1	COMM domain-containing protein 7 [OS=Homo sapiens]	5	COMMD7	0.995	0.893	0.898	-0.01	-0.16	-0.16	0.991825	0.146282	0.16167
Q9NX08	COMM domain-containing protein 8 [OS=Homo sapiens]	6	COMMD8	1.093	0.972	0.889	0.13	-0.04	-0.17	0.0476092	0.452041	0.0223871
Q9P000-1	COMM domain-containing protein 9 [OS=Homo sapiens]	10	COMMD9	0.992	0.771	0.777	-0.01	-0.37	-0.36	0.796013	0.000405808	0.000449034
P21964-1	Catechol O-methyltransferase [OS=Homo sapiens]	16	COMT	1.086	1.076	0.991	0.12	0.11	-0.01	0.0107645	0.0149328	0.729643
Q86VU5	Catechol O-methyltransferase domain-containing protein 1 [OS=Homo sapiens]	5	COMTD1	1.118	1.058	0.946	0.16	0.08	-0.08	0.0612247	0.272557	0.278224
P53621-1	coatomer subunit alpha [OS=Homo sapiens]	61	COPA	0.988	1.012	1.024	-0.02	0.02	0.03	0.870314	0.864434	0.605464
P53618	Coatomer subunit beta [OS=Homo sapiens]	41	COPB1	1.039	1.006	0.968	0.06	0.01	-0.05	0.177813	0.929906	0.244218
P35606	Coatomer subunit beta' [OS=Homo sapiens]	43	COPB2	1.067	1.036	0.972	0.09	0.05	-0.04	0.0155494	0.0748698	0.125203
O14579-1	coatomer subunit epsilon [OS=Homo sapiens]	13	COPE	1.027	1.007	0.98	0.04	0.01	-0.03	0.638413	0.966144	0.76811
Q9Y678	Coatomer subunit gamma-1 [OS=Homo sapiens]	40	COPG1	1.024	1.017	0.993	0.03	0.02	-0.01	0.321692	0.510425	0.86988
Q9UBF2	Coatomer subunit gamma-2 [OS=Homo sapiens]	20	COPG2	1.183	0.991	0.838	0.24	-0.01	-0.26	0.0202566	0.949157	0.0175387
Q9NQ92	Coordinator of PRMT5 and differentiation stimulator [OS=Homo sapiens]	3	COPRS	1.088	1.151	1.059	0.12	0.2	0.08	0.266203	0.0900995	0.471774
P61201-2	Isoform 2 of COP9 signalosome complex subunit 2 [OS=Homo sapiens]	13	COPS2	0.983	0.961	0.978	-0.03	-0.06	-0.03	0.767191	0.351565	0.65953
Q9UNS2	COP9 signalosome complex subunit 3 [OS=Homo sapiens]	15	COPS3	1.019	0.937	0.919	0.03	-0.09	-0.12	0.346392	0.0210802	0.0102749
Q9BT78	COP9 signalosome complex subunit 4 [OS=Homo sapiens]	17	COPS4	1.031	0.951	0.922	0.04	-0.07	-0.12	0.0883771	0.0233515	0.00617412
Q92905	COP9 signalosome complex subunit 5 [OS=Homo sapiens]	15	COPS5	1.046	0.935	0.893	0.07	-0.1	-0.16	0.231148	0.09753	0.0262577
Q7L5N1	COP9 signalosome complex subunit 6 [OS=Homo sapiens]	9	COPS6	1.009	0.924	0.916	0.01	-0.11	-0.13	0.647193	0.00644592	0.00477037
Q9UBW8	COP9 signalosome complex subunit 7a [OS=Homo sapiens]	9	COPS7A	1.014	0.922	0.909	0.02	-0.12	-0.14	0.865786	0.10565	0.0724702
Q9H9Q2	COP9 signalosome complex subunit 7b [OS=Homo sapiens]	6	COPS7B	1.085	1.05	0.968	0.12	0.07	-0.05	0.231956	0.497769	0.701455
Q99627-1	COP9 signalosome complex subunit 8 [OS=Homo sapiens]	7	COPS8	1.021	1.006	0.985	0.03	0.01	-0.02	0.704869	0.970446	0.824462
P61923-4	Isoform 4 of Coatomer subunit zeta-1 [OS=Homo sapiens]	6	COPZ1	1.037	0.924	0.891	0.05	-0.11	-0.17	0.14489	0.0199678	0.00687105
Q96H96-1	4-hydroxybenzoate polyprenyltransferase, mitochondrial [OS=Homo sapiens]	1	COQ2	0.92	1.005	1.092	-0.12	0.01	0.13	0.634568	0.998418	0.607709
Q9NZJ6	Ubiquinone biosynthesis O-methyltransferase, mitochondrial [OS=Homo sapiens]	5	COQ3	1.088	0.929	0.854	0.12	-0.11	-0.23	0.0243543	0.0352026	0.00408083
Q5HYK3-1	2-methoxy-6-polyprenyl-1,4-benzoquinol methylase, mitochondrial [OS=Homo sapiens]	6	COQ5	0.945	0.855	0.905	-0.08	-0.23	-0.14	0.212747	0.0179055	0.0601527
Q9Y2Z9-1	Ubiquinone biosynthesis monooxygenase COQ6, mitochondrial [OS=Homo sapiens]	3	COQ6	1.254	0.979	0.78	0.33	-0.03	-0.36	0.585083	0.994067	0.535837
Q99807-1	5-demethoxyubiquinone hydroxylase, mitochondrial [OS=Homo sapiens]	4	COQ7	0.96	0.873	0.909	-0.06	-0.2	-0.14	0.680647	0.114301	0.239174
O75208-1	Ubiquinone biosynthesis protein COQ9, mitochondrial [OS=Homo sapiens]	7	COQ9	1.103	0.917	0.831	0.14	-0.13	-0.27	0.0127017	0.0177911	0.0020293
Q9BR76	Coronin-1B [OS=Homo sapiens]	13	CORO1B	1.206	0.986	0.817	0.27	-0.02	-0.29	0.00780435	0.81891	0.00631676
Q9ULV4-3	Isoform 3 of Coronin-1C [OS=Homo sapiens]	19	CORO1C	0.984	1.082	1.099	-0.02	0.11	0.14	0.57092	0.0241156	0.014426
Q92828	Coronin-2A [OS=Homo sapiens]	5	CORO2A	1.107	1.13	1.021	0.15	0.18	0.03	0.0854456	0.053343	0.779886
P57737	Coronin-7 [OS=Homo sapiens]	14	CORO7	0.877	0.998	1.138	-0.19	0	0.19	0.442087	0.999657	0.45204
P57737-3	Isoform 3 of Coronin-7 [OS=Homo sapiens]	17	CORO7-PAM16; CORO7	1.02	0.98	0.961	0.03	-0.03	-0.06	0.482497	0.48416	0.153544
Q14019	coactosin-like protein [OS=Homo sapiens]	11	COTL1	1.087	0.792	0.729	0.12	-0.34	-0.46	0.184887	0.0137619	0.00575599
P00395	Cytochrome c oxidase subunit 1 [OS=Homo sapiens]	1	COX1	1.179	1.086	0.921	0.24	0.12	-0.12	0.137418	0.456896	0.452792
Q9Y6N1	Cytochrome c oxidase assembly protein COX11, mitochondrial [OS=Homo sapiens]	2	COX11	1.167	1.046	0.896	0.22	0.06	-0.16	0.249736	0.834587	0.424926
Q96I36	Cytochrome c oxidase assembly protein COX14 [OS=Homo sapiens]	2	COX14	1.159	0.923	0.796	0.21	-0.12	-0.33	0.505911	0.788537	0.273858
Q7KZN9	Cytochrome c oxidase assembly protein COX15 homolog [OS=Homo sapiens]	6	COX15	1.088	1.078	0.991	0.12	0.11	-0.01	0.15806	0.198847	0.960267
Q9P0S2	Cytochrome c oxidase assembly protein COX16 homolog, mitochondrial [OS=Homo sapiens]	1	COX16	0.95	0.838	0.882	-0.07	-0.25	-0.18	0.120893	0.00438891	0.0118266
Q14061	cytochrome C oxidase copper chaperone [OS=Homo sapiens]	1	COX17	0.901	0.806	0.894	-0.15	-0.31	-0.16	0.500405	0.152301	0.462623
Q49B96	Cytochrome c oxidase assembly protein COX19 [OS=Homo sapiens]	2	COX19	0.971	0.952	0.98	-0.04	-0.07	-0.03	0.614614	0.329025	0.775131
P00403	Cytochrome c oxidase subunit 2 [OS=Homo sapiens]	7	COX2	1.139	1.212	1.064	0.19	0.28	0.09	0.0159714	0.00525616	0.110833
Q5RI15-2	Isoform 2 of Cytochrome c oxidase protein 20 homolog [OS=Homo sapiens]	2	COX20	0.902	1.099	1.218	-0.15	0.14	0.28	0.0025449	0.00337826	0.000394473
P13073	Cytochrome c oxidase subunit 4 isoform 1, mitochondrial [OS=Homo sapiens]	10	COX4I1	1.098	1.06	0.965	0.13	0.08	-0.05	0.0463218	0.146715	0.358625
P20674	Cytochrome c oxidase subunit 5A, mitochondrial [OS=Homo sapiens]	9	COX5A	1.09	1.055	0.969	0.12	0.08	-0.05	0.073042	0.205262	0.471335
P10606	Cytochrome c oxidase subunit 5B, mitochondrial [OS=Homo sapiens]	7	COX5B	1.157	1.095	0.946	0.21	0.13	-0.08	0.00375819	0.0146784	0.0567752
P12074	Cytochrome c oxidase subunit 6A1, mitochondrial [OS=Homo sapiens]	2	COX6A1	1.234	1.135	0.92	0.3	0.18	-0.12	0.10939	0.299317	0.528771
P14854	Cytochrome c oxidase subunit 6B1 [OS=Homo sapiens]	6	COX6B1	1.197	1.026	0.857	0.26	0.04	-0.22	0.00614112	0.495816	0.00958745
P09669	Cytochrome c oxidase subunit 6C [OS=Homo sapiens]	3	COX6C	1.132	1.143	1.009	0.18	0.19	0.01	0.0215787	0.0177141	0.909949
P14406	Cytochrome c oxidase subunit 7A2, mitochondrial [OS=Homo sapiens]	2	COX7A2	1.195	1.145	0.958	0.26	0.19	-0.06	0.00139048	0.00308733	0.0726856
O14548	Cytochrome c oxidase subunit 7A-related protein, mitochondrial [OS=Homo sapiens]	4	COX7A2L	1.171	1.097	0.937	0.23	0.13	-0.09	0.0145684	0.0616295	0.139707
P15954	Cytochrome c oxidase subunit 7C, mitochondrial [OS=Homo sapiens]	3	COX7C	1.126	1.138	1.011	0.17	0.19	0.02	0.149285	0.123897	0.970654
P10176	cytochrome c oxidase subunit 8A, mitochondrial [OS=Homo sapiens]	1	COX8A	1.166	1.079	0.925	0.22	0.11	-0.11	0.144964	0.476206	0.460836
Q9UI42-1	Carboxypeptidase A4 [OS=Homo sapiens]	14	CPA4	1.86	1.01	0.543	0.9	0.01	-0.88	0.0162649	0.994523	0.0170069
Q8IZJ3	C3 and PZP-like alpha-2-macroglobulin domain-containing protein 8 [OS=Homo sapiens]	1	CPAMD8	0.793	0.463	0.584	-0.33	-1.11	-0.78	0.625057	0.087944	0.193641
O75976	Carboxypeptidase D [OS=Homo sapiens]	26	CPD	1.122	1.102	0.982	0.17	0.14	-0.03	0.057793	0.0876772	0.824667
Q7Z5Q1-9	Isoform 8 of Cytoplasmic polyadenylation element-binding protein 2 [OS=Homo sapiens]	1	CPEB2	1.12	1.025	0.915	0.16	0.04	-0.13	0.636622	0.976112	0.745093
P14384	Carboxypeptidase M [OS=Homo sapiens]	5	CPM	1.437	0.901	0.627	0.52	-0.15	-0.67	0.00671388	0.169959	0.00321847
Q99829	Copine-1 [OS=Homo sapiens]	11	CPNE1	1.105	1.087	0.983	0.14	0.12	-0.02	0.0372306	0.0607138	0.728151
Q96FN4	Copine-2 [OS=Homo sapiens]	10	CPNE2	1.053	0.93	0.883	0.07	-0.11	-0.18	0.421523	0.242942	0.0765586
O75131	Copine-3 [OS=Homo sapiens]	21	CPNE3	1.144	1.067	0.933	0.19	0.09	-0.1	0.00522337	0.040181	0.0334516
Q86YQ8	Copine-8 [OS=Homo sapiens]	19	CPNE8	1.139	1.161	1.018	0.19	0.21	0.03	0.00828241	0.0056687	0.563987
P36551	Oxygen-dependent coproporphyrinogen-III oxidase, mitochondrial [OS=Homo sapiens]	12	CPOX	0.608	1.021	1.68	-0.72	0.03	0.75	0.0130606	0.955772	0.0116148
Q9BRF8-1	Serine/threonine-protein phosphatase CPPED1 [OS=Homo sapiens]	9	CPPED1	1.213	0.906	0.747	0.28	-0.14	-0.42	0.015997	0.0942595	0.004925
P31327-3	Isoform 3 of Carbamoyl-phosphate synthase [ammonia], mitochondrial [OS=Homo sapiens]	79	CPS1	1.041	1.193	1.146	0.06	0.25	0.2	0.867328	0.198636	0.314644
Q10570	Cleavage and polyadenylation specificity factor subunit 1 [OS=Homo sapiens]	32	CPSF1	0.979	0.922	0.942	-0.03	-0.12	-0.09	0.708273	0.096161	0.187208
Q9P2I0	Cleavage and polyadenylation specificity factor subunit 2 [OS=Homo sapiens]	25	CPSF2	0.942	0.937	0.994	-0.09	-0.09	-0.01	0.218408	0.179707	0.972109
Q9UKF6	Cleavage and polyadenylation specificity factor subunit 3 [OS=Homo sapiens]	19	CPSF3	0.945	0.97	1.027	-0.08	-0.04	0.04	0.0643942	0.251179	0.323713
Q5TA45-5	Isoform 5 of Integrator complex subunit 11 [OS=Homo sapiens]	5	CPSF3L; INTS11	0.941	0.844	0.898	-0.09	-0.24	-0.16	0.517897	0.0851375	0.226059
O95639	Cleavage and polyadenylation specificity factor subunit 4 [OS=Homo sapiens]	8	CPSF4	0.944	0.948	1.004	-0.08	-0.08	0.01	0.478266	0.518847	0.995246
Q16630-2	Isoform 2 of Cleavage and polyadenylation specificity factor subunit 6 [OS=Homo sapiens]	14	CPSF6	0.981	0.953	0.972	-0.03	-0.07	-0.04	0.579502	0.139984	0.361091
Q8N684-3	Isoform 3 of Cleavage and polyadenylation specificity factor subunit 7 [OS=Homo sapiens]	12	CPSF7	0.99	0.883	0.892	-0.01	-0.18	-0.17	0.761404	0.00568532	0.00724894
P50416	Carnitine O-palmitoyltransferase 1, liver isoform [OS=Homo sapiens]	27	CPT1A	1.114	1.094	0.982	0.16	0.13	-0.03	0.10664	0.159883	0.871019
P23786	Carnitine O-palmitoyltransferase 2, mitochondrial [OS=Homo sapiens]	21	CPT2	1.246	1.088	0.873	0.32	0.12	-0.2	0.0085839	0.108864	0.033282
P29373	Cellular retinoic acid-binding protein 2 [OS=Homo sapiens]	6	CRABP2	0.866	1.042	1.203	-0.21	0.06	0.27	0.74352	0.97402	0.630433
P78560	Death domain-containing protein CRADD [OS=Homo sapiens]	1	CRADD
P43155	Carnitine O-acetyltransferase [OS=Homo sapiens]	5	CRAT	1.364	1.172	0.859	0.45	0.23	-0.22	0.0961037	0.358342	0.379795
Q96SW2-1	Protein cereblon [OS=Homo sapiens]	4	CRBN	1.174	1.052	0.896	0.23	0.07	-0.16	0.233488	0.798157	0.424055
O75575-1	DNA-directed RNA polymerase III subunit RPC9 [OS=Homo sapiens]	1	CRCP	1.045	0.899	0.86	0.06	-0.15	-0.22	0.831715	0.42866	0.250576
P16220-1	Cyclic AMP-responsive element-binding protein 1 [OS=Homo sapiens]	5	CREB1	0.988	1.032	1.045	-0.02	0.05	0.06	0.937604	0.674777	0.507277
Q92793-1	CREB-binding protein [OS=Homo sapiens]	17	CREBBP	0.915	0.882	0.964	-0.13	-0.18	-0.05	0.324658	0.172037	0.767519
O75629	Protein CREG1 [OS=Homo sapiens]	2	CREG1	0.882	0.794	0.9	-0.18	-0.33	-0.15	0.743789	0.435998	0.805575
Q96HD1-2	Isoform 2 of Cysteine-rich with EGF-like domain protein 1 [OS=Homo sapiens]	1	CRELD1	1.108	1.511	1.363	0.15	0.6	0.45	0.943302	0.478234	0.631787
Q6UXH1-5	Isoform 5 of Cysteine-rich with EGF-like domain protein 2 [OS=Homo sapiens]	6	CRELD2	1.082	1.007	0.931	0.11	0.01	-0.1	0.0650251	0.933358	0.0831852
Q9NZV1	Cysteine-rich motor neuron 1 protein [OS=Homo sapiens]	15	CRIM1	1.001	0.881	0.88	0	-0.18	-0.18	0.999912	0.364248	0.360096
P50238	Cysteine-rich protein 1 [OS=Homo sapiens]	2	CRIP1	1.124	0.799	0.711	0.17	-0.32	-0.49	0.1358	0.0266132	0.0081759
P52943	Cysteine-rich protein 2 [OS=Homo sapiens]	3	CRIP2	0.872	0.966	1.108	-0.2	-0.05	0.15	0.0940497	0.721192	0.178687
Q9P021	cysteine-rich PDZ-binding protein [OS=Homo sapiens]	2	CRIPT	0.859	0.701	0.816	-0.22	-0.51	-0.29	0.00526455	0.000464544	0.00227976
P46108-1	Adapter molecule crk [OS=Homo sapiens]	10	CRK	1.049	0.968	0.923	0.07	-0.05	-0.12	0.274432	0.484367	0.0944006
P46109	Crk-like protein [OS=Homo sapiens]	12	CRKL	0.854	1.011	1.184	-0.23	0.02	0.24	0.0365054	0.942611	0.0304207
O75462	Cytokine receptor-like factor 1 [OS=Homo sapiens]	1	CRLF1	1.125	1.013	0.9	0.17	0.02	-0.15	0.503182	0.98974	0.566027
Q8IUI8	Cytokine receptor-like factor 3 [OS=Homo sapiens]	7	CRLF3	1.106	1.067	0.964	0.15	0.09	-0.05	0.0767088	0.20796	0.495038
Q9BZJ0	Crooked neck-like protein 1 [OS=Homo sapiens]	16	CRNKL1	0.938	0.935	0.997	-0.09	-0.1	0	0.262653	0.239574	0.994085
Q5TZA2	Rootletin [OS=Homo sapiens]	4	CROCC	1.126	0.732	0.65	0.17	-0.45	-0.62	0.307571	0.0356928	0.014697
O75718	Cartilage-associated protein [OS=Homo sapiens]	16	CRTAP	1.284	1.155	0.9	0.36	0.21	-0.15	0.000676091	0.00317585	0.00788291
Q6UUV9-1	CREB-regulated transcription coactivator 1 [OS=Homo sapiens]	3	CRTC1	1.296	0.693	0.535	0.37	-0.53	-0.9	0.0328128	0.0125476	0.00268067
Q53ET0	CREB-regulated transcription coactivator 2 [OS=Homo sapiens]	2	CRTC2
Q6UUV7-1	CREB-regulated transcription coactivator 3 [OS=Homo sapiens]	7	CRTC3	1.008	0.868	0.861	0.01	-0.2	-0.22	0.991434	0.222752	0.199891
Q68DQ2	very large A-kinase anchor protein [OS=Homo sapiens]	8	CRYBG3	0.801	0.763	0.952	-0.32	-0.39	-0.07	0.0222736	0.012755	0.509396
Q08257	Quinone oxidoreductase [OS=Homo sapiens]	15	CRYZ	1.042	0.886	0.851	0.06	-0.17	-0.23	0.516245	0.0714959	0.0335799
O95825-1	Quinone oxidoreductase-like protein 1 [OS=Homo sapiens]	8	CRYZL1	0.922	0.929	1.008	-0.12	-0.11	0.01	0.470657	0.525933	0.991192
O75390	citrate synthase, mitochondrial [OS=Homo sapiens]	16	CS	1.094	1.006	0.919	0.13	0.01	-0.12	0.0551701	0.964012	0.0653377
P16989-1	Y-box-binding protein 3 [OS=Homo sapiens]	12	CSDA; YBX3	1.005	0.882	0.878	0.01	-0.18	-0.19	0.98673	0.0459767	0.0418858
P16989-2	Isoform 2 of Y-box-binding protein 3 [OS=Homo sapiens]	10	CSDA; YBX3	0.674	1.013	1.503	-0.57	0.02	0.59	0.0308915	0.984674	0.028253
Q9Y534	Cold shock domain-containing protein C2 [OS=Homo sapiens]	1	CSDC2	1.504	1.148	0.763	0.59	0.2	-0.39	0.00798241	0.137133	0.0255488
O75534-3	Isoform 3 of Cold shock domain-containing protein E1 [OS=Homo sapiens]	39	CSDE1
O75534-4	Isoform 4 of Cold shock domain-containing protein E1 [OS=Homo sapiens]	39	CSDE1	0.868	0.819	0.943	-0.2	-0.29	-0.08	0.0716326	0.0291907	0.409312
P55060-1	Exportin-2 [OS=Homo sapiens]	44	CSE1L	0.871	0.959	1.101	-0.2	-0.06	0.14	0.00737258	0.161898	0.0206515
P15509-7	Isoform 7 of Granulocyte-macrophage colony-stimulating factor receptor subunit alpha [OS=Homo sapiens]	1	CSF2RA
Q8TDX6-1	chondroitin sulfate N-acetylgalactosaminyltransferase 1 [OS=Homo sapiens]	4	CSGALNACT1	1.131	1.113	0.984	0.18	0.15	-0.02	0.0814479	0.114019	0.895254
P41240	tyrosine-protein kinase CSK [OS=Homo sapiens]	17	CSK	1.058	0.749	0.708	0.08	-0.42	-0.5	0.24461	0.00370579	0.00220915
P48729-1	Casein kinase I isoform alpha [OS=Homo sapiens]	11	CSNK1A1	0.959	0.987	1.029	-0.06	-0.02	0.04	0.0762569	0.562117	0.182017
P48729-3	Isoform 3 of Casein kinase I isoform alpha [OS=Homo sapiens]	11	CSNK1A1	1.042	1.089	1.045	0.06	0.12	0.06	0.927545	0.73869	0.91529
P48730-1	Casein kinase I isoform delta [OS=Homo sapiens]	8	CSNK1D	0.991	1.076	1.085	-0.01	0.11	0.12	0.974527	0.294756	0.242848
P49674	Casein kinase I isoform epsilon [OS=Homo sapiens]	11	CSNK1E; LOC400927-CSNK1E	0.983	1.071	1.089	-0.02	0.1	0.12	0.739372	0.1006	0.0585173
Q9HCP0-1	Casein kinase I isoform gamma-1 [OS=Homo sapiens]	8	CSNK1G1	0.899	0.995	1.106	-0.15	-0.01	0.15	0.0271962	0.963581	0.0312305
Q8NCQ2	Uncharacterized protein CSNK1G2-AS1 [OS=Homo sapiens]	1	CSNK1G2-AS1	0.914	1.02	1.115	-0.13	0.03	0.16	0.0569955	0.696078	0.0340421
Q9Y6M4-4	Isoform 4 of Casein kinase I isoform gamma-3 [OS=Homo sapiens]	8	CSNK1G3
Q9Y6M4-1	Casein kinase I isoform gamma-3 [OS=Homo sapiens]	9	CSNK1G3	0.91	1.072	1.178	-0.14	0.1	0.24	0.0449495	0.0955981	0.00976347
P68400	Casein kinase II subunit alpha [OS=Homo sapiens]	15	CSNK2A1	0.936	1.023	1.093	-0.1	0.03	0.13	0.0563398	0.470646	0.0262079
P19784	casein kinase II subunit alpha' [OS=Homo sapiens]	16	CSNK2A2	1.052	0.954	0.907	0.07	-0.07	-0.14	0.0627064	0.0728684	0.0103244
P67870	Casein kinase II subunit beta [OS=Homo sapiens]	6	CSNK2B	0.972	0.995	1.024	-0.04	-0.01	0.03	0.346615	0.960628	0.442889
Q6UVK1	Chondroitin sulfate proteoglycan 4 [OS=Homo sapiens]	41	CSPG4	0.862	0.918	1.064	-0.21	-0.12	0.09	0.172978	0.434396	0.605479
Q1MSJ5-3	Centrosome and spindle pole-associated protein 1 [OS=Homo sapiens]	2	CSPP1	1.005	1.058	1.053	0.01	0.08	0.07	0.997572	0.722859	0.75725
P21291	Cysteine and glycine-rich protein 1 [OS=Homo sapiens]	10	CSRP1	1.17	1.248	1.066	0.23	0.32	0.09	0.0402377	0.0157658	0.294626
Q16527	Cysteine and glycine-rich protein 2 [OS=Homo sapiens]	6	CSRP2	1.619	1.261	0.779	0.69	0.33	-0.36	0.00378242	0.0301372	0.0245111
P01034	Cystatin-C [OS=Homo sapiens]	2	CST3	1.383	1.023	0.739	0.47	0.03	-0.44	0.55868	0.99658	0.596738
P04080	Cystatin-B [OS=Homo sapiens]	4	CSTB	1.18	0.963	0.817	0.24	-0.05	-0.29	0.0395373	0.610408	0.0228012
Q05048	Cleavage stimulation factor subunit 1 [OS=Homo sapiens]	12	CSTF1	1.003	0.951	0.949	0	-0.07	-0.08	0.993833	0.25765	0.234604
P33240	cleavage stimulation factor subunit 2 [OS=Homo sapiens]	17	CSTF2	1.006	0.964	0.958	0.01	-0.05	-0.06	0.912604	0.143459	0.103937
Q9H0L4	cleavage stimulation factor subunit 2 tau variant [OS=Homo sapiens]	16	CSTF2T	0.81	1.028	1.269	-0.3	0.04	0.34	0.0084668	0.610991	0.00596157
Q12996-1	Cleavage stimulation factor subunit 3 [OS=Homo sapiens]	24	CSTF3	1.01	0.986	0.976	0.01	-0.02	-0.04	0.802809	0.652969	0.370318
O75638-2	Isoform LAGE-1A of Cancer/testis antigen 2 [OS=Homo sapiens]	4	CTAG2	0.937	0.792	0.844	-0.09	-0.34	-0.24	0.573046	0.0558256	0.122151
Q96PC5	Melanoma inhibitory activity protein 2 [OS=Homo sapiens]	18	CTAGE5; MIA2	1.091	1.027	0.941	0.13	0.04	-0.09	0.080488	0.606384	0.179877
Q13363-1	C-terminal-binding protein 1 [OS=Homo sapiens]	12	CTBP1	0.901	0.806	0.895	-0.15	-0.31	-0.16	0.00411705	0.000527016	0.00347171
P56545-2	Isoform 2 of C-terminal-binding protein 2 [OS=Homo sapiens]	14	CTBP2	0.927	0.895	0.966	-0.11	-0.16	-0.05	0.0175175	0.00596513	0.1289
Q01459	Di-N-acetylchitobiase [OS=Homo sapiens]	1	CTBS	1.438	1.191	0.828	0.52	0.25	-0.27	0.0234637	0.146335	0.12424
P49711-1	Transcriptional repressor CTCF [OS=Homo sapiens]	10	CTCF	0.82	0.902	1.101	-0.29	-0.15	0.14	1e-15	0.000440055	0.000548037
Q9Y5B0	RNA polymerase II subunit A C-terminal domain phosphatase [OS=Homo sapiens]	15	CTDP1	1.034	0.981	0.949	0.05	-0.03	-0.08	0.163857	0.432831	0.0574071
Q9GZU7-1	carboxy-terminal domain RNA polymerase II polypeptide A small phosphatase 1 [OS=Homo sapiens]	1	CTDSP1
O15194-1	CTD small phosphatase-like protein [OS=Homo sapiens]	1	CTDSPL	0.777	0.939	1.209	-0.36	-0.09	0.27	0.557041	0.956608	0.700113
Q05D32	CTD small phosphatase-like protein 2 [OS=Homo sapiens]	8	CTDSPL2	0.791	0.954	1.206	-0.34	-0.07	0.27	0.0834371	0.7911	0.139416
P32929	Cystathionine gamma-lyase [OS=Homo sapiens]	13	CTH	1.267	1.301	1.027	0.34	0.38	0.04	0.0670215	0.0513004	0.912963
O43310-2	Isoform 2 of CBP80/20-dependent translation initiation factor [OS=Homo sapiens]	3	CTIF	1.135	0.927	0.817	0.18	-0.11	-0.29	0.326974	0.60879	0.134505
P35221-2	Isoform 2 of Catenin alpha-1 [OS=Homo sapiens]	46	CTNNA1	0.852	0.98	1.149	-0.23	-0.03	0.2	0.0358662	0.825711	0.0514789
Q9UBT7	Alpha-catulin [OS=Homo sapiens]	12	CTNNAL1	0.93	0.959	1.032	-0.11	-0.06	0.05	0.388504	0.686803	0.796419
P35222	Catenin beta-1 [OS=Homo sapiens]	20	CTNNB1	0.895	1.152	1.287	-0.16	0.2	0.36	0.301645	0.195521	0.050892
Q8WYA6	Beta-catenin-like protein 1 [OS=Homo sapiens]	19	CTNNBL1	1.025	0.963	0.939	0.04	-0.05	-0.09	0.198144	0.0782692	0.0206676
O60716-3	Isoform 1AC of Catenin delta-1 [OS=Homo sapiens]	38	CTNND1	1.099	0.935	0.851	0.14	-0.1	-0.23	0.209472	0.375598	0.0625855
O60931-2	Isoform 2 of Cystinosin [OS=Homo sapiens]	1	CTNS	1.278	1.337	1.047	0.35	0.42	0.07	0.0262003	0.0163258	0.630276
P17812	CTP synthase 1 [OS=Homo sapiens]	26	CTPS1	1.064	1.05	0.987	0.09	0.07	-0.02	0.0145391	0.0279689	0.450938
Q9NRF8	CTP synthase 2 [OS=Homo sapiens]	20	CTPS2	1.009	0.995	0.986	0.01	-0.01	-0.02	0.937687	0.984105	0.869272
Q6PD62	RNA polymerase-associated protein CTR9 homolog [OS=Homo sapiens]	32	CTR9	0.892	0.937	1.05	-0.17	-0.09	0.07	0.00751097	0.0357329	0.0755054
P10619	lysosomal protective protein [OS=Homo sapiens]	9	CTSA	1.337	0.875	0.654	0.42	-0.19	-0.61	0.00799284	0.0665236	0.00266699
P07858	Cathepsin B [OS=Homo sapiens]	8	CTSB	1.001	1.058	1.056	0	0.08	0.08	0.994631	0.0451481	0.0479434
P53634-1	Dipeptidyl peptidase 1 [OS=Homo sapiens]	10	CTSC	1.181	0.97	0.822	0.24	-0.04	-0.28	0.202239	0.912878	0.143306
P07339	Cathepsin D [OS=Homo sapiens]	16	CTSD	1.151	0.837	0.727	0.2	-0.26	-0.46	0.0238798	0.0123305	0.00229559
P07711	Cathepsin L1 [OS=Homo sapiens]	7	CTSL; CTSL1	1.294	0.946	0.731	0.37	-0.08	-0.45	0.0587172	0.706484	0.0353222
Q9UBR2	Cathepsin Z [OS=Homo sapiens]	7	CTSZ	1.09	0.808	0.741	0.12	-0.31	-0.43	0.412804	0.0709791	0.0291291
Q14247-1	Src substrate cortactin [OS=Homo sapiens]	24	CTTN	0.969	0.794	0.819	-0.04	-0.33	-0.29	0.511347	0.0055147	0.00836267
Q9P2B4	CTTNBP2 N-terminal-like protein [OS=Homo sapiens]	12	CTTNBP2NL	1.108	1.11	1.002	0.15	0.15	0	0.0921174	0.0881969	0.998021
Q7Z7A3	Cytoplasmic tRNA 2-thiolation protein 1 [OS=Homo sapiens]	2	CTU1	0.854	0.927	1.086	-0.23	-0.11	0.12	0.477105	0.8143	0.78672
Q2VPK5-1	Cytoplasmic tRNA 2-thiolation protein 2 [OS=Homo sapiens]	5	CTU2	0.934	0.913	0.977	-0.1	-0.13	-0.03	0.225938	0.124582	0.771693
Q9H467	CUE domain-containing protein 2 [OS=Homo sapiens]	7	CUEDC2	1.158	0.809	0.699	0.21	-0.31	-0.52	0.245261	0.115552	0.0306129
Q13616	Cullin-1 [OS=Homo sapiens]	33	CUL1	0.96	0.965	1.006	-0.06	-0.05	0.01	0.00163886	0.00251646	0.27228
Q13617-2	Isoform 2 of Cullin-2 [OS=Homo sapiens]	28	CUL2	0.933	0.941	1.009	-0.1	-0.09	0.01	0.055734	0.0782937	0.872888
Q13618	Cullin-3 [OS=Homo sapiens]	31	CUL3	0.912	0.956	1.048	-0.13	-0.06	0.07	0.0113695	0.0789299	0.0684795
Q13619-1	cullin-4A [OS=Homo sapiens]	34	CUL4A	1.047	1.017	0.971	0.07	0.02	-0.04	0.0679806	0.46868	0.188562
Q13620	Cullin-4B [OS=Homo sapiens]	41	CUL4B	1.034	1.025	0.991	0.05	0.04	-0.01	0.0532604	0.115529	0.572027
Q93034	Cullin-5 [OS=Homo sapiens]	19	CUL5	1.047	0.879	0.839	0.07	-0.19	-0.25	0.237407	0.0200324	0.00844098
Q14999-2	Isoform 2 of Cullin-7 [OS=Homo sapiens]	7	CUL7	0.954	0.882	0.925	-0.07	-0.18	-0.11	0.488654	0.0820357	0.228924
Q8IWT3	Cullin-9 [OS=Homo sapiens]	3	CUL9
O60888-2	Isoform A of Protein CutA [OS=Homo sapiens]	8	CUTA	1.014	0.883	0.871	0.02	-0.18	-0.2	0.683034	0.00885106	0.00649785
Q9NTM9	Copper homeostasis protein cutC homolog [OS=Homo sapiens]	8	CUTC	1.101	0.921	0.837	0.14	-0.12	-0.26	0.116853	0.166648	0.0244133
P39880-3	Isoform 3 of Homeobox protein cut-like 1 [OS=Homo sapiens]	15	CUX1	0.847	0.985	1.164	-0.24	-0.02	0.22	0.0901402	0.954169	0.112211
Q13948-2	Isoform 8 of Protein CASP [OS=Homo sapiens]	11	CUX1	1.071	1.167	1.09	0.1	0.22	0.12	0.898366	0.616571	0.844643
O14529	Homeobox protein cut-like 2 [OS=Homo sapiens]	1	CUX2	1.061	1.934	1.823	0.09	0.95	0.87	0.709911	0.00536662	0.00704321
Q9P013	spliceosome-associated protein CWC15 homolog [OS=Homo sapiens]	8	CWC15	0.97	0.854	0.88	-0.04	-0.23	-0.18	0.337945	0.00637533	0.0118302
Q9HCG8	Pre-mRNA-splicing factor CWC22 homolog [OS=Homo sapiens]	15	CWC22	0.872	0.986	1.131	-0.2	-0.02	0.18	0.10266	0.948235	0.130668
Q9NXE8	pre-mRNA-splicing factor CWC25 homolog [OS=Homo sapiens]	3	CWC25	0.839	0.984	1.172	-0.25	-0.02	0.23	0.0636132	0.932838	0.0813448
Q6UX04	Peptidyl-prolyl cis-trans isomerase CWC27 homolog [OS=Homo sapiens]	8	CWC27	0.908	0.812	0.894	-0.14	-0.3	-0.16	0.0152934	0.00164671	0.00984709
Q69YN2-1	CWF19-like protein 1 [OS=Homo sapiens]	16	CWF19L1	1.031	0.978	0.949	0.04	-0.03	-0.08	0.530773	0.681108	0.239123
Q2TBE0	CWF19-like protein 2 [OS=Homo sapiens]	2	CWF19L2	0.834	0.901	1.081	-0.26	-0.15	0.11	0.343465	0.643581	0.770006
P78310-1	Coxsackievirus and adenovirus receptor [OS=Homo sapiens]	9	CXADR	0.933	1.259	1.35	-0.1	0.33	0.43	0.0189875	0.000619633	0.000242667
P61073-2	Isoform 2 of C-X-C chemokine receptor type 4 [OS=Homo sapiens]	3	CXCR4	1.196	2.177	1.82	0.26	1.12	0.86	0.0383117	0.000601444	0.00123928
A2AJT9-1	BCLAF1 and THRAP3 family member 3 [OS=Homo sapiens]	1	CXorf23; BCLAF3	1.028	1.117	1.087	0.04	0.16	0.12	0.986311	0.810067	0.884263
Q8TB03	Uncharacterized protein CXorf38 [OS=Homo sapiens]	4	CXorf38	1.072	0.875	0.816	0.1	-0.19	-0.29	0.318315	0.0850465	0.0286921
Q9H5V9-1	UPF0428 protein CXorf56 [OS=Homo sapiens]	8	CXorf56	0.849	0.784	0.924	-0.24	-0.35	-0.11	0.0229168	0.00757281	0.144711
Q5H943	Kita-kyushu lung cancer antigen 1 [OS=Homo sapiens]	2	CXorf61; CT83	1.164	1.057	0.908	0.22	0.08	-0.14	0.346258	0.823369	0.594882
Q9P0U4-2	Isoform 2 of CXXC-type zinc finger protein 1 [OS=Homo sapiens]	3	CXXC1	0.942	0.946	1.004	-0.09	-0.08	0.01	0.630591	0.666109	0.997327
P49447	Cytochrome b561 [OS=Homo sapiens]	1	CYB561	0.745	0.818	1.098	-0.43	-0.29	0.14	0.188943	0.367661	0.753966
Q8NBI2-2	Isoform 2 of Cytochrome b ascorbate-dependent protein 3 [OS=Homo sapiens]	1	CYB561A3; CYBASC3	0.42	0.833	1.981	-1.25	-0.26	0.99	0.00512486	0.25844	0.0101573
O43169	Cytochrome b5 type B [OS=Homo sapiens]	5	CYB5B	0.909	1.054	1.16	-0.14	0.08	0.21	0.196988	0.491552	0.0730292
Q9UHQ9	NADH-cytochrome b5 reductase 1 [OS=Homo sapiens]	14	CYB5R1	1.101	1.088	0.988	0.14	0.12	-0.02	0.0148892	0.0217298	0.714874
P00387-3	Isoform 3 of NADH-cytochrome b5 reductase 3 [OS=Homo sapiens]	11	CYB5R3	1.097	1.116	1.017	0.13	0.16	0.02	0.00468232	0.00289526	0.32221
P13498	Cytochrome b-245 light chain [OS=Homo sapiens]	1	CYBA	1.237	0.943	0.762	0.31	-0.09	-0.39	0.0134123	0.287411	0.00664937
Q53TN4	Cytochrome b reductase 1 [OS=Homo sapiens]	3	CYBRD1	0.887	1.094	1.233	-0.17	0.13	0.3	0.147116	0.260863	0.0376878
P08574	Cytochrome c1, heme protein, mitochondrial [OS=Homo sapiens]	5	CYC1	0.969	1.113	1.148	-0.04	0.15	0.2	0.770901	0.171843	0.0975529
P99999	cytochrome c [OS=Homo sapiens]	6	CYCS	0.783	0.859	1.097	-0.35	-0.22	0.13	0.000522253	0.00198905	0.0083975
Q7L576-1	cytoplasmic FMR1-interacting protein 1 [OS=Homo sapiens]	36	CYFIP1	1.088	1.082	0.995	0.12	0.11	-0.01	0.0662569	0.0782193	0.968444
Q6ZMK1	Cysteine and histidine-rich protein 1 [OS=Homo sapiens]	1	CYHR1	0.801	0.768	0.958	-0.32	-0.38	-0.06	0.661239	0.571418	0.982342
Q9NQC7	Ubiquitin carboxyl-terminal hydrolase CYLD [OS=Homo sapiens]	3	CYLD
Q16678	Cytochrome P450 1B1 [OS=Homo sapiens]	15	CYP1B1	0.943	1.273	1.35	-0.08	0.35	0.43	0.4578	0.0219881	0.0120107
Q6UW02	Cytochrome P450 20A1 [OS=Homo sapiens]	6	CYP20A1	1.237	1.034	0.836	0.31	0.05	-0.26	0.135276	0.902125	0.194589
Q96SQ9-2	Isoform 2 of Cytochrome P450 2S1 [OS=Homo sapiens]	5	CYP2S1	1.073	1.276	1.19	0.1	0.35	0.25	0.515522	0.0472646	0.10944
Q16850-1	lanosterol 14-alpha demethylase [OS=Homo sapiens]	10	CYP51A1	0.774	1.28	1.653	-0.37	0.36	0.72	0.0164932	0.0182873	0.00236435
O00622	Protein CYR61 [OS=Homo sapiens]	22	CYR61	1.286	2.617	2.036	0.36	1.39	1.03	0.364298	0.0171733	0.0392496
Q9H1C7	Cysteine-rich and transmembrane domain-containing protein 1 [OS=Homo sapiens]	2	CYSTM1	1.052	1.117	1.062	0.07	0.16	0.09	0.207486	0.0323624	0.145745
P00156	cytochrome b [OS=Homo sapiens]	1	CYTB	1.04	0.998	0.96	0.06	0	-0.06	0.921305	0.999867	0.915378
Q15438-1	Cytohesin-1 [OS=Homo sapiens]	10	CYTH1	1.157	1.354	1.171	0.21	0.44	0.23	0.0623055	0.00841909	0.0512095
O43739	cytohesin-3 [OS=Homo sapiens]	6	CYTH3	0.938	0.988	1.054	-0.09	-0.02	0.08	0.609294	0.980289	0.706658
Q9UIA0	Cytohesin-4 [OS=Homo sapiens]	1	CYTH4	0.873	0.795	0.911	-0.2	-0.33	-0.13	0.259036	0.0860573	0.45816
Q8N465	D-2-hydroxyglutarate dehydrogenase, mitochondrial [OS=Homo sapiens]	2	D2HGDH	1.18	1.099	0.931	0.24	0.14	-0.1	0.400439	0.695292	0.804998
Q9Y4D1	Disheveled-associated activator of morphogenesis 1 [OS=Homo sapiens]	4	DAAM1	1.008	1.446	1.435	0.01	0.53	0.52	0.996622	0.064465	0.0679384
P98082	Disabled homolog 2 [OS=Homo sapiens]	21	DAB2	1.071	0.747	0.698	0.1	-0.42	-0.52	0.405126	0.0158975	0.00871557
Q5VWQ8-1	Disabled homolog 2-interacting protein [OS=Homo sapiens]	10	DAB2IP	0.969	0.964	0.994	-0.05	-0.05	-0.01	0.856716	0.809813	0.994778
P61803	Dolichyl-diphosphooligosaccharide--protein glycosyltransferase subunit DAD1 [OS=Homo sapiens]	3	DAD1	1.276	1.094	0.858	0.35	0.13	-0.22	0.00441772	0.0690339	0.0165437
Q14118	Dystroglycan [OS=Homo sapiens]	17	DAG1	1.095	1.146	1.047	0.13	0.2	0.07	0.00112359	0.000323986	0.00789153
Q8NCG7	Sn1-specific diacylglycerol lipase beta [OS=Homo sapiens]	7	DAGLB	0.924	0.832	0.9	-0.11	-0.27	-0.15	0.177685	0.0221182	0.0949121
Q3LXA3	Triokinase/FMN cyclase [OS=Homo sapiens]	24	DAK; TKFC	1.275	1.05	0.823	0.35	0.07	-0.28	0.0107304	0.421962	0.0200393
P51397	Death-associated protein 1 [OS=Homo sapiens]	4	DAP	1.105	0.949	0.859	0.14	-0.08	-0.22	0.177874	0.499038	0.0680846
P51398-1	28S ribosomal protein S29, mitochondrial [OS=Homo sapiens]	15	DAP3	1.01	1.016	1.005	0.01	0.02	0.01	0.857759	0.713549	0.956031
O43293-1	Death-associated protein kinase 3 [OS=Homo sapiens]	8	DAPK3	1.068	1.083	1.014	0.1	0.11	0.02	0.0248134	0.0146796	0.563254
P14868	Aspartate--tRNA ligase, cytoplasmic [OS=Homo sapiens]	34	DARS	1.027	1.125	1.095	0.04	0.17	0.13	0.621117	0.0427493	0.0822713
Q6PI48	Aspartate--tRNA ligase, mitochondrial [OS=Homo sapiens]	23	DARS2	0.994	1.079	1.086	-0.01	0.11	0.12	0.90575	0.0302466	0.0241941
Q9UER7-5	Isoform gamma of Death domain-associated protein 6 [OS=Homo sapiens]	7	DAXX
Q9UER7-1	Death domain-associated protein 6 [OS=Homo sapiens]	7	DAXX	0.858	1.041	1.214	-0.22	0.06	0.28	0.170351	0.805468	0.101842
Q96EP5	DAZ-associated protein 1 [OS=Homo sapiens]	6	DAZAP1	0.959	0.907	0.946	-0.06	-0.14	-0.08	0.459502	0.101459	0.31602
Q15038-1	DAZ-associated protein 2 [OS=Homo sapiens]	2	DAZAP2	0.913	0.766	0.84	-0.13	-0.38	-0.25	0.412891	0.0462832	0.129358
P07108-5	Isoform 5 of Acyl-CoA-binding protein [OS=Homo sapiens]	4	DBI	1.139	0.994	0.873	0.19	-0.01	-0.2	0.105445	0.989952	0.0953226
Q16643-3	Isoform 3 of Drebrin [OS=Homo sapiens]	21	DBN1	0.913	0.813	0.891	-0.13	-0.3	-0.17	0.00592066	0.000568622	0.00290879
Q9UJU6-1	Drebrin-like protein [OS=Homo sapiens]	14	DBNL	1.093	0.935	0.856	0.13	-0.1	-0.22	1e-15	0.000163557	1e-15
Q9UJU6-2	Isoform 2 of Drebrin-like protein [OS=Homo sapiens]	14	DBNL	0.821	0.849	1.034	-0.28	-0.24	0.05	0.302099	0.398746	0.950192
Q9UK59	lariat debranching enzyme [OS=Homo sapiens]	13	DBR1	1.074	0.961	0.895	0.1	-0.06	-0.16	0.0216609	0.100437	0.00621676
P11182	Lipoamide acyltransferase component of branched-chain alpha-keto acid dehydrogenase complex, mitochondrial [OS=Homo sapiens]	17	DBT	1.234	1.097	0.89	0.3	0.13	-0.17	0.000655136	0.00666187	0.00341439
Q6ZNG2	homeobox protein DBX2 [OS=Homo sapiens]	1	DBX2	1.097	1.114	1.015	0.13	0.16	0.02	0.364575	0.286944	0.962445
Q5QP82	DDB1- and CUL4-associated factor 10 [OS=Homo sapiens]	2	DCAF10	1.191	1.065	0.894	0.25	0.09	-0.16	0.0700058	0.478781	0.191679
Q8TEB1	DDB1- and CUL4-associated factor 11 [OS=Homo sapiens]	1	DCAF11
Q5T6F0	DDB1- and CUL4-associated factor 12 [OS=Homo sapiens]	1	DCAF12
Q9NV06	DDB1- and CUL4-associated factor 13 [OS=Homo sapiens]	14	DCAF13	0.851	0.868	1.02	-0.23	-0.2	0.03	0.0361218	0.0512836	0.83475
Q58WW2-3	Isoform 3 of DDB1- and CUL4-associated factor 6 [OS=Homo sapiens]	10	DCAF6	0.933	1.086	1.163	-0.1	0.12	0.22	0.0558558	0.0354389	0.00641253
P61962	DDB1- and CUL4-associated factor 7 [OS=Homo sapiens]	6	DCAF7	0.961	0.914	0.951	-0.06	-0.13	-0.07	0.0195423	0.0018853	0.0102498
Q5TAQ9-1	DDB1- and CUL4-associated factor 8 [OS=Homo sapiens]	10	DCAF8	1.196	1.103	0.923	0.26	0.14	-0.12	0.0182515	0.087859	0.138884
Q8WVC6-1	dephospho-CoA kinase domain-containing protein [OS=Homo sapiens]	5	DCAKD	1.229	0.744	0.606	0.3	-0.43	-0.72	0.02014	0.00726646	0.00157019
Q8N8Z6	Discoidin, CUB and LCCL domain-containing protein 1 [OS=Homo sapiens]	5	DCBLD1	1.07	1.376	1.287	0.1	0.46	0.36	0.878747	0.191729	0.29621
Q96PD2-2	Isoform 2 of Discoidin, CUB and LCCL domain-containing protein 2 [OS=Homo sapiens]	7	DCBLD2	0.91	0.997	1.096	-0.14	0	0.13	0.648319	0.999332	0.66614
Q6ZRR9	Doublecortin domain-containing protein 5 [OS=Homo sapiens]	1	DCDC5; DCDC1	0.897	0.954	1.063	-0.16	-0.07	0.09	0.0934721	0.4402	0.298626
P27707	deoxycytidine kinase [OS=Homo sapiens]	9	DCK	0.829	1.071	1.292	-0.27	0.1	0.37	0.0340265	0.315194	0.0143341
Q8N568-3	Isoform 3 of Serine/threonine-protein kinase DCLK2 [OS=Homo sapiens]	4	DCLK2	1.007	0.9	0.894	0.01	-0.15	-0.16	0.995806	0.451009	0.417057
Q9NPI6	mRNA-decapping enzyme 1A [OS=Homo sapiens]	8	DCP1A	1.479	1.415	0.956	0.56	0.5	-0.06	0.00390377	0.00554943	0.535877
Q8IU60	m7GpppN-mRNA hydrolase [OS=Homo sapiens]	8	DCP2	0.947	0.977	1.031	-0.08	-0.03	0.04	0.317405	0.747128	0.621946
Q96C86	M7GpppX diphosphatase [OS=Homo sapiens]	8	DCPS	1.225	0.979	0.799	0.29	-0.03	-0.32	0.00232481	0.478859	0.00174028
P32321-2	Isoform 2 of Deoxycytidylate deaminase [OS=Homo sapiens]	4	DCTD	1.071	0.807	0.754	0.1	-0.31	-0.41	0.208406	0.0118624	0.0053688
Q14203-4	Isoform 4 of Dynactin subunit 1 [OS=Homo sapiens]	54	DCTN1	1.088	1.006	0.924	0.12	0.01	-0.11	0.00553547	0.82812	0.00673373
Q13561-2	Isoform 2 of Dynactin subunit 2 [OS=Homo sapiens]	21	DCTN2	1.094	1.04	0.95	0.13	0.06	-0.07	0.00176852	0.0195283	0.00915449
O75935	Dynactin subunit 3 [OS=Homo sapiens]	10	DCTN3	1.077	1.017	0.944	0.11	0.03	-0.08	0.0162842	0.417042	0.0337169
Q9UJW0-1	Dynactin subunit 4 [OS=Homo sapiens]	13	DCTN4	1.087	1.013	0.932	0.12	0.02	-0.1	0.0352238	0.764918	0.0544429
Q9BTE1	Dynactin subunit 5 [OS=Homo sapiens]	3	DCTN5	1.084	1.067	0.985	0.12	0.09	-0.02	0.357243	0.474617	0.947315
O00399	Dynactin subunit 6 [OS=Homo sapiens]	5	DCTN6	1.112	1.073	0.965	0.15	0.1	-0.05	0.166479	0.34798	0.707452
Q9H773	dCTP pyrophosphatase 1 [OS=Homo sapiens]	9	DCTPP1	1.063	0.995	0.935	0.09	-0.01	-0.1	0.250274	0.983234	0.214547
Q96GG9	DCN1-like protein 1 [OS=Homo sapiens]	7	DCUN1D1	1.154	1.074	0.931	0.21	0.1	-0.1	0.0187326	0.111419	0.11294
Q8IWE4	DCN1-like protein 3 [OS=Homo sapiens]	1	DCUN1D3	2.024	0.794	0.392	1.02	-0.33	-1.35	0.0160694	0.241138	0.00717107
Q92564-3	Isoform 3 of DCN1-like protein 4 [OS=Homo sapiens]	4	DCUN1D4	0.709	0.886	1.25	-0.5	-0.17	0.32	0.0314153	0.323135	0.0950172
Q9BTE7	DCN1-like protein 5 [OS=Homo sapiens]	9	DCUN1D5	0.972	0.929	0.956	-0.04	-0.11	-0.07	0.79885	0.328556	0.590709
Q7Z4W1	L-xylulose reductase [OS=Homo sapiens]	8	DCXR	1.157	0.988	0.854	0.21	-0.02	-0.23	0.021389	0.883119	0.017062
Q9BW61	DET1- and DDB1-associated protein 1 [OS=Homo sapiens]	2	DDA1	0.92	0.972	1.057	-0.12	-0.04	0.08	0.531729	0.917358	0.731859
O94760-1	N(G),N(G)-dimethylarginine dimethylaminohydrolase 1 [OS=Homo sapiens]	15	DDAH1	1.259	1.085	0.862	0.33	0.12	-0.21	0.000870034	0.0165559	0.00302522
O95865	N(G),N(G)-dimethylarginine dimethylaminohydrolase 2 [OS=Homo sapiens]	12	DDAH2	1.11	1.3	1.171	0.15	0.38	0.23	0.140944	0.013146	0.052334
Q16531	DNA damage-binding protein 1 [OS=Homo sapiens]	52	DDB1	0.988	1.026	1.039	-0.02	0.04	0.05	0.677968	0.261287	0.122995
Q92466	DNA damage-binding protein 2 [OS=Homo sapiens]	9	DDB2	1.152	0.967	0.839	0.2	-0.05	-0.25	0.0702727	0.688758	0.0404364
Q8NEL9-1	Phospholipase DDHD1 [OS=Homo sapiens]	2	DDHD1	0.85	0.683	0.804	-0.24	-0.55	-0.32	0.428409	0.085541	0.274919
O94830	Phospholipase DDHD2 [OS=Homo sapiens]	4	DDHD2	0.986	0.971	0.985	-0.02	-0.04	-0.02	0.965265	0.870551	0.964208
Q5TDH0-3	Isoform 3 of Protein DDI1 homolog 2 [OS=Homo sapiens]	9	DDI2	0.757	0.975	1.288	-0.4	-0.04	0.36	0.00189354	0.517116	0.00250215
Q9NX09	DNA damage-inducible transcript 4 protein [OS=Homo sapiens]	1	DDIT4	0.617	0.874	1.416	-0.7	-0.19	0.5	0.0730082	0.62323	0.155643
P39656	Dolichyl-diphosphooligosaccharide--protein glycosyltransferase 48 kDa subunit [OS=Homo sapiens]	15	DDOST	1.257	1.032	0.821	0.33	0.05	-0.28	0.000905736	0.180584	0.0013682
Q08345-5	Isoform 4 of Epithelial discoidin domain-containing receptor 1 [OS=Homo sapiens]	22	DDR1	1.165	1.588	1.364	0.22	0.67	0.45	0.00248275	1e-15	0.00029911
Q16832	Discoidin domain-containing receptor 2 [OS=Homo sapiens]	18	DDR2	0.854	1.001	1.173	-0.23	0	0.23	0.0675051	0.999486	0.0661356
Q96HY6-1	DDRGK domain-containing protein 1 [OS=Homo sapiens]	6	DDRGK1	1.024	0.952	0.929	0.03	-0.07	-0.11	0.495528	0.148711	0.0586939
P30046	D-dopachrome decarboxylase [OS=Homo sapiens]	6	DDT	1.178	0.968	0.822	0.24	-0.05	-0.28	0.0790579	0.7888	0.0503539
Q92499	ATP-dependent RNA helicase DDX1 [OS=Homo sapiens]	37	DDX1	1.069	0.943	0.882	0.1	-0.09	-0.18	0.0879522	0.118354	0.0166583
Q13206	probable ATP-dependent RNA helicase DDX10 [OS=Homo sapiens]	24	DDX10	0.94	0.927	0.986	-0.09	-0.11	-0.02	0.158743	0.0990271	0.828819
Q96FC9-2	Isoform 2 of ATP-dependent DNA helicase DDX11 [OS=Homo sapiens]	10	DDX11	0.874	1.141	1.305	-0.19	0.19	0.38	0.0894606	0.0939545	0.0147157
Q92841	Probable ATP-dependent RNA helicase DDX17 [OS=Homo sapiens]	35	DDX17	0.912	0.972	1.066	-0.13	-0.04	0.09	0.0143917	0.24972	0.0396483
Q9NVP1	ATP-dependent RNA helicase DDX18 [OS=Homo sapiens]	29	DDX18	0.865	0.931	1.077	-0.21	-0.1	0.11	0.0506642	0.25067	0.232512
Q9NUU7	ATP-dependent RNA helicase DDX19A [OS=Homo sapiens]	24	DDX19A	0.933	0.906	0.971	-0.1	-0.14	-0.04	0.00574965	0.00209438	0.0643371
Q9UMR2-1	ATP-dependent RNA helicase DDX19B [OS=Homo sapiens]	21	DDX19B	0.95	0.974	1.025	-0.07	-0.04	0.04	0.104594	0.375318	0.401879
Q9UHI6	Probable ATP-dependent RNA helicase DDX20 [OS=Homo sapiens]	29	DDX20	0.96	0.941	0.98	-0.06	-0.09	-0.03	0.126121	0.0481494	0.450396
Q9NR30-1	Nucleolar RNA helicase 2 [OS=Homo sapiens]	46	DDX21	0.79	0.935	1.183	-0.34	-0.1	0.24	0.00527671	0.143941	0.0139095
Q9BUQ8	Probable ATP-dependent RNA helicase DDX23 [OS=Homo sapiens]	28	DDX23	0.952	0.954	1.002	-0.07	-0.07	0	0.0373952	0.0416062	0.981579
Q9GZR7	ATP-dependent RNA helicase DDX24 [OS=Homo sapiens]	31	DDX24	0.935	0.942	1.008	-0.1	-0.09	0.01	0.103469	0.136544	0.933248
Q96GQ7	Probable ATP-dependent RNA helicase DDX27 [OS=Homo sapiens]	33	DDX27	0.971	0.967	0.996	-0.04	-0.05	-0.01	0.64566	0.581558	0.990925
Q9NUL7	Probable ATP-dependent RNA helicase DDX28 [OS=Homo sapiens]	12	DDX28	0.92	0.89	0.967	-0.12	-0.17	-0.05	0.411726	0.239782	0.8293
Q9H8H2	Probable ATP-dependent RNA helicase DDX31 [OS=Homo sapiens]	18	DDX31	0.922	0.908	0.984	-0.12	-0.14	-0.02	0.213362	0.148507	0.905748
O00148	ATP-dependent RNA helicase DDX39A [OS=Homo sapiens]	22	DDX39A	0.964	0.973	1.009	-0.05	-0.04	0.01	0.423954	0.583622	0.930246
Q13838-2	Isoform 2 of Spliceosome RNA helicase DDX39B [OS=Homo sapiens]	23	DDX39B	0.941	0.928	0.986	-0.09	-0.11	-0.02	0.174314	0.112308	0.854692
O00571	ATP-dependent RNA helicase DDX3X [OS=Homo sapiens]	41	DDX3X	0.976	1.068	1.094	-0.04	0.09	0.13	0.641114	0.152738	0.0736348
Q9UJV9	Probable ATP-dependent RNA helicase DDX41 [OS=Homo sapiens]	14	DDX41	1.149	0.948	0.825	0.2	-0.08	-0.28	0.201877	0.689366	0.0999225
Q86XP3-1	ATP-dependent RNA helicase DDX42 [OS=Homo sapiens]	32	DDX42	0.936	0.806	0.861	-0.1	-0.31	-0.22	0.0953458	0.00376186	0.0107979
Q7L014	probable ATP-dependent RNA helicase DDX46 [OS=Homo sapiens]	50	DDX46	0.902	0.931	1.033	-0.15	-0.1	0.05	0.0131933	0.0368731	0.232702
Q9H0S4	Probable ATP-dependent RNA helicase DDX47 [OS=Homo sapiens]	16	DDX47	0.918	0.965	1.05	-0.12	-0.05	0.07	0.139672	0.553335	0.378518
Q9Y6V7	Probable ATP-dependent RNA helicase ddx49 [OS=Homo sapiens]	6	DDX49	0.948	0.885	0.933	-0.08	-0.18	-0.1	0.0102021	0.000952142	0.00491605
P17844	probable ATP-dependent RNA helicase DDX5 [OS=Homo sapiens]	37	DDX5	0.898	0.902	1.004	-0.16	-0.15	0.01	0.119993	0.130478	0.993734
Q9BQ39	ATP-dependent RNA helicase DDX50 [OS=Homo sapiens]	22	DDX50	0.867	0.899	1.038	-0.21	-0.15	0.05	0.0101766	0.0235285	0.276519
Q8N8A6	ATP-dependent RNA helicase DDX51 [OS=Homo sapiens]	15	DDX51	0.998	0.897	0.899	0	-0.16	-0.15	0.998733	0.110689	0.114829
Q9Y2R4	Probable ATP-dependent RNA helicase DDX52 [OS=Homo sapiens]	15	DDX52	0.833	0.913	1.096	-0.26	-0.13	0.13	0.0227264	0.132352	0.130306
Q8TDD1-2	Isoform 2 of ATP-dependent RNA helicase DDX54 [OS=Homo sapiens]	30	DDX54	0.906	0.914	1.01	-0.14	-0.13	0.01	0.112817	0.142058	0.954367
Q8NHQ9	ATP-dependent RNA helicase DDX55 [OS=Homo sapiens]	20	DDX55	0.959	1.017	1.06	-0.06	0.03	0.08	0.428292	0.828344	0.248825
Q9NY93	Probable ATP-dependent RNA helicase DDX56 [OS=Homo sapiens]	17	DDX56	0.922	0.865	0.938	-0.12	-0.21	-0.09	0.0568359	0.0117592	0.103029
O95786	Probable ATP-dependent RNA helicase DDX58 [OS=Homo sapiens]	34	DDX58	3.311	2.266	0.684	1.73	1.18	-0.55	0.00184479	0.00556698	0.0474139
Q5T1V6	Probable ATP-dependent RNA helicase DDX59 [OS=Homo sapiens]	19	DDX59	0.977	0.981	1.004	-0.03	-0.03	0.01	0.707841	0.787442	0.987002
P26196	Probable ATP-dependent RNA helicase DDX6 [OS=Homo sapiens]	20	DDX6	1.014	0.885	0.872	0.02	-0.18	-0.2	0.63045	0.00667463	0.00487454
Q8IY21	Probable ATP-dependent RNA helicase DDX60 [OS=Homo sapiens]	47	DDX60	2.76	2.269	0.822	1.46	1.18	-0.28	1e-15	3.69296e-05	0.00857539
Q5H9U9-1	Probable ATP-dependent RNA helicase DDX60-like [OS=Homo sapiens]	22	DDX60L	1.31	1.614	1.232	0.39	0.69	0.3	0.0129649	0.00249178	0.0267832
Q16698	2,4-dienoyl-CoA reductase, mitochondrial [OS=Homo sapiens]	16	DECR1	1.275	1.07	0.84	0.35	0.1	-0.25	0.000502058	0.0191448	0.00126164
Q9NUI1	Peroxisomal 2,4-dienoyl-CoA reductase [OS=Homo sapiens]	8	DECR2	1.188	1.039	0.875	0.25	0.06	-0.19	0.0761398	0.735193	0.137062
O15121	Sphingolipid delta(4)-desaturase DES1 [OS=Homo sapiens]	7	DEGS1	1.072	1.328	1.238	0.1	0.41	0.31	0.137631	0.00321154	0.00730784
P35659-1	Protein DEK [OS=Homo sapiens]	14	DEK	0.899	1.019	1.133	-0.15	0.03	0.18	0.0582717	0.776404	0.0378836
Q8TEH3-6	Isoform 6 of DENN domain-containing protein 1A [OS=Homo sapiens]	4	DENND1A	1.181	0.921	0.78	0.24	-0.12	-0.36	0.245602	0.615631	0.106111
A2RUS2	DENN domain-containing protein 3 [OS=Homo sapiens]	4	DENND3	0.906	1.251	1.381	-0.14	0.32	0.47	0.267365	0.0421301	0.0155595
Q7Z401-2	Isoform 2 of C-myc promoter-binding protein [OS=Homo sapiens]	3	DENND4A	0.935	1.48	1.583	-0.1	0.57	0.66	0.530192	0.0120317	0.00767266
O75064	DENN domain-containing protein 4B [OS=Homo sapiens]	2	DENND4B
Q5VZ89-7	Isoform 2 of DENN domain-containing protein 4C [OS=Homo sapiens]	25	DENND4C	1.049	1.14	1.087	0.07	0.19	0.12	0.319966	0.0340411	0.106836
Q6IQ26	DENN domain-containing protein 5A [OS=Homo sapiens]	5	DENND5A	0.878	0.837	0.953	-0.19	-0.26	-0.07	0.830689	0.717863	0.973376
Q6ZUT9-2	Isoform 2 of DENN domain-containing protein 5B [OS=Homo sapiens]	15	DENND5B	0.967	0.931	0.963	-0.05	-0.1	-0.05	0.429447	0.108328	0.366157
Q8IWF6	Protein DENND6A [OS=Homo sapiens]	2	DENND6A	1.193	1.391	1.166	0.25	0.48	0.22	0.291035	0.0782513	0.361102
O43583	density-regulated protein [OS=Homo sapiens]	8	DENR	1.072	0.948	0.884	0.1	-0.08	-0.18	0.157847	0.26363	0.0398782
O75140	GATOR complex protein DEPDC5 [OS=Homo sapiens]	2	DEPDC5
Q96QD5-1	DEP domain-containing protein 7 [OS=Homo sapiens]	1	DEPDC7	0.875	0.978	1.118	-0.19	-0.03	0.16	0.433746	0.970445	0.533207
Q9Y315	deoxyribose-phosphate aldolase [OS=Homo sapiens]	13	DERA	1.122	1.02	0.909	0.17	0.03	-0.14	0.0503523	0.776809	0.0803774
Q9BUN8	Derlin-1 [OS=Homo sapiens]	4	DERL1	0.993	1.139	1.147	-0.01	0.19	0.2	0.98734	0.142288	0.126049
Q9GZP9	Derlin-2 [OS=Homo sapiens]	2	DERL2	1.306	1.112	0.851	0.39	0.15	-0.23	0.0386321	0.301318	0.133825
P17661	desmin [OS=Homo sapiens]	4	DES	0.95	0.89	0.937	-0.07	-0.17	-0.09	0.980236	0.904347	0.968184
Q6ICB0	Desumoylating isopeptidase 1 [OS=Homo sapiens]	2	DESI1	0.985	0.772	0.784	-0.02	-0.37	-0.35	0.877386	0.00670844	0.00796205
Q9BSY9	Desumoylating isopeptidase 2 [OS=Homo sapiens]	1	DESI2	0.88	0.743	0.843	-0.18	-0.43	-0.25	0.352009	0.0606661	0.213915
O00273-1	DNA fragmentation factor subunit alpha [OS=Homo sapiens]	13	DFFA	1.033	0.816	0.79	0.05	-0.29	-0.34	0.426548	0.00600114	0.00388934
O00273-2	Isoform DFF35 of DNA fragmentation factor subunit alpha [OS=Homo sapiens]	11	DFFA	1.095	0.776	0.709	0.13	-0.37	-0.5	0.607217	0.12223	0.0584262
O76075	DNA fragmentation factor subunit beta [OS=Homo sapiens]	2	DFFB	1.116	0.894	0.801	0.16	-0.16	-0.32	0.529789	0.517245	0.178716
O60443	Non-syndromic hearing impairment protein 5 [OS=Homo sapiens]	14	DFNA5; GSDME	1.153	1.212	1.051	0.21	0.28	0.07	0.0940443	0.0444414	0.562253
O75907	Diacylglycerol O-acyltransferase 1 [OS=Homo sapiens]	1	DGAT1	0.927	1.121	1.21	-0.11	0.16	0.27	0.792724	0.620329	0.343031
Q96DF8	Protein DGCR14 [OS=Homo sapiens]	3	DGCR14; ESS2	0.917	0.947	1.032	-0.12	-0.08	0.05	0.720821	0.869424	0.952564
Q8WYQ5-1	Microprocessor complex subunit DGCR8 [OS=Homo sapiens]	5	DGCR8	0.94	0.788	0.838	-0.09	-0.34	-0.26	0.449587	0.0260259	0.05773
P23743-1	diacylglycerol kinase alpha [OS=Homo sapiens]	2	DGKA	1.41	1.199	0.85	0.5	0.26	-0.23	0.136135	0.422657	0.484064
P52429	Diacylglycerol kinase epsilon [OS=Homo sapiens]	3	DGKE	0.867	0.94	1.085	-0.21	-0.09	0.12	0.00722149	0.0713864	0.0350879
Q86XP1	Diacylglycerol kinase eta [OS=Homo sapiens]	2	DGKH	0.741	1.249	1.686	-0.43	0.32	0.75	0.0603696	0.12425	0.0135023
Q13574	Diacylglycerol kinase zeta [OS=Homo sapiens]	1	DGKZ
Q15392	Delta(24)-sterol reductase [OS=Homo sapiens]	8	DHCR24	1.113	1.042	0.936	0.15	0.06	-0.1	0.0196413	0.204264	0.0709131
Q9UBM7	7-dehydrocholesterol reductase [OS=Homo sapiens]	9	DHCR7	1.043	1.248	1.196	0.06	0.32	0.26	0.319562	0.00546195	0.0100383
Q86SQ9-2	Isoform 2 of Dehydrodolichyl diphosphate synthase complex subunit DHDDS [OS=Homo sapiens]	3	DHDDS	0.582	0.997	1.714	-0.78	0	0.78	0.0984038	0.999875	0.0995077
P00374	dihydrofolate reductase [OS=Homo sapiens]	10	DHFR; DHFRP1	0.712	0.754	1.059	-0.49	-0.41	0.08	0.0478025	0.0763641	0.771133
Q02127	Dihydroorotate dehydrogenase (Quinone), mitochondrial [OS=Homo sapiens]	12	DHODH	1.005	1.02	1.015	0.01	0.03	0.02	0.981088	0.734804	0.82928
P49366-1	deoxyhypusine synthase [OS=Homo sapiens]	11	DHPS	1.017	1.135	1.116	0.02	0.18	0.16	0.804438	0.033432	0.0488978
Q96LJ7	Dehydrogenase/reductase SDR family member 1 [OS=Homo sapiens]	8	DHRS1	1.225	1.168	0.953	0.29	0.22	-0.07	0.0587314	0.112915	0.663133
Q6UWP2	Dehydrogenase/reductase SDR family member 11 [OS=Homo sapiens]	5	DHRS11	1.053	1.016	0.965	0.07	0.02	-0.05	0.710404	0.963446	0.842638
Q6UX07	Dehydrogenase/reductase SDR family member 13 [OS=Homo sapiens]	4	DHRS13	1.105	0.887	0.803	0.14	-0.17	-0.32	0.317668	0.230898	0.0596494
O75911	Short-chain dehydrogenase/reductase 3 [OS=Homo sapiens]	2	DHRS3	1.034	1.561	1.51	0.05	0.64	0.59	0.929955	0.0323853	0.0398367
Q9BTZ2	dehydrogenase/reductase sdr family member 4 [OS=Homo sapiens]	4	DHRS4	1.344	1.08	0.804	0.43	0.11	-0.32	0.00106662	0.0475584	0.00250728
Q9Y394	Dehydrogenase/reductase SDR family member 7 [OS=Homo sapiens]	12	DHRS7	1.329	1.292	0.972	0.41	0.37	-0.04	0.00385532	0.005238	0.603113
Q6IAN0	Dehydrogenase/reductase SDR family member 7B [OS=Homo sapiens]	9	DHRS7B	1.127	1.142	1.014	0.17	0.19	0.02	0.0205476	0.0151408	0.794631
Q8N5I4	Dehydrogenase/reductase SDR family member on chromosome X [OS=Homo sapiens]	4	DHRSX	1.031	1.171	1.136	0.04	0.23	0.18	0.555437	0.0196419	0.0353421
Q96HY7	Probable 2-oxoglutarate dehydrogenase E1 component DHKTD1, mitochondrial [OS=Homo sapiens]	15	DHTKD1	0.991	1.163	1.173	-0.01	0.22	0.23	0.993359	0.280214	0.254024
O43143	Pre-mRNA-splicing factor ATP-dependent RNA helicase DHX15 [OS=Homo sapiens]	45	DHX15	0.868	0.983	1.132	-0.2	-0.02	0.18	0.00220483	0.395452	0.00320398
O60231	Putative pre-mRNA-splicing factor ATP-dependent RNA helicase DHX16 [OS=Homo sapiens]	33	DHX16	0.944	0.945	1.001	-0.08	-0.08	0	0.0424436	0.0444863	0.996576
Q7Z478	ATP-dependent RNA helicase Dhx29 [OS=Homo sapiens]	29	DHX29	0.894	0.954	1.067	-0.16	-0.07	0.09	0.000359851	0.00436878	0.00180892
Q7L2E3-2	Isoform 2 of Putative ATP-dependent RNA helicase DHX30 [OS=Homo sapiens]	44	DHX30	0.922	0.943	1.023	-0.12	-0.08	0.03	0.0202063	0.0493347	0.354226
Q7L7V1-1	Putative pre-mRNA-splicing factor ATP-dependent RNA helicase DHX32 [OS=Homo sapiens]	6	DHX32	1.016	0.919	0.904	0.02	-0.12	-0.14	0.910288	0.211468	0.14864
Q9H6R0-1	Putative ATP-dependent RNA helicase DHX33 [OS=Homo sapiens]	15	DHX33	0.933	0.916	0.981	-0.1	-0.13	-0.03	0.114066	0.0634045	0.716761
Q14147	Probable ATP-dependent RNA helicase DHX34 [OS=Homo sapiens]	8	DHX34	0.946	0.892	0.943	-0.08	-0.16	-0.08	0.423174	0.114294	0.395995
Q9H5Z1	Probable ATP-dependent RNA helicase DHX35 [OS=Homo sapiens]	4	DHX35	0.975	0.99	1.015	-0.04	-0.02	0.02	0.931522	0.987587	0.975677
Q9H2U1	ATP-dependent RNA helicase DHX36 [OS=Homo sapiens]	34	DHX36	1.017	0.99	0.973	0.02	-0.02	-0.04	0.400711	0.651724	0.173282
Q8IY37	Probable ATP-dependent RNA helicase DHX37 [OS=Homo sapiens]	24	DHX37	1.041	0.944	0.907	0.06	-0.08	-0.14	0.348246	0.179263	0.0527332
Q92620	Pre-mRNA-splicing factor ATP-dependent RNA helicase PRP16 [OS=Homo sapiens]	33	DHX38	0.864	0.852	0.986	-0.21	-0.23	-0.02	0.0028342	0.00217552	0.572372
Q8IX18	probable ATP-dependent RNA helicase DHX40 [OS=Homo sapiens]	11	DHX40	1.03	0.889	0.862	0.04	-0.17	-0.21	0.871279	0.256463	0.165064
Q6P158-1	putative ATP-dependent RNA helicase DHX57 [OS=Homo sapiens]	29	DHX57	0.889	0.954	1.073	-0.17	-0.07	0.1	0.0216471	0.201166	0.0827291
Q96C10	probable ATP-dependent RNA helicase DHX58 [OS=Homo sapiens]	2	DHX58	2.816	2.396	0.851	1.49	1.26	-0.23	0.00134359	0.00217762	0.191236
Q14562	ATP-dependent RNA helicase dhx8 [OS=Homo sapiens]	25	DHX8	0.904	0.87	0.963	-0.15	-0.2	-0.05	0.0122651	0.00491429	0.152499
Q08211	Atp-dependent rna helicase a [OS=Homo sapiens]	53	DHX9	0.958	0.952	0.994	-0.06	-0.07	-0.01	0.00994516	0.00669319	0.570931
Q9NR28-1	Diablo homolog, mitochondrial [OS=Homo sapiens]	8	DIABLO	1.043	0.933	0.894	0.06	-0.1	-0.16	0.472755	0.22383	0.078463
O60610-1	Protein diaphanous homolog 1 [OS=Homo sapiens]	51	DIAPH1	0.883	1.118	1.267	-0.18	0.16	0.34	0.00341162	0.0046766	0.000556392
O60879	Protein diaphanous homolog 2 [OS=Homo sapiens]	1	DIAPH2	1.11	1.028	0.926	0.15	0.04	-0.11	0.0636341	0.63054	0.130543
Q9NSV4-3	Protein diaphanous homolog 3 [OS=Homo sapiens]	30	DIAPH3	0.589	1.365	2.318	-0.76	0.45	1.21	0.00230245	0.0107095	0.000630557
Q9UPY3	endoribonuclease Dicer [OS=Homo sapiens]	15	DICER1	0.589	1.018	1.73	-0.76	0.03	0.79	1e-15	0.177191	1e-15
Q9BTC0	Death-inducer obliterator 1 [OS=Homo sapiens]	44	DIDO1	0.945	0.966	1.022	-0.08	-0.05	0.03	0.119495	0.307623	0.568333
Q68CQ4	Digestive organ expansion factor homolog [OS=Homo sapiens]	21	DIEXF	0.878	0.976	1.111	-0.19	-0.04	0.15	0.0988656	0.828998	0.158408
Q9UNQ2	Probable dimethyladenosine transferase [OS=Homo sapiens]	12	DIMT1	0.993	0.972	0.979	-0.01	-0.04	-0.03	0.979601	0.738059	0.835841
Q14689	Disco-interacting protein 2 homolog A [OS=Homo sapiens]	6	DIP2A	1.166	1.23	1.055	0.22	0.3	0.08	0.193964	0.101369	0.723583
Q9P265	Disco-interacting protein 2 homolog B [OS=Homo sapiens]	37	DIP2B	1.004	1.041	1.037	0.01	0.06	0.05	0.96726	0.187241	0.231787
Q96SL1	Disrupted in renal carcinoma protein 2 [OS=Homo sapiens]	3	DIRC2	0.838	1.076	1.283	-0.25	0.11	0.36	0.176421	0.620651	0.0808055
Q9Y2L1-1	exosome complex exonuclease RRP44 [OS=Homo sapiens]	30	DIS3	1.04	1.002	0.963	0.06	0	-0.05	0.16449	0.987717	0.186559
Q8TF46	DIS3-like exonuclease 1 [OS=Homo sapiens]	9	DIS3L	0.979	0.905	0.925	-0.03	-0.14	-0.11	0.877968	0.19308	0.298886
Q8IYB7	DIS3-like exonuclease 2 [OS=Homo sapiens]	12	DIS3L2	1.151	1.026	0.891	0.2	0.04	-0.17	0.0632979	0.783664	0.103174
Q96F81	Protein dispatched homolog 1 [OS=Homo sapiens]	1	DISP1	1.772	1.248	0.704	0.83	0.32	-0.51	0.130849	0.582169	0.332798
Q155Q3-1	Dixin [OS=Homo sapiens]	3	DIXDC1	1.073	1.116	1.04	0.1	0.16	0.06	0.136026	0.0468174	0.396684
O60832-1	H/ACA ribonucleoprotein complex subunit 4 [OS=Homo sapiens]	21	DKC1	0.99	0.944	0.953	-0.01	-0.08	-0.07	0.710373	0.0312312	0.0507067
O94907	Dickkopf-related protein 1 [OS=Homo sapiens]	1	DKK1	2.13	4.078	1.915	1.09	2.03	0.94	0.0878296	0.0171685	0.124901
P10515	Dihydrolipoyllysine-residue acetyltransferase component of pyruvate dehydrogenase complex, mitochondrial [OS=Homo sapiens]	21	DLAT	1.041	1.168	1.123	0.06	0.22	0.17	0.0448616	0.000969871	0.00223909
P09622	Dihydrolipoyl dehydrogenase, mitochondrial [OS=Homo sapiens]	15	DLD	1.126	1.035	0.919	0.17	0.05	-0.12	0.181015	0.78561	0.332104
Q12959-2	Isoform 2 of Disks large homolog 1 [OS=Homo sapiens]	24	DLG1	1.157	0.977	0.844	0.21	-0.03	-0.24	0.00322836	0.313679	0.00209444
Q8TDM6-1	disks large homolog 5 [OS=Homo sapiens]	21	DLG5	1.177	1.142	0.971	0.23	0.19	-0.04	0.0777893	0.125124	0.809613
Q9Y2H0	Disks large-associated protein 4 [OS=Homo sapiens]	2	DLGAP4	1.149	1.14	0.992	0.2	0.19	-0.01	0.436845	0.469421	0.996417
Q15398	Disks large-associated protein 5 [OS=Homo sapiens]	21	DLGAP5	0.886	0.927	1.046	-0.17	-0.11	0.06	0.102102	0.265942	0.547454
P36957	Dihydrolipoyllysine-residue succinyltransferase component of 2-oxoglutarate dehydrogenase complex, mitochondrial [OS=Homo sapiens]	15	DLST	1.106	1.123	1.015	0.15	0.17	0.02	0.022334	0.0152511	0.714425
Q07687	Homeobox protein DLX-2 [OS=Homo sapiens]	1	DLX2	1.551	1.016	0.655	0.63	0.02	-0.61	0.0504058	0.987934	0.0553509
Q9NPF5	DNA methyltransferase 1-associated protein 1 [OS=Homo sapiens]	9	DMAP1	1.004	0.956	0.953	0.01	-0.06	-0.07	0.988857	0.357522	0.314196
Q9UGM3-9	Isoform 9 of Deleted in malignant brain tumors 1 protein [OS=Homo sapiens]	1	DMBT1	1.042	0.919	0.882	0.06	-0.12	-0.18	0.840963	0.540173	0.322615
P11532-6	Isoform 6 of Dystrophin [OS=Homo sapiens]	17	DMD	1.096	1.278	1.166	0.13	0.35	0.22	0.101128	0.00727865	0.0273086
Q9Y485	DmX-like protein 1 [OS=Homo sapiens]	14	DMXL1	1.124	1.127	1.003	0.17	0.17	0	0.241164	0.229476	0.998241
Q8TDJ6-3	Isoform 3 of DmX-like protein 2 [OS=Homo sapiens]	8	DMXL2	1.146	1.096	0.957	0.2	0.13	-0.06	0.0672429	0.166167	0.527099
Q9NVR5	Protein kintoun [OS=Homo sapiens]	5	DNAAF2	0.937	0.921	0.982	-0.09	-0.12	-0.03	0.0615936	0.0323041	0.587481
Q96JB1-1	Dynein heavy chain 8, axonemal [OS=Homo sapiens]	1	DNAH8	1.037	1.009	0.973	0.05	0.01	-0.04	0.963036	0.997619	0.978925
P31689-1	DnaJ homolog subfamily A member 1 [OS=Homo sapiens]	17	DNAJA1	1.104	1.043	0.945	0.14	0.06	-0.08	0.201246	0.635712	0.482464
O60884	DnaJ homolog subfamily A member 2 [OS=Homo sapiens]	13	DNAJA2	1.108	1.015	0.917	0.15	0.02	-0.13	0.0888632	0.879314	0.129048
Q96EY1-1	DnaJ homolog subfamily A member 3, mitochondrial [OS=Homo sapiens]	12	DNAJA3	0.944	1.007	1.066	-0.08	0.01	0.09	0.133402	0.947042	0.104396
P25685	dnaJ homolog subfamily B member 1 [OS=Homo sapiens]	15	DNAJB1	1.003	1.037	1.034	0	0.05	0.05	0.995351	0.54727	0.59127
Q9UBS4	DnaJ homolog subfamily B member 11 [OS=Homo sapiens]	13	DNAJB11	1.122	1.197	1.067	0.17	0.26	0.09	0.00947854	0.0026131	0.0467566
Q9NXW2-2	Isoform 2 of DnaJ homolog subfamily B member 12 [OS=Homo sapiens]	10	DNAJB12	0.985	1.062	1.078	-0.02	0.09	0.11	0.956954	0.57492	0.448956
Q8TBM8	dnaJ homolog subfamily B member 14 [OS=Homo sapiens]	3	DNAJB14	0.979	1.076	1.099	-0.03	0.11	0.14	0.893183	0.364978	0.241215
P25686-3	DnaJ homolog subfamily B member 2 [OS=Homo sapiens]	2	DNAJB2	1.292	1.563	1.21	0.37	0.64	0.28	0.0220762	0.00452554	0.0488157
Q9UDY4	DnaJ homolog subfamily B member 4 [OS=Homo sapiens]	15	DNAJB4	1.064	1.013	0.952	0.09	0.02	-0.07	0.437255	0.954324	0.565031
O75953-5	Isoform 3 of DnaJ homolog subfamily B member 5 [OS=Homo sapiens]	1	DNAJB5
O75190	DnaJ homolog subfamily B member 6 [OS=Homo sapiens]	9	DNAJB6	0.915	1.001	1.095	-0.13	0	0.13	0.0851297	0.998393	0.0819199
O75190-2	Isoform B of DnaJ homolog subfamily B member 6 [OS=Homo sapiens]	8	DNAJB6	1.035	1.12	1.082	0.05	0.16	0.11	0.458687	0.0407577	0.100356
Q9UBS3	DnaJ homolog subfamily B member 9 [OS=Homo sapiens]	1	DNAJB9	1.137	1.404	1.235	0.18	0.49	0.3	0.0687281	0.00467295	0.0180878
Q96KC8	DnaJ homolog subfamily C member 1 [OS=Homo sapiens]	10	DNAJC1	1.337	1.316	0.985	0.42	0.4	-0.02	0.029877	0.0345942	0.961478
Q8IXB1-1	DnaJ homolog subfamily C member 10 [OS=Homo sapiens]	17	DNAJC10	1.356	1.187	0.875	0.44	0.25	-0.19	0.000840351	0.00432251	0.00890252
Q9NVH1-1	DnaJ homolog subfamily C member 11 [OS=Homo sapiens]	17	DNAJC11	0.983	1.077	1.095	-0.02	0.11	0.13	0.692595	0.0619241	0.0364274
O75165	DnaJ homolog subfamily C member 13 [OS=Homo sapiens]	39	DNAJC13	0.976	1.037	1.062	-0.03	0.05	0.09	0.584162	0.365893	0.142738
Q6Y2X3	dnaJ homolog subfamily C member 14 [OS=Homo sapiens]	2	DNAJC14	1.088	1.006	0.924	0.12	0.01	-0.11	0.403932	0.993822	0.444318
Q9Y5T4	DnaJ homolog subfamily C member 15 [OS=Homo sapiens]	5	DNAJC15	0.938	0.879	0.937	-0.09	-0.19	-0.09	0.0800146	0.0123633	0.0779914
Q9Y2G8	DnaJ homolog subfamily C member 16 [OS=Homo sapiens]	4	DNAJC16	1.278	1.125	0.88	0.35	0.17	-0.18	0.0466342	0.246373	0.21029
Q9NVM6	DnaJ homolog subfamily C member 17 [OS=Homo sapiens]	6	DNAJC17	0.893	0.97	1.085	-0.16	-0.04	0.12	0.116805	0.725843	0.227101
Q96DA6	mitochondrial import inner membrane translocase subunit TIM14 [OS=Homo sapiens]	5	DNAJC19	1.101	1.053	0.956	0.14	0.07	-0.06	0.0332689	0.151894	0.207398
Q99543-1	dnaJ homolog subfamily C member 2 [OS=Homo sapiens]	24	DNAJC2	0.938	0.985	1.05	-0.09	-0.02	0.07	0.0176143	0.40733	0.0377534
Q5F1R6-2	Isoform 2 of DnaJ homolog subfamily C member 21 [OS=Homo sapiens]	12	DNAJC21	0.821	0.938	1.142	-0.28	-0.09	0.19	0.00278635	0.0641036	0.00868951
Q9H1X3	dnaJ homolog subfamily C member 25 [OS=Homo sapiens]	1	DNAJC25; DNAJC25-GNG10	1.038	0.975	0.939	0.05	-0.04	-0.09	0.913102	0.95999	0.787187
Q13217	DnaJ homolog subfamily C member 3 [OS=Homo sapiens]	18	DNAJC3	1.158	1.191	1.029	0.21	0.25	0.04	0.00476132	0.00285411	0.291011
Q96LL9	DnaJ homolog subfamily C member 30 [OS=Homo sapiens]	1	DNAJC30	1.228	1.016	0.828	0.3	0.02	-0.27	0.0691379	0.956244	0.0844072
Q9H3Z4	DnaJ homolog subfamily C member 5 [OS=Homo sapiens]	5	DNAJC5	0.96	0.984	1.024	-0.06	-0.02	0.03	0.556203	0.892451	0.790649
O75061-2	Isoform 2 of Putative tyrosine-protein phosphatase auxilin [OS=Homo sapiens]	11	DNAJC6	1.109	0.898	0.809	0.15	-0.16	-0.31	0.0750156	0.0677405	0.0109772
Q99615-1	DnaJ homolog subfamily C member 7 [OS=Homo sapiens]	35	DNAJC7	0.733	0.887	1.21	-0.45	-0.17	0.28	0.00130768	0.0201556	0.00531531
O75937	DnaJ homolog subfamily C member 8 [OS=Homo sapiens]	13	DNAJC8	0.989	0.932	0.943	-0.02	-0.1	-0.08	0.840642	0.0763191	0.116568
Q8WXX5	dnaJ homolog subfamily C member 9 [OS=Homo sapiens]	10	DNAJC9	0.836	0.928	1.11	-0.26	-0.11	0.15	0.0173091	0.157326	0.0726717
Q4LDG9-1	Dynein light chain 1, axonemal [OS=Homo sapiens]	2	DNAL1	1.106	0.965	0.872	0.15	-0.05	-0.2	0.0523903	0.418521	0.0231531
P49184	Deoxyribonuclease-1-like 1 [OS=Homo sapiens]	1	DNASE1L1	1.571	1.155	0.735	0.65	0.21	-0.44	0.0276814	0.350439	0.0752122
O00115	Deoxyribonuclease-2-alpha [OS=Homo sapiens]	4	DNASE2	1.289	1.014	0.787	0.37	0.02	-0.35	0.0408969	0.965141	0.0476433
O00429	Dynamin-1-like protein [OS=Homo sapiens]	36	DNM1L	1.048	1.035	0.987	0.07	0.05	-0.02	0.43471	0.606206	0.923646
O00429-2	Isoform 4 of Dynamin-1-like protein [OS=Homo sapiens]	36	DNM1L	1.091	1.129	1.035	0.13	0.18	0.05	0.929489	0.869173	0.988078
P50570-1	Dynamin-2 [OS=Homo sapiens]	33	DNM2
P50570-2	Isoform 2 of Dynamin-2 [OS=Homo sapiens]	33	DNM2	0.946	1.036	1.095	-0.08	0.05	0.13	0.171438	0.38435	0.0546281
P50570-3	Isoform 3 of Dynamin-2 [OS=Homo sapiens]	32	DNM2	1.382	1.066	0.771	0.47	0.09	-0.38	0.212657	0.90323	0.313417
Q6XZF7	Dynamin-binding protein [OS=Homo sapiens]	12	DNMBP	0.95	0.954	1.004	-0.07	-0.07	0.01	0.745153	0.773104	0.998376
P26358-1	DNA (cytosine-5)-methyltransferase 1 [OS=Homo sapiens]	52	DNMT1	0.826	0.819	0.991	-0.28	-0.29	-0.01	0.00763273	0.00669977	0.924763
Q9Y6K1	DNA (cytosine-5)-methyltransferase 3A [OS=Homo sapiens]	1	DNMT3A
Q9UBC3	DNA (Cytosine-5)-methyltransferase 3B [OS=Homo sapiens]	3	DNMT3B	0.989	0.792	0.8	-0.02	-0.34	-0.32	0.992997	0.177175	0.194998
Q9ULA0	Aspartyl aminopeptidase [OS=Homo sapiens]	10	DNPEP	1.095	0.997	0.91	0.13	0	-0.14	0.117618	0.993244	0.108037
Q9H147	Deoxynucleotidyltransferase terminal-interacting protein 1 [OS=Homo sapiens]	8	DNTTIP1	0.927	1.047	1.129	-0.11	0.07	0.17	0.231271	0.493289	0.0833494
Q5QJE6	Deoxynucleotidyltransferase terminal-interacting protein 2 [OS=Homo sapiens]	27	DNTTIP2	0.891	1.047	1.176	-0.17	0.07	0.23	0.00474409	0.0603909	0.00179143
Q14185	Dedicator of cytokinesis protein 1 [OS=Homo sapiens]	24	DOCK1	1.024	0.935	0.913	0.03	-0.1	-0.13	0.455148	0.0639038	0.0284137
Q96BY6-1	Dedicator of cytokinesis protein 10 [OS=Homo sapiens]	4	DOCK10	1.116	1.045	0.937	0.16	0.06	-0.09	0.143161	0.580717	0.369477
Q5JSL3	dedicator of cytokinesis protein 11 [OS=Homo sapiens]	7	DOCK11	1.365	0.998	0.732	0.45	0	-0.45	0.00118449	0.996147	0.00116725
Q9H7D0-1	dedicator of cytokinesis protein 5 [OS=Homo sapiens]	34	DOCK5	0.955	1.095	1.147	-0.07	0.13	0.2	0.468872	0.147465	0.0559962
Q96HP0	Dedicator of cytokinesis protein 6 [OS=Homo sapiens]	6	DOCK6	1.185	1.248	1.053	0.25	0.32	0.07	0.530016	0.384505	0.932144
Q96N67-2	Isoform 2 of Dedicator of cytokinesis protein 7 [OS=Homo sapiens]	48	DOCK7	0.954	1.16	1.215	-0.07	0.21	0.28	0.0098881	0.000341488	6.88876e-05
Q9BZ29-4	Isoform 4 of Dedicator of cytokinesis protein 9 [OS=Homo sapiens]	11	DOCK9	0.943	0.997	1.057	-0.08	0	0.08	0.148564	0.991046	0.165026
Q9BU89	Deoxyhypusine hydroxylase [OS=Homo sapiens]	8	DOHH	0.938	1.007	1.073	-0.09	0.01	0.1	0.0918202	0.935227	0.0715938
Q99704	docking protein 1 [OS=Homo sapiens]	3	DOK1	1.428	1.075	0.753	0.51	0.1	-0.41	0.292324	0.92568	0.411745
Q8TEW6	Docking protein 4 [OS=Homo sapiens]	2	DOK4
Q86YN1-1	Dolichyldiphosphatase 1 [OS=Homo sapiens]	3	DOLPP1	1.004	0.927	0.923	0.01	-0.11	-0.12	0.99473	0.351421	0.321613
O77932	Decapping and exoribonuclease protein [OS=Homo sapiens]	3	DOM3Z; DXO	1.064	1.05	0.986	0.09	0.07	-0.02	0.305858	0.439833	0.916953
Q9NYP3-1	Protein downstream neighbor of son [OS=Homo sapiens]	3	DONSON	0.95	1.108	1.166	-0.07	0.15	0.22	0.908963	0.699834	0.494633
Q9H3H5-1	UDP-N-acetylglucosamine--dolichyl-phosphate N-acetylglucosaminephosphotransferase [OS=Homo sapiens]	3	DPAGT1	1.204	1.042	0.865	0.27	0.06	-0.21	0.0074433	0.300861	0.0151161
Q9BVM2	protein DPCD [OS=Homo sapiens]	4	DPCD	1.037	0.923	0.89	0.05	-0.12	-0.17	0.882748	0.597143	0.390388
Q92785	Zinc finger protein ubi-d4 [OS=Homo sapiens]	14	DPF2	0.886	0.859	0.969	-0.17	-0.22	-0.04	0.0941234	0.0533536	0.711104
Q9BZG8	2-(3-amino-3-carboxypropyl)histidine synthase subunit 1 [OS=Homo sapiens]	2	DPH1	1.045	0.946	0.905	0.06	-0.08	-0.14	0.781361	0.691865	0.38155
Q9BQC3	2-(3-amino-3-carboxypropyl)histidine synthase subunit 2 [OS=Homo sapiens]	9	DPH2	1.009	0.942	0.934	0.01	-0.09	-0.1	0.984246	0.557362	0.480971
Q9H2P9-5	Isoform 5 of Diphthine methyl ester synthase [OS=Homo sapiens]	12	DPH5	1.079	0.941	0.872	0.11	-0.09	-0.2	0.0895261	0.151168	0.0193935
Q9BTV6	Diphthine methyltransferase [OS=Homo sapiens]	1	DPH7; WDR85	0.887	0.889	1.002	-0.17	-0.17	0	0.748919	0.753885	0.999949
O60762	Dolichol-phosphate mannosyltransferase subunit 1 [OS=Homo sapiens]	9	DPM1	1.214	1.216	1.002	0.28	0.28	0	0.0268819	0.0262907	0.998975
Q9P2X0-2	Isoform 2 of Dolichol-phosphate mannosyltransferase subunit 3 [OS=Homo sapiens]	1	DPM3	1.143	1.189	1.04	0.19	0.25	0.06	0.172025	0.0966544	0.763826
Q9NY33	dipeptidyl peptidase 3 [OS=Homo sapiens]	24	DPP3	1.219	0.987	0.809	0.29	-0.02	-0.31	0.0148854	0.899004	0.0123412
Q8NFJ9-2	Isoform 3 of Bardet-Biedl syndrome 1 protein [OS=Homo sapiens]	1	DPP3; BBS1
Q9UHL4	Dipeptidyl peptidase 2 [OS=Homo sapiens]	4	DPP7	1.122	0.976	0.87	0.17	-0.04	-0.2	0.158388	0.856311	0.103192
Q6V1X1	Dipeptidyl peptidase 8 [OS=Homo sapiens]	5	DPP8	1.075	1.023	0.952	0.1	0.03	-0.07	0.30584	0.841248	0.513016
Q86TI2-2	Isoform 2 of Dipeptidyl peptidase 9 [OS=Homo sapiens]	18	DPP9	0.995	0.892	0.897	-0.01	-0.16	-0.16	0.983292	0.0535485	0.0599248
Q2PZI1-1	Probable C-mannosyltransferase DPY19L1 [OS=Homo sapiens]	5	DPY19L1	1.179	0.922	0.782	0.24	-0.12	-0.36	0.401127	0.756604	0.206107
Q6ZPD9-1	probable C-mannosyltransferase DPY19L3 [OS=Homo sapiens]	1	DPY19L3	0.633	0.851	1.345	-0.66	-0.23	0.43	0.0370987	0.353393	0.110398
Q7Z388	Probable C-mannosyltransferase DPY19L4 [OS=Homo sapiens]	1	DPY19L4	0.811	0.888	1.095	-0.3	-0.17	0.13	0.0589676	0.214115	0.338059
Q9C005	Protein dpy-30 homolog [OS=Homo sapiens]	4	DPY30	1.038	0.981	0.945	0.05	-0.03	-0.08	0.750948	0.916626	0.547894
Q14117	dihydropyrimidinase [OS=Homo sapiens]	1	DPYS	1.118	0.824	0.737	0.16	-0.28	-0.44	0.0529795	0.0118028	0.00317044
Q16555-1	Dihydropyrimidinase-related protein 2 [OS=Homo sapiens]	24	DPYSL2	0.967	0.955	0.988	-0.05	-0.07	-0.02	0.488555	0.322419	0.892786
Q9BPU6	Dihydropyrimidinase-related protein 5 [OS=Homo sapiens]	1	DPYSL5	0.743	0.961	1.294	-0.43	-0.06	0.37	0.0350295	0.812563	0.0509908
Q01658	Protein Dr1 [OS=Homo sapiens]	3	DR1	1.049	0.885	0.844	0.07	-0.18	-0.24	0.823229	0.384174	0.22174
Q8N682	DNA damage-regulated autophagy modulator protein 1 [OS=Homo sapiens]	1	DRAM1
Q6UX65	Dna damage-regulated autophagy modulator protein 2 [OS=Homo sapiens]	2	DRAM2	1.155	1.228	1.064	0.21	0.3	0.09	0.0753664	0.0298419	0.397548
Q14919-2	Isoform 2 of Dr1-associated corepressor [OS=Homo sapiens]	6	DRAP1	0.932	0.83	0.89	-0.1	-0.27	-0.17	0.098262	0.00719563	0.0273828
Q9Y295	developmentally-regulated GTP-binding protein 1 [OS=Homo sapiens]	13	DRG1	1.027	0.915	0.891	0.04	-0.13	-0.17	0.496	0.0490584	0.0241581
P55039	Developmentally-regulated GTP-binding protein 2 [OS=Homo sapiens]	17	DRG2	1.063	0.951	0.894	0.09	-0.07	-0.16	0.0436493	0.0708361	0.00820935
Q9NRR4-1	Ribonuclease 3 [OS=Homo sapiens]	5	DROSHA	0.994	0.903	0.909	-0.01	-0.15	-0.14	0.988037	0.159095	0.179998
Q02487	Desmocollin-2 [OS=Homo sapiens]	13	DSC2	1.064	1.092	1.026	0.09	0.13	0.04	0.0148149	0.00548475	0.141228
Q9BVC3	sister chromatid cohesion protein dcc1 [OS=Homo sapiens]	5	DSCC1	0.912	0.838	0.919	-0.13	-0.26	-0.12	0.0682424	0.0118301	0.0850043
Q14126	Desmoglein-2 [OS=Homo sapiens]	41	DSG2	0.951	1.049	1.103	-0.07	0.07	0.14	0.049275	0.0543522	0.00764173
Q9H410	Kinetochore-associated protein DSN1 homolog [OS=Homo sapiens]	1	DSN1	0.861	1	1.161	-0.22	0	0.22	0.648024	0.999999	0.648808
P15924-1	Desmoplakin [OS=Homo sapiens]	159	DSP	0.981	1.11	1.132	-0.03	0.15	0.18	0.594353	0.0199128	0.0124872
Q03001-7	dystonin [OS=Homo sapiens]	144	DST	1.001	1.105	1.104	0	0.14	0.14	0.999614	0.194242	0.19869
Q03001-11	Isoform 6 of Dystonin [OS=Homo sapiens]	1	DST	1.387	1.386	0.999	0.47	0.47	0	0.337568	0.339046	0.999987
Q03001-8	Isoform 2 of Dystonin [OS=Homo sapiens]	135	DST	1.126	1.155	1.025	0.17	0.21	0.04	0.318939	0.229717	0.929761
P60981-1	Destrin [OS=Homo sapiens]	12	DSTN	1.041	0.883	0.848	0.06	-0.18	-0.24	0.278167	0.0198474	0.00894285
Q6XUX3-1	Dual serine/threonine and tyrosine protein kinase [OS=Homo sapiens]	2	DSTYK	1.122	0.96	0.855	0.17	-0.06	-0.23	0.109046	0.586846	0.0517791
Q8TEA8	D-aminoacyl-tRNA deacylase 1 [OS=Homo sapiens]	5	DTD1	1.026	0.92	0.897	0.04	-0.12	-0.16	0.6773	0.114801	0.0606395
Q9NZJ0	Denticleless protein homolog [OS=Homo sapiens]	11	DTL	0.788	0.953	1.209	-0.34	-0.07	0.27	0.105123	0.815661	0.173472
Q9Y4J8-1	Dystrobrevin alpha [OS=Homo sapiens]	7	DTNA	1.028	0.961	0.934	0.04	-0.06	-0.1	0.858911	0.747674	0.484341
O60941-1	Dystrobrevin beta [OS=Homo sapiens]	6	DTNB	1.001	1.095	1.094	0	0.13	0.13	0.999879	0.547422	0.554356
Q96EV8-1	dysbindin [OS=Homo sapiens]	4	DTNBP1	1.049	0.976	0.931	0.07	-0.04	-0.1	0.0685318	0.283578	0.0229377
Q8N5C7-1	DTW domain-containing protein 1 [OS=Homo sapiens]	6	DTWD1	1.053	0.959	0.91	0.07	-0.06	-0.14	0.509577	0.617697	0.205905
Q8NBA8	DTW domain-containing protein 2 [OS=Homo sapiens]	2	DTWD2	0.932	0.916	0.982	-0.1	-0.13	-0.03	0.638832	0.519683	0.967143
Q86UW9	Probable E3 ubiquitin-protein ligase DTX2 [OS=Homo sapiens]	1	DTX2	1.003	1.228	1.224	0.01	0.3	0.29	0.997826	0.0680289	0.0709918
Q13670	Putative postmeiotic segregation increased 2-like protein 11 [OS=Homo sapiens]	1	DTX2P1-UPK3BP1-PMS2P11; PMS2P11	1.094	1.237	1.131	0.13	0.31	0.18	0.884644	0.557277	0.800991
Q8TDB6-1	E3 ubiquitin-protein ligase DTX3L [OS=Homo sapiens]	21	DTX3L	1.76	1.488	0.845	0.82	0.57	-0.24	0.00280903	0.00782738	0.0800315
P23919	thymidylate kinase [OS=Homo sapiens]	13	DTYMK	0.844	0.959	1.135	-0.24	-0.06	0.18	0.00389501	0.155221	0.00893263
Q6P1R4	tRNA-dihydrouridine(16/17) synthase [NAD(P)(+)]-like [OS=Homo sapiens]	9	DUS1L	0.929	0.752	0.81	-0.11	-0.41	-0.3	0.209953	0.00666136	0.0156526
Q9NX74	tRNA-dihydrouridine(20) synthase [NAD(P)+]-like [OS=Homo sapiens]	18	DUS2; DUS2L	0.976	0.964	0.987	-0.03	-0.05	-0.02	0.632949	0.404072	0.867846
Q96G46	tRNA-dihydrouridine(47) synthase [NAD(P)(+)]-like [OS=Homo sapiens]	15	DUS3L	0.882	0.957	1.085	-0.18	-0.06	0.12	0.0812754	0.523175	0.211403
P28562	Dual specificity protein phosphatase 1 [OS=Homo sapiens]	4	DUSP1	1.39	2.659	1.913	0.48	1.41	0.94	0.0925526	0.00479751	0.0155661
O75319-1	RNA/RNP complex-1-interacting phosphatase [OS=Homo sapiens]	4	DUSP11	1.084	1.073	0.99	0.12	0.1	-0.01	0.287993	0.355336	0.970855
Q9UNI6	Dual specificity protein phosphatase 12 [OS=Homo sapiens]	11	DUSP12	0.892	0.946	1.061	-0.16	-0.08	0.08	0.0536466	0.265015	0.238425
O95147	Dual specificity protein phosphatase 14 [OS=Homo sapiens]	1	DUSP14	0.914	0.598	0.654	-0.13	-0.74	-0.61	0.710538	0.0347372	0.0573063
Q9BY84	Dual specificity protein phosphatase 16 [OS=Homo sapiens]	2	DUSP16	1.525	1.743	1.144	0.61	0.8	0.19	0.00354336	0.00159549	0.0827543
Q9BVJ7	Dual specificity protein phosphatase 23 [OS=Homo sapiens]	5	DUSP23	1.137	1.073	0.944	0.18	0.1	-0.08	0.011998	0.0607078	0.0991365
P51452	dual specificity protein phosphatase 3 [OS=Homo sapiens]	7	DUSP3	0.891	0.929	1.042	-0.17	-0.11	0.06	0.055626	0.156989	0.433892
P33316-3	Deoxyuridine 5'-triphosphate nucleotidohydrolase, mitochondrial [OS=Homo sapiens]	10	DUT	0.705	0.893	1.267	-0.5	-0.16	0.34	0.00460284	0.0987379	0.0141153
O14640-1	Segment polarity protein dishevelled homolog DVL-1 [OS=Homo sapiens]	3	DVL1	0.898	0.827	0.921	-0.16	-0.27	-0.12	0.862218	0.655993	0.914469
O14641	Segment polarity protein dishevelled homolog DVL-2 [OS=Homo sapiens]	10	DVL2	0.881	0.872	0.99	-0.18	-0.2	-0.01	0.00411513	0.00329544	0.723414
Q92997	segment polarity protein dishevelled homolog DVL-3 [OS=Homo sapiens]	6	DVL3	0.761	0.665	0.875	-0.39	-0.59	-0.19	0.0313415	0.0103208	0.176488
Q7RTS9-1	dymeclin [OS=Homo sapiens]	4	DYM	1.035	1.048	1.013	0.05	0.07	0.02	0.589406	0.41555	0.917593
Q14204	Cytoplasmic dynein 1 heavy chain 1 [OS=Homo sapiens]	217	DYNC1H1	0.986	1.088	1.103	-0.02	0.12	0.14	0.737633	0.0381933	0.0250463
Q13409-2	Isoform 2B of Cytoplasmic dynein 1 intermediate chain 2 [OS=Homo sapiens]	17	DYNC1I2	0.882	1.113	1.263	-0.18	0.16	0.34	0.0200861	0.0311412	0.00344132
Q9Y6G9	Cytoplasmic dynein 1 light intermediate chain 1 [OS=Homo sapiens]	20	DYNC1LI1	1.007	1	0.993	0.01	0	-0.01	0.933045	1	0.933271
O43237	Cytoplasmic dynein 1 light intermediate chain 2 [OS=Homo sapiens]	17	DYNC1LI2	0.919	1.064	1.158	-0.12	0.09	0.21	0.0838139	0.17002	0.0198601
Q8NCM8-2	Isoform 2 of Cytoplasmic dynein 2 heavy chain 1 [OS=Homo sapiens]	18	DYNC2H1	1.268	1.08	0.852	0.34	0.11	-0.23	0.00717868	0.140019	0.0216747
Q8TCX1-2	Isoform 2 of Cytoplasmic dynein 2 light intermediate chain 1 [OS=Homo sapiens]	2	DYNC2LI1	1.081	0.756	0.699	0.11	-0.4	-0.52	0.798921	0.186945	0.109594
P63167	Dynein light chain 1, cytoplasmic [OS=Homo sapiens]	3	DYNLL1	0.948	0.941	0.993	-0.08	-0.09	-0.01	0.378767	0.314575	0.97721
Q96FJ2	Dynein light chain 2, cytoplasmic [OS=Homo sapiens]	3	DYNLL2	1.182	0.917	0.776	0.24	-0.13	-0.37	0.119958	0.402383	0.0429398
Q9NP97	Dynein light chain roadblock-type 1 [OS=Homo sapiens]	6	DYNLRB1	0.953	1.006	1.056	-0.07	0.01	0.08	0.290319	0.972792	0.237698
P63172	Dynein light chain Tctex-type 1 [OS=Homo sapiens]	2	DYNLT1	0.824	1.11	1.346	-0.28	0.15	0.43	0.0281883	0.13323	0.00843352
P51808	Dynein light chain Tctex-type 3 [OS=Homo sapiens]	2	DYNLT3	1.123	1.166	1.038	0.17	0.22	0.05	0.180363	0.0970728	0.737756
Q13627-1	dual specificity tyrosine-phosphorylation-regulated kinase 1A [OS=Homo sapiens]	8	DYRK1A	0.991	1.117	1.127	-0.01	0.16	0.17	0.655081	0.00317389	0.00250795
Q8WXU2	Dynein assembly factor 4, axonemal [OS=Homo sapiens]	1	DYX1C1; DNAAF4
O00716	transcription factor E2F3 [OS=Homo sapiens]	2	E2F3	1.194	1.086	0.909	0.26	0.12	-0.14	0.762368	0.93943	0.919872
Q16254	Transcription factor E2F4 [OS=Homo sapiens]	4	E2F4	1.079	0.827	0.767	0.11	-0.27	-0.38	0.368639	0.0549891	0.0224352
Q66K89	Transcription factor E4F1 [OS=Homo sapiens]	1	E4F1
Q96JC9	ELL-associated factor 1 [OS=Homo sapiens]	2	EAF1	1.042	1.134	1.089	0.06	0.18	0.12	0.941921	0.612801	0.783651
Q56P03	e2f-associated phosphoprotein [OS=Homo sapiens]	4	EAPP	0.963	0.898	0.932	-0.05	-0.16	-0.1	0.510653	0.0738028	0.192282
Q5JPH6-2	Isoform 2 of Probable glutamate--tRNA ligase, mitochondrial [OS=Homo sapiens]	8	EARS2	0.883	0.844	0.955	-0.18	-0.25	-0.07	0.0860595	0.0386255	0.508804
O00559-2	Isoform 2 of Receptor-binding cancer antigen expressed on SiSo cells [OS=Homo sapiens]	2	EBAG9	1.264	0.881	0.697	0.34	-0.18	-0.52	0.448199	0.753187	0.228164
Q99848	Probable rRNA-processing protein EBP2 [OS=Homo sapiens]	12	EBNA1BP2	0.805	0.929	1.154	-0.31	-0.11	0.21	0.00479433	0.0904266	0.0157701
Q15125	3-beta-hydroxysteroid-delta(8),delta(7)-isomerase [OS=Homo sapiens]	1	EBP	0.739	1.244	1.684	-0.44	0.31	0.75	0.00949824	0.0238174	0.00197218
O95905-3	Isoform 3 of Protein ecdysoneless homolog [OS=Homo sapiens]	13	ECD	0.955	1.011	1.059	-0.07	0.02	0.08	0.231245	0.876903	0.151445
P42892	Endothelin-converting enzyme 1 [OS=Homo sapiens]	24	ECE1	0.916	1.364	1.489	-0.13	0.45	0.57	0.169483	0.00619703	0.00301996
O95672-1	Endothelin-converting enzyme-like 1 [OS=Homo sapiens]	15	ECEL1	1.412	1.101	0.779	0.5	0.14	-0.36	0.0658672	0.605506	0.141603
Q13011	Delta(3,5)-Delta(2,4)-dienoyl-CoA isomerase, mitochondrial [OS=Homo sapiens]	17	ECH1	1.153	1.174	1.019	0.2	0.23	0.03	0.0666462	0.0488379	0.883666
Q9NTX5	Ethylmalonyl-CoA decarboxylase [OS=Homo sapiens]	13	ECHDC1	1.159	0.924	0.797	0.21	-0.11	-0.33	0.00304859	0.0181544	0.000902298
Q96DC8	Enoyl-CoA hydratase domain-containing protein 3, mitochondrial [OS=Homo sapiens]	1	ECHDC3
P30084	Enoyl-CoA hydratase, mitochondrial [OS=Homo sapiens]	17	ECHS1	1.044	0.997	0.955	0.06	0	-0.07	0.439246	0.993859	0.399398
P42126	Enoyl-CoA delta isomerase 1, mitochondrial [OS=Homo sapiens]	8	ECI1	1.041	1.07	1.028	0.06	0.1	0.04	0.378023	0.146442	0.582049
O75521	Enoyl-CoA delta isomerase 2, mitochondrial [OS=Homo sapiens]	14	ECI2	1.028	1.034	1.006	0.04	0.05	0.01	0.574933	0.476368	0.974384
Q9BQ95	Evolutionarily conserved signaling intermediate in Toll pathway, mitochondrial [OS=Homo sapiens]	9	ECSIT	0.981	1.027	1.047	-0.03	0.04	0.07	0.966485	0.935819	0.82966
Q9H8V3	Protein ECT2 [OS=Homo sapiens]	15	ECT2	0.957	1.247	1.303	-0.06	0.32	0.38	0.890472	0.186859	0.127416
Q9UNE0-2	Isoform 2 of Tumor necrosis factor receptor superfamily member EDAR [OS=Homo sapiens]	1	EDAR
Q96F86	Enhancer of mRNA-decapping protein 3 [OS=Homo sapiens]	15	EDC3	1.067	0.982	0.92	0.09	-0.03	-0.12	0.446468	0.923984	0.315782
Q6P2E9-1	Enhancer of mRNA-decapping protein 4 [OS=Homo sapiens]	40	EDC4	1.043	0.996	0.955	0.06	-0.01	-0.07	0.226352	0.9814	0.192886
Q9BV94-1	ER degradation-enhancing alpha-mannosidase-like protein 2 [OS=Homo sapiens]	2	EDEM2; MMP24-AS1-EDEM2	1.561	1.12	0.718	0.64	0.16	-0.48	0.0193074	0.399586	0.0429251
[truncated: 5,918 more rows]
